# Supplementary material for: Formation of a nona­nuclear copper(II) cluster with 3,5-di­methyl­pyrazolate starting from an NHC complex of copper(I) chloride
Source: Acta Crystallogr E Crystallogr Commun. 2020 Aug 21;76(Pt 9):1486–90. doi: 10.1107/S2056989020011275 (PMC7472752; doi:10.1107/S2056989020011275)
Supplement: Supplementary file 1 [file e-76-01486-sup1.cif]

##############################################################################
#                                                                            #
# This CIF contains the data in a paper accepted for publication in          #
# Acta Crystallographica Section E. It conforms to the requirements of       #
# Notes for Authors for Acta Crystallographica Section E, and has been       #
# peer reviewed under the auspices of the IUCr Commission on Journals.       #
#                                                                            #
# Full details of the Crystallographic Information File format               #
# are given in the paper "The Crystallographic Information File (CIF):       #
# a New Standard Archive File for Crystallography" by S. R. Hall, F. H.      #
# Allen and I. D. Brown [Acta Cryst. (1991), A47, 655-685].                  #
#                                                                            #
# The current version of the core CIF dictionary is obtainable from          #
# ftp://ftp.iucr.org/pub/cif_core.dic.                                       #
#                                                                            #
# Software is freely available for graphical display of the structure(s)     #
# in this CIF. For information consult the CIF software page                 #
# http://www.iucr.org/resources/cif/software.                                #
#                                                                            #
# This file may be used for bona fide research purposes within the           #
# scientific community so long as proper attribution is given to the journal # 
# article from which it was obtained.                                        #
#                                                                            #
##############################################################################
data_I
_audit_creation_method     'SHELXL-2014/7'
_chemical_name_systematic
;\
Bis[1,3-bis(2,6-dimethylphenyl)imidazolium]
di-\m-chlorido-tetrachloridooctakis(\m-3,5-dimethylpyrazolato)hexa-\m~3~-\
hydroxido-nonacopper(II) chloroform disolvate
;
_chemical_name_common     ?
_chemical_formula_moiety
                        '2(C19 H21 N2 +), C40 H62 Cl6 Cu9 N16 O6 2-, 2(C H Cl3)'
_chemical_formula_sum     'C80 H106 Cl12 Cu9 N20 O6'
_chemical_formula_iupac
                          '(C19 H21 N2)2 [Cu9 (C5 H7 N2)8 Cl6 (O H)6], 2C H Cl3'
_chemical_formula_weight     2441.10
_chemical_melting_point     ?
_space_group_crystal_system     triclinic
_space_group_name_H-M_alt     'P -1'
_space_group_name_Hall     '-P 1'
loop_
    _space_group_symop_operation_xyz
    'x, y, z'
    '-x, -y, -z'
_cell_length_a     12.9974(9)
_cell_length_b     13.9305(10)
_cell_length_c     14.7162(10)
_cell_angle_alpha     106.143(3)
_cell_angle_beta     93.254(2)
_cell_angle_gamma     99.819(2)
_cell_volume     2506.6(3)
_cell_formula_units_Z     1
_cell_measurement_reflns_used     35050
_cell_measurement_theta_min     2.3
_cell_measurement_theta_max     27.5
_cell_measurement_temperature     100(2)
_exptl_crystal_description     'Block'
_exptl_crystal_colour     'Green'
_exptl_crystal_size_max     0.19
_exptl_crystal_size_mid     0.08
_exptl_crystal_size_min     0.05
_exptl_crystal_density_diffrn     1.617
_exptl_crystal_density_meas     ?
_exptl_crystal_density_method     ?
_exptl_crystal_F_000     1239
_exptl_absorpt_coefficient_mu     2.247
_exptl_absorpt_correction_type     multi-scan
_exptl_absorpt_process_details
;
(CrystalClear; Rigaku, 2012)
;
_exptl_absorpt_correction_T_min     0.593
_exptl_absorpt_correction_T_max     1.000
_diffrn_ambient_temperature     100(2)
_diffrn_source     'sealed tube'
_diffrn_radiation_type     MoK\a
_diffrn_radiation_wavelength     0.71073
_diffrn_measurement_device_type     'Rigaku AFC12 Saturn724+ CCD'
_diffrn_measurement_method     'profile data from \w-scans'
_diffrn_detector_area_resol_mean     ?
_diffrn_reflns_number     37232
_diffrn_reflns_av_R_equivalents     0.0548
_diffrn_reflns_av_unetI/netI     0.0401
_diffrn_reflns_theta_min     3.463
_diffrn_reflns_theta_max     27.579
_diffrn_reflns_theta_full     27.000
_diffrn_measured_fraction_theta_max     0.986
_diffrn_measured_fraction_theta_full     0.996
_diffrn_reflns_limit_h_min     -16
_diffrn_reflns_limit_h_max     16
_diffrn_reflns_limit_k_min     -17
_diffrn_reflns_limit_k_max     18
_diffrn_reflns_limit_l_min     -19
_diffrn_reflns_limit_l_max     19
_diffrn_standards_number     0
_diffrn_standards_interval_count     0
_diffrn_standards_interval_time     0
_diffrn_standards_decay_%     0
_refine_special_details     ?
_reflns_number_total     11446
_reflns_number_gt     10024
_reflns_threshold_expression     'I > 2\s(I)'
_refine_ls_structure_factor_coef     Fsqd
_refine_ls_matrix_type     full
_refine_ls_R_factor_all     0.0541
_refine_ls_R_factor_gt     0.0477
_refine_ls_wR_factor_gt     0.1305
_refine_ls_wR_factor_ref     0.1372
_refine_ls_goodness_of_fit_ref     1.041
_refine_ls_restrained_S_all     1.041
_refine_ls_number_reflns     11446
_refine_ls_number_parameters     598
_refine_ls_number_restraints     3
_refine_ls_hydrogen_treatment     mixed
_refine_ls_weighting_scheme     calc
_refine_ls_weighting_details
              'w=1/[\s^2^(Fo^2^)+(0.0746P)^2^+4.3606P] where P=(Fo^2^+2Fc^2^)/3'
_atom_sites_solution_hydrogens     mixed
_atom_sites_solution_primary     direct
_atom_sites_solution_secondary     ?
_refine_ls_shift/su_max     0.000
_refine_ls_shift/su_mean     0.000
_refine_diff_density_max     1.281
_refine_diff_density_min     -1.386
_refine_ls_extinction_method     none
_refine_ls_extinction_coef     .
loop_
    _atom_type_symbol
    _atom_type_description
    _atom_type_scat_dispersion_real
    _atom_type_scat_dispersion_imag
    _atom_type_scat_source
    'Cu' 'Cu' 0.3201 1.2651
                         'International Tables Vol C Tables 4.2.6.8 and 6.1.1.4'
    'Cl' 'Cl' 0.1484 0.1585
                         'International Tables Vol C Tables 4.2.6.8 and 6.1.1.4'
    'O' 'O' 0.0106 0.0060
                         'International Tables Vol C Tables 4.2.6.8 and 6.1.1.4'
    'N' 'N' 0.0061 0.0033
                         'International Tables Vol C Tables 4.2.6.8 and 6.1.1.4'
    'C' 'C' 0.0033 0.0016
                         'International Tables Vol C Tables 4.2.6.8 and 6.1.1.4'
    'H' 'H' 0.0000 0.0000
                         'International Tables Vol C Tables 4.2.6.8 and 6.1.1.4'
_computing_data_collection
;
<i>CrystalClear-SM Expert</i> (Rigaku, 2012)
;
_computing_cell_refinement
;
<i>CrystalClear-SM Expert</i> (Rigaku, 2012)
;
_computing_data_reduction
;
<i>CrystalClear-SM Expert</i> (Rigaku, 2012)
;
_computing_structure_solution
;
SHELXS97 (Sheldrick, 2008)
;
_computing_structure_refinement
;
SHELXL2014 (Sheldrick, 2015)
;
_computing_molecular_graphics
;
Mercury (Macrae <i>et al.</i>,  2020), <i>OLEX2</i>  Dolomanov <i>et
al.</i>,  2003)
;
_computing_publication_material
;
SHELXL2014 (Sheldrick, 2015)
;
loop_
    _atom_site_type_symbol
    _atom_site_label
    _atom_site_fract_x
    _atom_site_fract_y
    _atom_site_fract_z
    _atom_site_U_iso_or_equiv
    _atom_site_adp_type
    _atom_site_calc_flag
    _atom_site_occupancy
    _atom_site_disorder_assembly
    _atom_site_disorder_group
    Cu Cu1 0.0000 0.0000 0.0000 0.01912(12) Uani d 1 . .
    Cu Cu2 -0.05553(3) -0.08906(3) 0.15325(3) 0.02152(10) Uani d 1 . .
    Cu Cu3 -0.21068(3) -0.20781(3) -0.02174(3) 0.02028(10) Uani d 1 . .
    Cu Cu4 0.12605(3) 0.09692(3) 0.22732(3) 0.02211(10) Uani d 1 . .
    Cu Cu5 0.31920(3) 0.29053(3) 0.24280(3) 0.02350(10) Uani d 1 . .
    Cl Cl1 -0.03648(6) -0.25637(6) 0.02371(6) 0.02707(17) Uani d 1 . .
    Cl Cl1S 0.58106(12) 0.06358(12) 0.39647(13) 0.0750(4) Uani d 1 . .
    Cl Cl2 -0.05437(6) 0.13306(6) 0.19807(6) 0.03094(18) Uani d 1 . .
    Cl Cl2S 0.5393(2) 0.2027(2) 0.56923(14) 0.1182(8) Uani d 1 . .
    Cl Cl3 0.48127(6) 0.26149(7) 0.27012(7) 0.0354(2) Uani d 1 . .
    Cl Cl3S 0.69969(18) 0.26565(18) 0.46028(19) 0.1261(10) Uani d 1 . .
    O O1 0.12609(16) 0.06840(17) -0.03527(15) 0.0207(4) Uani d 1 . .
    O O2 0.07482(16) -0.01795(17) 0.10925(15) 0.0204(4) Uani d 1 . .
    O O3 0.18815(17) 0.20480(17) 0.15822(15) 0.0224(4) Uani d 1 . .
    N N1 0.2395(2) -0.2690(2) -0.1084(2) 0.0333(7) Uani d 1 . .
    N N2 0.1213(3) -0.3829(2) -0.2101(3) 0.0382(7) Uani d 1 . .
    N N3 -0.1984(2) -0.1346(2) 0.18140(19) 0.0233(5) Uani d 1 . .
    N N4 -0.2699(2) -0.1792(2) 0.10182(19) 0.0230(5) Uani d 1 . .
    N N5 -0.2919(2) -0.3463(2) -0.07161(19) 0.0242(5) Uani d 1 . .
    N N6 -0.3505(2) -0.3729(2) -0.1587(2) 0.0275(6) Uani d 1 . .
    N N7 0.0389(2) -0.0921(2) 0.25950(18) 0.0245(5) Uani d 1 . .
    N N8 0.1245(2) -0.0138(2) 0.28730(19) 0.0261(6) Uani d 1 . .
    N N9 0.1711(2) 0.2034(2) 0.34688(19) 0.0276(6) Uani d 1 . .
    N N10 0.2632(2) 0.2713(2) 0.35634(19) 0.0286(6) Uani d 1 . .
    C C1 0.1374(3) -0.3016(3) -0.1335(3) 0.0325(7) Uani d 1 . .
    H H1 0.0839 -0.2717 -0.1019 0.039 Uiso calc 1 . .
    C C1S 0.5763(4) 0.1875(4) 0.4541(4) 0.0577(12) Uani d 1 . .
    H H1S 0.5235 0.2099 0.4166 0.069 Uiso calc 1 . .
    C C2 0.2919(3) -0.3328(3) -0.1725(4) 0.0479(11) Uani d 1 . .
    H H2 0.3658 -0.3274 -0.1719 0.058 Uiso calc 1 . .
    C C3 0.2187(4) -0.4027(3) -0.2345(4) 0.0482(11) Uani d 1 . .
    H H3 0.2310 -0.4564 -0.2862 0.058 Uiso calc 1 . .
    C C4 0.2842(3) -0.1802(3) -0.0298(3) 0.0331(8) Uani d 1 . .
    C C5 0.2759(3) -0.1873(3) 0.0623(3) 0.0346(8) Uani d 1 . .
    C C6 0.3152(3) -0.0996(3) 0.1372(3) 0.0419(9) Uani d 1 . .
    H H6 0.3110 -0.1014 0.2010 0.050 Uiso calc 1 . .
    C C7 0.3607(3) -0.0095(3) 0.1198(4) 0.0453(10) Uani d 1 . .
    H H7 0.3868 0.0498 0.1716 0.054 Uiso calc 1 . .
    C C8 0.3681(3) -0.0060(3) 0.0277(4) 0.0431(10) Uani d 1 . .
    H H8 0.3999 0.0560 0.0171 0.052 Uiso calc 1 . .
    C C9 0.3301(3) -0.0911(3) -0.0504(3) 0.0379(9) Uani d 1 . .
    C C10 0.2289(3) -0.2845(3) 0.0825(3) 0.0404(9) Uani d 1 . .
    H H10A 0.2328 -0.2733 0.1515 0.061 Uiso calc 1 . .
    H H10B 0.2681 -0.3376 0.0543 0.061 Uiso calc 1 . .
    H H10C 0.1553 -0.3061 0.0549 0.061 Uiso calc 1 . .
    C C11 0.3389(3) -0.0871(3) -0.1505(3) 0.0422(10) Uani d 1 . .
    H H11A 0.3619 -0.0162 -0.1502 0.063 Uiso calc 1 . .
    H H11B 0.2703 -0.1150 -0.1883 0.063 Uiso calc 1 . .
    H H11C 0.3902 -0.1274 -0.1785 0.063 Uiso calc 1 . .
    C C12 0.0168(3) -0.4342(3) -0.2573(3) 0.0431(10) Uani d 1 . .
    C C13 -0.0492(3) -0.4885(3) -0.2096(4) 0.0451(10) Uani d 1 . .
    C C14 -0.1525(4) -0.5298(4) -0.2519(4) 0.0609(14) Uani d 1 . .
    H H14 -0.1999 -0.5663 -0.2209 0.073 Uiso calc 1 . .
    C C15 -0.1856(5) -0.5181(5) -0.3371(5) 0.0722(17) Uani d 1 . .
    H H15 -0.2563 -0.5458 -0.3640 0.087 Uiso calc 1 . .
    C C16 -0.1196(5) -0.4675(4) -0.3842(4) 0.0621(14) Uani d 1 . .
    H H16 -0.1442 -0.4626 -0.4446 0.075 Uiso calc 1 . .
    C C17 -0.0149(5) -0.4219(4) -0.3449(3) 0.0561(12) Uani d 1 . .
    C C18 -0.0148(3) -0.5039(3) -0.1173(3) 0.0458(10) Uani d 1 . .
    H H18A 0.0605 -0.5051 -0.1136 0.069 Uiso calc 1 . .
    H H18B -0.0541 -0.5687 -0.1129 0.069 Uiso calc 1 . .
    H H18C -0.0281 -0.4480 -0.0648 0.069 Uiso calc 1 . .
    C C19 0.0585(6) -0.3621(4) -0.3931(4) 0.0699(16) Uani d 1 . .
    H H19A 0.0828 -0.2926 -0.3508 0.105 Uiso calc 1 . .
    H H19B 0.0218 -0.3595 -0.4522 0.105 Uiso calc 1 . .
    H H19C 0.1190 -0.3948 -0.4078 0.105 Uiso calc 1 . .
    C C20 -0.1967(3) -0.0718(3) 0.3572(3) 0.0380(8) Uani d 1 . .
    H H20A -0.1207 -0.0679 0.3562 0.057 Uiso calc 1 . .
    H H20B -0.2223 -0.1112 0.3999 0.057 Uiso calc 1 . .
    H H20C -0.2112 -0.0029 0.3800 0.057 Uiso calc 1 . .
    C C21 -0.2511(3) -0.1228(3) 0.2588(2) 0.0277(7) Uani d 1 . .
    C C22 -0.3577(3) -0.1608(3) 0.2292(3) 0.0315(7) Uani d 1 . .
    H H22 -0.4131 -0.1630 0.2685 0.038 Uiso calc 1 . .
    C C23 -0.3662(3) -0.1947(3) 0.1306(3) 0.0275(7) Uani d 1 . .
    C C24 -0.4627(3) -0.2392(3) 0.0604(3) 0.0351(8) Uani d 1 . .
    H H24A -0.4782 -0.1884 0.0298 0.053 Uiso calc 1 . .
    H H24B -0.5223 -0.2589 0.0937 0.053 Uiso calc 1 . .
    H H24C -0.4506 -0.2993 0.0120 0.053 Uiso calc 1 . .
    C C25 -0.2711(3) -0.4173(3) 0.0651(3) 0.0337(8) Uani d 1 . .
    H H25A -0.1993 -0.3775 0.0773 0.051 Uiso calc 1 . .
    H H25B -0.2696 -0.4868 0.0671 0.051 Uiso calc 1 . .
    H H25C -0.3132 -0.3856 0.1138 0.051 Uiso calc 1 . .
    C C26 -0.3189(3) -0.4206(3) -0.0316(2) 0.0288(7) Uani d 1 . .
    C C27 -0.3961(3) -0.4963(3) -0.0922(3) 0.0344(8) Uani d 1 . .
    H H27 -0.4296 -0.5579 -0.0818 0.041 Uiso calc 1 . .
    C C28 -0.4141(3) -0.4634(3) -0.1711(3) 0.0337(8) Uani d 1 . .
    C C29 -0.4879(3) -0.5158(3) -0.2602(3) 0.0438(10) Uani d 1 . .
    H H29A -0.5283 -0.4676 -0.2748 0.066 Uiso calc 1 . .
    H H29B -0.5360 -0.5736 -0.2507 0.066 Uiso calc 1 . .
    H H29C -0.4475 -0.5403 -0.3132 0.066 Uiso calc 1 . .
    C C30 -0.0271(3) -0.2591(3) 0.2858(3) 0.0340(8) Uani d 1 . .
    H H30A -0.0883 -0.2443 0.3193 0.051 Uiso calc 1 . .
    H H30B 0.0039 -0.3083 0.3092 0.051 Uiso calc 1 . .
    H H30C -0.0491 -0.2877 0.2174 0.051 Uiso calc 1 . .
    C C31 0.0523(3) -0.1631(3) 0.3035(2) 0.0289(7) Uani d 1 . .
    C C32 0.1479(3) -0.1288(3) 0.3615(2) 0.0337(8) Uani d 1 . .
    H H32 0.1778 -0.1626 0.4012 0.040 Uiso calc 1 . .
    C C33 0.1901(3) -0.0362(3) 0.3493(2) 0.0313(7) Uani d 1 . .
    C C34 0.2932(3) 0.0341(4) 0.3925(3) 0.0416(9) Uani d 1 . .
    H H34A 0.3275 0.0582 0.3431 0.062 Uiso calc 1 . .
    H H34B 0.3386 -0.0027 0.4196 0.062 Uiso calc 1 . .
    H H34C 0.2806 0.0924 0.4427 0.062 Uiso calc 1 . .
    C C35 0.0410(3) 0.1482(3) 0.4489(3) 0.0382(9) Uani d 1 . .
    H H35A -0.0100 0.1295 0.3922 0.057 Uiso calc 1 . .
    H H35B 0.0109 0.1862 0.5041 0.057 Uiso calc 1 . .
    H H35C 0.0579 0.0863 0.4604 0.057 Uiso calc 1 . .
    C C36 0.1390(3) 0.2132(3) 0.4339(2) 0.0343(8) Uani d 1 . .
    C C37 0.2120(3) 0.2885(3) 0.5009(3) 0.0398(9) Uani d 1 . .
    H H37 0.2099 0.3111 0.5678 0.048 Uiso calc 1 . .
    C C38 0.2883(3) 0.3232(3) 0.4489(3) 0.0363(8) Uani d 1 . .
    C C39 0.3843(3) 0.4062(3) 0.4831(3) 0.0440(10) Uani d 1 . .
    H H39A 0.4390 0.3913 0.4410 0.066 Uiso calc 1 . .
    H H39B 0.4102 0.4099 0.5481 0.066 Uiso calc 1 . .
    H H39C 0.3663 0.4716 0.4825 0.066 Uiso calc 1 . .
    H H1H 0.164(3) 0.022(3) -0.056(3) 0.046(13) Uiso d 1 . .
    H H2H 0.116(3) -0.062(3) 0.093(3) 0.048(13) Uiso d 1 . .
    H H3H 0.138(2) 0.240(3) 0.167(3) 0.037(11) Uiso d 1 . .
loop_
    _atom_site_aniso_label
    _atom_site_aniso_U_11
    _atom_site_aniso_U_22
    _atom_site_aniso_U_33
    _atom_site_aniso_U_12
    _atom_site_aniso_U_13
    _atom_site_aniso_U_23
    Cu1 0.0149(2) 0.0265(3) 0.0172(2) 0.00159(19) 0.00120(18) 0.0100(2)
    Cu2 0.01761(18) 0.0302(2) 0.01721(18) 0.00066(14) 0.00122(13) 0.01019(15)
    Cu3 0.01672(18) 0.0249(2) 0.01895(18) 0.00097(14) 0.00124(14) 0.00801(14)
    Cu4 0.01850(19) 0.0300(2) 0.01643(18) -0.00035(15) -0.00013(14) 0.00803(15)
    Cu5 0.01768(19) 0.0313(2) 0.01977(19) -0.00124(15) 0.00073(14) 0.00850(15)
    Cl1 0.0212(4) 0.0322(4) 0.0274(4) 0.0086(3) 0.0025(3) 0.0061(3)
    Cl1S 0.0628(8) 0.0700(9) 0.0905(11) 0.0234(7) 0.0047(7) 0.0150(8)
    Cl2 0.0218(4) 0.0320(4) 0.0335(4) 0.0060(3) -0.0016(3) 0.0012(3)
    Cl2S 0.173(2) 0.1406(19) 0.0623(10) 0.0689(18) 0.0352(12) 0.0370(11)
    Cl3 0.0200(4) 0.0500(5) 0.0394(5) 0.0045(3) 0.0017(3) 0.0201(4)
    Cl3S 0.1041(15) 0.1175(16) 0.144(2) -0.0473(13) -0.0505(14) 0.0720(15)
    O1 0.0169(10) 0.0260(11) 0.0190(10) 0.0028(8) 0.0025(8) 0.0071(8)
    O2 0.0169(10) 0.0276(11) 0.0180(10) 0.0051(8) 0.0012(8) 0.0085(8)
    O3 0.0174(10) 0.0290(11) 0.0197(10) 0.0022(8) 0.0016(8) 0.0066(9)
    N1 0.0265(15) 0.0283(15) 0.0508(19) 0.0098(12) 0.0169(13) 0.0154(13)
    N2 0.0369(17) 0.0313(16) 0.0483(19) 0.0121(13) 0.0169(15) 0.0089(14)
    N3 0.0204(13) 0.0275(13) 0.0226(13) 0.0037(10) 0.0039(10) 0.0084(10)
    N4 0.0189(12) 0.0273(13) 0.0237(13) 0.0027(10) 0.0029(10) 0.0096(10)
    N5 0.0215(13) 0.0264(13) 0.0243(13) 0.0020(10) 0.0012(10) 0.0087(11)
    N6 0.0257(14) 0.0289(14) 0.0243(13) -0.0015(11) -0.0022(11) 0.0068(11)
    N7 0.0237(13) 0.0311(14) 0.0194(12) 0.0045(11) 0.0018(10) 0.0087(11)
    N8 0.0204(13) 0.0392(16) 0.0198(12) 0.0020(11) -0.0005(10) 0.0132(11)
    N9 0.0208(13) 0.0370(15) 0.0211(13) -0.0035(11) 0.0026(10) 0.0077(11)
    N10 0.0207(13) 0.0416(16) 0.0188(13) -0.0040(11) -0.0002(10) 0.0076(12)
    C1 0.0289(17) 0.0285(17) 0.042(2) 0.0083(14) 0.0122(15) 0.0099(15)
    C1S 0.060(3) 0.069(3) 0.045(3) 0.007(2) -0.002(2) 0.022(2)
    C2 0.034(2) 0.039(2) 0.080(3) 0.0155(17) 0.032(2) 0.022(2)
    C3 0.046(2) 0.037(2) 0.065(3) 0.0177(18) 0.031(2) 0.009(2)
    C4 0.0171(15) 0.0279(17) 0.058(2) 0.0074(12) 0.0085(15) 0.0162(16)
    C5 0.0192(16) 0.0327(18) 0.056(2) 0.0090(13) 0.0086(15) 0.0170(17)
    C6 0.0264(18) 0.041(2) 0.060(3) 0.0095(15) 0.0075(17) 0.0162(19)
    C7 0.0251(18) 0.036(2) 0.071(3) 0.0043(15) 0.0041(18) 0.010(2)
    C8 0.0215(17) 0.0289(18) 0.081(3) 0.0027(14) 0.0108(18) 0.0199(19)
    C9 0.0167(15) 0.0355(19) 0.067(3) 0.0070(13) 0.0086(16) 0.0221(18)
    C10 0.0251(18) 0.040(2) 0.063(3) 0.0069(15) 0.0097(17) 0.0256(19)
    C11 0.0270(18) 0.039(2) 0.070(3) 0.0070(15) 0.0157(18) 0.029(2)
    C12 0.042(2) 0.035(2) 0.045(2) 0.0147(17) 0.0047(18) -0.0048(17)
    C13 0.037(2) 0.0289(19) 0.061(3) 0.0051(16) 0.0069(19) -0.0008(18)
    C14 0.042(3) 0.047(3) 0.081(4) 0.005(2) 0.000(2) 0.000(2)
    C15 0.060(3) 0.064(3) 0.074(4) 0.012(3) -0.011(3) -0.007(3)
    C16 0.073(4) 0.056(3) 0.045(3) 0.024(3) -0.009(2) -0.008(2)
    C17 0.079(4) 0.046(3) 0.040(2) 0.026(2) 0.012(2) -0.0018(19)
    C18 0.038(2) 0.033(2) 0.061(3) 0.0022(16) 0.0105(19) 0.0081(19)
    C19 0.110(5) 0.059(3) 0.043(3) 0.034(3) 0.026(3) 0.005(2)
    C20 0.040(2) 0.050(2) 0.0229(17) 0.0071(17) 0.0109(15) 0.0089(15)
    C21 0.0279(16) 0.0328(17) 0.0256(16) 0.0053(13) 0.0100(13) 0.0126(13)
    C22 0.0265(17) 0.0393(19) 0.0333(18) 0.0085(14) 0.0146(14) 0.0147(15)
    C23 0.0212(15) 0.0284(16) 0.0372(18) 0.0063(12) 0.0072(13) 0.0151(14)
    C24 0.0214(16) 0.039(2) 0.046(2) 0.0012(14) 0.0024(15) 0.0183(17)
    C25 0.0359(19) 0.0342(18) 0.0343(18) 0.0041(15) 0.0006(15) 0.0179(15)
    C26 0.0277(16) 0.0294(17) 0.0310(17) 0.0034(13) 0.0041(13) 0.0125(14)
    C27 0.0365(19) 0.0267(17) 0.0384(19) -0.0031(14) 0.0000(15) 0.0132(15)
    C28 0.0325(18) 0.0328(18) 0.0308(18) -0.0035(14) -0.0009(14) 0.0078(14)
    C29 0.045(2) 0.038(2) 0.037(2) -0.0138(17) -0.0060(17) 0.0070(16)
    C30 0.048(2) 0.0302(18) 0.0281(17) 0.0093(15) 0.0075(15) 0.0132(14)
    C31 0.0322(18) 0.0386(19) 0.0224(15) 0.0128(14) 0.0096(13) 0.0148(14)
    C32 0.0306(18) 0.053(2) 0.0265(17) 0.0141(16) 0.0064(14) 0.0209(16)
    C33 0.0230(16) 0.052(2) 0.0234(16) 0.0088(15) 0.0029(12) 0.0181(15)
    C34 0.0228(17) 0.073(3) 0.0309(19) 0.0028(17) -0.0053(14) 0.0239(19)
    C35 0.0293(18) 0.054(2) 0.0231(16) -0.0087(16) 0.0082(14) 0.0076(16)
    C36 0.0277(17) 0.046(2) 0.0236(16) -0.0059(15) 0.0033(13) 0.0084(15)
    C37 0.037(2) 0.051(2) 0.0203(16) -0.0094(17) 0.0042(14) 0.0044(15)
    C38 0.0305(18) 0.045(2) 0.0236(16) -0.0061(15) -0.0002(14) 0.0036(15)
    C39 0.038(2) 0.053(2) 0.0255(18) -0.0155(18) -0.0030(15) 0.0027(17)
_geom_special_details
;
 All esds (except the esd in the dihedral angle between two l.s. planes)
 are estimated using the full covariance matrix.  The cell esds are taken
 into account individually in the estimation of esds in distances, angles
 and torsion angles; correlations between esds in cell parameters are only
 used when they are defined by crystal symmetry.  An approximate (isotropic)
 treatment of cell esds is used for estimating esds involving l.s. planes.
;
loop_
    _geom_bond_atom_site_label_1
    _geom_bond_atom_site_label_2
    _geom_bond_site_symmetry_2
    _geom_bond_distance
    _geom_bond_publ_flag
    Cu1 O1 2 1.924(2) y
    Cu1 O1 . 1.924(2) y
    Cu1 O2 . 1.929(2) y
    Cu1 O2 2 1.929(2) y
    Cu1 Cu2 2 2.9293(4) ?
    Cu1 Cu2 . 2.9293(4) ?
    Cu2 N7 . 1.947(3) y
    Cu2 N3 . 1.964(3) y
    Cu2 O1 2 2.031(2) y
    Cu2 O2 . 2.044(2) y
    Cu2 Cl1 . 2.6282(9) y
    Cu2 Cu3 . 3.0558(5) ?
    Cu3 N5 . 1.950(3) y
    Cu3 N4 . 1.979(3) y
    Cu3 O1 2 1.986(2) y
    Cu3 O3 2 2.057(2) y
    Cu3 Cl1 . 2.5755(8) y
    Cu4 N9 . 1.943(3) y
    Cu4 N8 . 1.977(3) y
    Cu4 O2 . 1.996(2) y
    Cu4 O3 . 2.115(2) y
    Cu4 Cl2 . 2.5191(9) y
    Cu5 N6 2 1.924(3) y
    Cu5 N10 . 1.927(3) y
    Cu5 O3 . 2.029(2) y
    Cu5 Cl3 . 2.2466(9) y
    Cl1S C1S . 1.712(6) ?
    Cl2S C1S . 1.753(5) ?
    Cl3S C1S . 1.760(6) ?
    O1 Cu3 2 1.986(2) ?
    O1 Cu2 2 2.031(2) ?
    O1 H1H . 0.874(10) ?
    O2 H2H . 0.877(10) ?
    O3 Cu3 2 2.057(2) ?
    O3 H3H . 0.876(10) ?
    N1 C1 . 1.322(5) ?
    N1 C2 . 1.399(5) ?
    N1 C4 . 1.446(5) ?
    N2 C1 . 1.334(5) ?
    N2 C3 . 1.386(5) ?
    N2 C12 . 1.457(5) ?
    N3 C21 . 1.347(4) ?
    N3 N4 . 1.377(4) ?
    N4 C23 . 1.346(4) ?
    N5 C26 . 1.335(4) ?
    N5 N6 . 1.375(4) ?
    N6 C28 . 1.344(4) ?
    N6 Cu5 2 1.924(3) ?
    N7 C31 . 1.352(4) ?
    N7 N8 . 1.371(4) ?
    N8 C33 . 1.349(4) ?
    N9 C36 . 1.347(4) ?
    N9 N10 . 1.368(4) ?
    N10 C38 . 1.343(4) ?
    C1 H1 . 0.9500 ?
    C1S H1S . 1.0000 ?
    C2 C3 . 1.334(7) ?
    C2 H2 . 0.9500 ?
    C3 H3 . 0.9500 ?
    C4 C5 . 1.394(6) ?
    C4 C9 . 1.402(5) ?
    C5 C6 . 1.394(6) ?
    C5 C10 . 1.503(5) ?
    C6 C7 . 1.390(6) ?
    C6 H6 . 0.9500 ?
    C7 C8 . 1.378(7) ?
    C7 H7 . 0.9500 ?
    C8 C9 . 1.396(6) ?
    C8 H8 . 0.9500 ?
    C9 C11 . 1.500(6) ?
    C10 H10A . 0.9800 ?
    C10 H10B . 0.9800 ?
    C10 H10C . 0.9800 ?
    C11 H11A . 0.9800 ?
    C11 H11B . 0.9800 ?
    C11 H11C . 0.9800 ?
    C12 C13 . 1.393(7) ?
    C12 C17 . 1.397(7) ?
    C13 C14 . 1.401(6) ?
    C13 C18 . 1.489(7) ?
    C14 C15 . 1.364(9) ?
    C14 H14 . 0.9500 ?
    C15 C16 . 1.360(9) ?
    C15 H15 . 0.9500 ?
    C16 C17 . 1.414(8) ?
    C16 H16 . 0.9500 ?
    C17 C19 . 1.497(8) ?
    C18 H18A . 0.9800 ?
    C18 H18B . 0.9800 ?
    C18 H18C . 0.9800 ?
    C19 H19A . 0.9800 ?
    C19 H19B . 0.9800 ?
    C19 H19C . 0.9800 ?
    C20 C21 . 1.498(5) ?
    C20 H20A . 0.9800 ?
    C20 H20B . 0.9800 ?
    C20 H20C . 0.9800 ?
    C21 C22 . 1.394(5) ?
    C22 C23 . 1.388(5) ?
    C22 H22 . 0.9500 ?
    C23 C24 . 1.501(5) ?
    C24 H24A . 0.9800 ?
    C24 H24B . 0.9800 ?
    C24 H24C . 0.9800 ?
    C25 C26 . 1.505(5) ?
    C25 H25A . 0.9800 ?
    C25 H25B . 0.9800 ?
    C25 H25C . 0.9800 ?
    C26 C27 . 1.389(5) ?
    C27 C28 . 1.384(5) ?
    C27 H27 . 0.9500 ?
    C28 C29 . 1.503(5) ?
    C29 H29A . 0.9800 ?
    C29 H29B . 0.9800 ?
    C29 H29C . 0.9800 ?
    C30 C31 . 1.493(5) ?
    C30 H30A . 0.9800 ?
    C30 H30B . 0.9800 ?
    C30 H30C . 0.9800 ?
    C31 C32 . 1.397(5) ?
    C32 C33 . 1.376(5) ?
    C32 H32 . 0.9500 ?
    C33 C34 . 1.506(5) ?
    C34 H34A . 0.9800 ?
    C34 H34B . 0.9800 ?
    C34 H34C . 0.9800 ?
    C35 C36 . 1.498(5) ?
    C35 H35A . 0.9800 ?
    C35 H35B . 0.9800 ?
    C35 H35C . 0.9800 ?
    C36 C37 . 1.397(5) ?
    C37 C38 . 1.390(5) ?
    C37 H37 . 0.9500 ?
    C38 C39 . 1.504(5) ?
    C39 H39A . 0.9800 ?
    C39 H39B . 0.9800 ?
    C39 H39C . 0.9800 ?
loop_
    _geom_angle_atom_site_label_1
    _geom_angle_atom_site_label_2
    _geom_angle_atom_site_label_3
    _geom_angle_site_symmetry_1
    _geom_angle_site_symmetry_3
    _geom_angle
    _geom_angle_publ_flag
    O1 Cu1 O1 2 . 180.0 y
    O1 Cu1 O2 2 . 87.68(9) y
    O1 Cu1 O2 . . 92.32(9) y
    O1 Cu1 O2 2 2 92.32(9) y
    O1 Cu1 O2 . 2 87.68(9) y
    O2 Cu1 O2 . 2 180.0 y
    O1 Cu1 Cu2 2 2 136.36(6) ?
    O1 Cu1 Cu2 . 2 43.64(6) ?
    O2 Cu1 Cu2 . 2 135.95(6) ?
    O2 Cu1 Cu2 2 2 44.05(6) ?
    O1 Cu1 Cu2 2 . 43.64(6) ?
    O1 Cu1 Cu2 . . 136.36(6) ?
    O2 Cu1 Cu2 . . 44.05(6) ?
    O2 Cu1 Cu2 2 . 135.95(6) ?
    Cu2 Cu1 Cu2 2 . 180.0 ?
    N7 Cu2 N3 . . 106.25(11) y
    N7 Cu2 O1 . 2 167.65(10) y
    N3 Cu2 O1 . 2 85.78(10) y
    N7 Cu2 O2 . . 85.87(10) y
    N3 Cu2 O2 . . 165.28(10) y
    O1 Cu2 O2 2 . 81.83(8) y
    N7 Cu2 Cl1 . . 101.13(9) y
    N3 Cu2 Cl1 . . 98.45(8) y
    O1 Cu2 Cl1 2 . 79.34(7) y
    O2 Cu2 Cl1 . . 87.07(7) y
    N7 Cu2 Cu1 . . 126.85(8) ?
    N3 Cu2 Cu1 . . 126.06(8) ?
    O1 Cu2 Cu1 2 . 40.83(6) ?
    O2 Cu2 Cu1 . . 41.01(6) ?
    Cl1 Cu2 Cu1 . . 81.59(2) ?
    N7 Cu2 Cu3 . . 148.15(8) ?
    N3 Cu2 Cu3 . . 65.40(8) ?
    O1 Cu2 Cu3 2 . 39.93(6) ?
    O2 Cu2 Cu3 . . 108.52(6) ?
    Cl1 Cu2 Cu3 . . 53.243(19) ?
    Cu1 Cu2 Cu3 . . 72.926(12) ?
    N5 Cu3 N4 . . 95.03(11) y
    N5 Cu3 O1 . 2 177.04(10) y
    N4 Cu3 O1 . 2 82.97(10) y
    N5 Cu3 O3 . 2 89.83(10) y
    N4 Cu3 O3 . 2 158.66(10) y
    O1 Cu3 O3 2 2 92.81(9) y
    N5 Cu3 Cl1 . . 96.83(8) y
    N4 Cu3 Cl1 . . 101.02(8) y
    O1 Cu3 Cl1 2 . 81.45(6) y
    O3 Cu3 Cl1 2 . 99.01(6) y
    N5 Cu3 Cu2 . . 136.06(8) ?
    N4 Cu3 Cu2 . . 63.99(8) ?
    O1 Cu3 Cu2 2 . 41.03(6) ?
    O3 Cu3 Cu2 2 . 124.15(6) ?
    Cl1 Cu3 Cu2 . . 54.84(2) ?
    N9 Cu4 N8 . . 93.34(12) y
    N9 Cu4 O2 . . 176.28(11) y
    N8 Cu4 O2 . . 83.51(10) y
    N9 Cu4 O3 . . 87.28(10) y
    N8 Cu4 O3 . . 157.45(10) y
    O2 Cu4 O3 . . 96.39(9) y
    N9 Cu4 Cl2 . . 97.75(9) y
    N8 Cu4 Cl2 . . 112.62(8) y
    O2 Cu4 Cl2 . . 81.71(6) y
    O3 Cu4 Cl2 . . 89.57(6) y
    N6 Cu5 N10 2 . 150.43(14) y
    N6 Cu5 O3 2 . 93.11(10) y
    N10 Cu5 O3 . . 92.56(10) y
    N6 Cu5 Cl3 2 . 98.22(9) y
    N10 Cu5 Cl3 . . 98.93(9) y
    O3 Cu5 Cl3 . . 133.07(7) y
    Cu3 Cl1 Cu2 . . 71.91(2) ?
    Cu1 O1 Cu3 . 2 131.01(12) ?
    Cu1 O1 Cu2 . 2 95.53(9) ?
    Cu3 O1 Cu2 2 2 99.04(9) ?
    Cu1 O1 H1H . . 107(3) ?
    Cu3 O1 H1H 2 . 114(3) ?
    Cu2 O1 H1H 2 . 106(3) ?
    Cu1 O2 Cu4 . . 122.22(11) ?
    Cu1 O2 Cu2 . . 94.94(9) ?
    Cu4 O2 Cu2 . . 99.60(9) ?
    Cu1 O2 H2H . . 112(3) ?
    Cu4 O2 H2H . . 116(3) ?
    Cu2 O2 H2H . . 107(3) ?
    Cu5 O3 Cu3 . 2 106.67(10) ?
    Cu5 O3 Cu4 . . 105.71(9) ?
    Cu3 O3 Cu4 2 . 137.76(11) ?
    Cu5 O3 H3H . . 108(3) ?
    Cu3 O3 H3H 2 . 98(3) ?
    Cu4 O3 H3H . . 97(3) ?
    C1 N1 C2 . . 107.9(3) ?
    C1 N1 C4 . . 123.7(3) ?
    C2 N1 C4 . . 128.3(3) ?
    C1 N2 C3 . . 107.8(3) ?
    C1 N2 C12 . . 122.7(3) ?
    C3 N2 C12 . . 129.4(4) ?
    C21 N3 N4 . . 108.3(3) ?
    C21 N3 Cu2 . . 137.0(2) ?
    N4 N3 Cu2 . . 114.0(2) ?
    C23 N4 N3 . . 108.1(3) ?
    C23 N4 Cu3 . . 135.9(2) ?
    N3 N4 Cu3 . . 115.96(19) ?
    C26 N5 N6 . . 108.1(3) ?
    C26 N5 Cu3 . . 132.5(2) ?
    N6 N5 Cu3 . . 118.3(2) ?
    C28 N6 N5 . . 108.3(3) ?
    C28 N6 Cu5 . 2 132.2(2) ?
    N5 N6 Cu5 . 2 119.0(2) ?
    C31 N7 N8 . . 108.7(3) ?
    C31 N7 Cu2 . . 134.7(2) ?
    N8 N7 Cu2 . . 115.3(2) ?
    C33 N8 N7 . . 107.7(3) ?
    C33 N8 Cu4 . . 136.1(2) ?
    N7 N8 Cu4 . . 116.14(19) ?
    C36 N9 N10 . . 108.3(3) ?
    C36 N9 Cu4 . . 130.7(2) ?
    N10 N9 Cu4 . . 119.5(2) ?
    C38 N10 N9 . . 108.5(3) ?
    C38 N10 Cu5 . . 132.3(2) ?
    N9 N10 Cu5 . . 118.5(2) ?
    N1 C1 N2 . . 109.5(3) ?
    N1 C1 H1 . . 125.3 ?
    N2 C1 H1 . . 125.3 ?
    Cl1S C1S Cl2S . . 112.4(3) ?
    Cl1S C1S Cl3S . . 109.8(3) ?
    Cl2S C1S Cl3S . . 109.4(3) ?
    Cl1S C1S H1S . . 108.4 ?
    Cl2S C1S H1S . . 108.4 ?
    Cl3S C1S H1S . . 108.4 ?
    C3 C2 N1 . . 107.1(4) ?
    C3 C2 H2 . . 126.4 ?
    N1 C2 H2 . . 126.4 ?
    C2 C3 N2 . . 107.8(4) ?
    C2 C3 H3 . . 126.1 ?
    N2 C3 H3 . . 126.1 ?
    C5 C4 C9 . . 123.8(4) ?
    C5 C4 N1 . . 117.9(3) ?
    C9 C4 N1 . . 118.2(4) ?
    C4 C5 C6 . . 117.1(4) ?
    C4 C5 C10 . . 122.8(4) ?
    C6 C5 C10 . . 120.0(4) ?
    C7 C6 C5 . . 120.8(4) ?
    C7 C6 H6 . . 119.6 ?
    C5 C6 H6 . . 119.6 ?
    C8 C7 C6 . . 120.2(4) ?
    C8 C7 H7 . . 119.9 ?
    C6 C7 H7 . . 119.9 ?
    C7 C8 C9 . . 121.8(4) ?
    C7 C8 H8 . . 119.1 ?
    C9 C8 H8 . . 119.1 ?
    C8 C9 C4 . . 116.2(4) ?
    C8 C9 C11 . . 121.6(4) ?
    C4 C9 C11 . . 122.2(4) ?
    C5 C10 H10A . . 109.5 ?
    C5 C10 H10B . . 109.5 ?
    H10A C10 H10B . . 109.5 ?
    C5 C10 H10C . . 109.5 ?
    H10A C10 H10C . . 109.5 ?
    H10B C10 H10C . . 109.5 ?
    C9 C11 H11A . . 109.5 ?
    C9 C11 H11B . . 109.5 ?
    H11A C11 H11B . . 109.5 ?
    C9 C11 H11C . . 109.5 ?
    H11A C11 H11C . . 109.5 ?
    H11B C11 H11C . . 109.5 ?
    C13 C12 C17 . . 123.0(4) ?
    C13 C12 N2 . . 118.0(4) ?
    C17 C12 N2 . . 118.9(4) ?
    C12 C13 C14 . . 117.4(5) ?
    C12 C13 C18 . . 123.1(4) ?
    C14 C13 C18 . . 119.5(5) ?
    C15 C14 C13 . . 120.7(6) ?
    C15 C14 H14 . . 119.6 ?
    C13 C14 H14 . . 119.6 ?
    C16 C15 C14 . . 121.4(5) ?
    C16 C15 H15 . . 119.3 ?
    C14 C15 H15 . . 119.3 ?
    C15 C16 C17 . . 121.0(5) ?
    C15 C16 H16 . . 119.5 ?
    C17 C16 H16 . . 119.5 ?
    C12 C17 C16 . . 116.5(5) ?
    C12 C17 C19 . . 121.1(5) ?
    C16 C17 C19 . . 122.4(5) ?
    C13 C18 H18A . . 109.5 ?
    C13 C18 H18B . . 109.5 ?
    H18A C18 H18B . . 109.5 ?
    C13 C18 H18C . . 109.5 ?
    H18A C18 H18C . . 109.5 ?
    H18B C18 H18C . . 109.5 ?
    C17 C19 H19A . . 109.5 ?
    C17 C19 H19B . . 109.5 ?
    H19A C19 H19B . . 109.5 ?
    C17 C19 H19C . . 109.5 ?
    H19A C19 H19C . . 109.5 ?
    H19B C19 H19C . . 109.5 ?
    C21 C20 H20A . . 109.5 ?
    C21 C20 H20B . . 109.5 ?
    H20A C20 H20B . . 109.5 ?
    C21 C20 H20C . . 109.5 ?
    H20A C20 H20C . . 109.5 ?
    H20B C20 H20C . . 109.5 ?
    N3 C21 C22 . . 108.7(3) ?
    N3 C21 C20 . . 121.8(3) ?
    C22 C21 C20 . . 129.4(3) ?
    C23 C22 C21 . . 105.8(3) ?
    C23 C22 H22 . . 127.1 ?
    C21 C22 H22 . . 127.1 ?
    N4 C23 C22 . . 109.1(3) ?
    N4 C23 C24 . . 121.5(3) ?
    C22 C23 C24 . . 129.4(3) ?
    C23 C24 H24A . . 109.5 ?
    C23 C24 H24B . . 109.5 ?
    H24A C24 H24B . . 109.5 ?
    C23 C24 H24C . . 109.5 ?
    H24A C24 H24C . . 109.5 ?
    H24B C24 H24C . . 109.5 ?
    C26 C25 H25A . . 109.5 ?
    C26 C25 H25B . . 109.5 ?
    H25A C25 H25B . . 109.5 ?
    C26 C25 H25C . . 109.5 ?
    H25A C25 H25C . . 109.5 ?
    H25B C25 H25C . . 109.5 ?
    N5 C26 C27 . . 109.2(3) ?
    N5 C26 C25 . . 123.0(3) ?
    C27 C26 C25 . . 127.8(3) ?
    C28 C27 C26 . . 105.7(3) ?
    C28 C27 H27 . . 127.2 ?
    C26 C27 H27 . . 127.2 ?
    N6 C28 C27 . . 108.8(3) ?
    N6 C28 C29 . . 122.2(3) ?
    C27 C28 C29 . . 129.0(3) ?
    C28 C29 H29A . . 109.5 ?
    C28 C29 H29B . . 109.5 ?
    H29A C29 H29B . . 109.5 ?
    C28 C29 H29C . . 109.5 ?
    H29A C29 H29C . . 109.5 ?
    H29B C29 H29C . . 109.5 ?
    C31 C30 H30A . . 109.5 ?
    C31 C30 H30B . . 109.5 ?
    H30A C30 H30B . . 109.5 ?
    C31 C30 H30C . . 109.5 ?
    H30A C30 H30C . . 109.5 ?
    H30B C30 H30C . . 109.5 ?
    N7 C31 C32 . . 108.1(3) ?
    N7 C31 C30 . . 121.4(3) ?
    C32 C31 C30 . . 130.5(3) ?
    C33 C32 C31 . . 106.0(3) ?
    C33 C32 H32 . . 127.0 ?
    C31 C32 H32 . . 127.0 ?
    N8 C33 C32 . . 109.5(3) ?
    N8 C33 C34 . . 121.2(3) ?
    C32 C33 C34 . . 129.3(3) ?
    C33 C34 H34A . . 109.5 ?
    C33 C34 H34B . . 109.5 ?
    H34A C34 H34B . . 109.5 ?
    C33 C34 H34C . . 109.5 ?
    H34A C34 H34C . . 109.5 ?
    H34B C34 H34C . . 109.5 ?
    C36 C35 H35A . . 109.5 ?
    C36 C35 H35B . . 109.5 ?
    H35A C35 H35B . . 109.5 ?
    C36 C35 H35C . . 109.5 ?
    H35A C35 H35C . . 109.5 ?
    H35B C35 H35C . . 109.5 ?
    N9 C36 C37 . . 108.8(3) ?
    N9 C36 C35 . . 122.0(3) ?
    C37 C36 C35 . . 129.2(3) ?
    C38 C37 C36 . . 105.3(3) ?
    C38 C37 H37 . . 127.3 ?
    C36 C37 H37 . . 127.3 ?
    N10 C38 C37 . . 109.1(3) ?
    N10 C38 C39 . . 121.8(3) ?
    C37 C38 C39 . . 129.1(3) ?
    C38 C39 H39A . . 109.5 ?
    C38 C39 H39B . . 109.5 ?
    H39A C39 H39B . . 109.5 ?
    C38 C39 H39C . . 109.5 ?
    H39A C39 H39C . . 109.5 ?
    H39B C39 H39C . . 109.5 ?
loop_
    _geom_torsion_atom_site_label_1
    _geom_torsion_atom_site_label_2
    _geom_torsion_atom_site_label_3
    _geom_torsion_atom_site_label_4
    _geom_torsion_site_symmetry_1
    _geom_torsion_site_symmetry_2
    _geom_torsion_site_symmetry_3
    _geom_torsion_site_symmetry_4
    _geom_torsion
    _geom_torsion_publ_flag
    C21 N3 N4 C23 . . . . 0.1(4) ?
    Cu2 N3 N4 C23 . . . . -172.1(2) ?
    C21 N3 N4 Cu3 . . . . -178.5(2) ?
    Cu2 N3 N4 Cu3 . . . . 9.3(3) ?
    C26 N5 N6 C28 . . . . 0.6(4) ?
    Cu3 N5 N6 C28 . . . . -168.8(2) ?
    C26 N5 N6 Cu5 . . . 2 -172.4(2) ?
    Cu3 N5 N6 Cu5 . . . 2 18.2(3) ?
    C31 N7 N8 C33 . . . . -0.7(4) ?
    Cu2 N7 N8 C33 . . . . -169.7(2) ?
    C31 N7 N8 Cu4 . . . . 177.2(2) ?
    Cu2 N7 N8 Cu4 . . . . 8.2(3) ?
    C36 N9 N10 C38 . . . . 0.0(4) ?
    Cu4 N9 N10 C38 . . . . -167.5(3) ?
    C36 N9 N10 Cu5 . . . . -171.0(3) ?
    Cu4 N9 N10 Cu5 . . . . 21.4(4) ?
    C2 N1 C1 N2 . . . . 0.1(4) ?
    C4 N1 C1 N2 . . . . 178.1(3) ?
    C3 N2 C1 N1 . . . . 0.0(5) ?
    C12 N2 C1 N1 . . . . -177.6(4) ?
    C1 N1 C2 C3 . . . . -0.2(5) ?
    C4 N1 C2 C3 . . . . -178.1(4) ?
    N1 C2 C3 N2 . . . . 0.2(5) ?
    C1 N2 C3 C2 . . . . -0.2(5) ?
    C12 N2 C3 C2 . . . . 177.2(4) ?
    C1 N1 C4 C5 . . . . 73.0(5) ?
    C2 N1 C4 C5 . . . . -109.5(4) ?
    C1 N1 C4 C9 . . . . -105.0(4) ?
    C2 N1 C4 C9 . . . . 72.6(5) ?
    C9 C4 C5 C6 . . . . 0.5(5) ?
    N1 C4 C5 C6 . . . . -177.3(3) ?
    C9 C4 C5 C10 . . . . -178.2(3) ?
    N1 C4 C5 C10 . . . . 4.0(5) ?
    C4 C5 C6 C7 . . . . 0.0(5) ?
    C10 C5 C6 C7 . . . . 178.8(3) ?
    C5 C6 C7 C8 . . . . -0.5(6) ?
    C6 C7 C8 C9 . . . . 0.5(6) ?
    C7 C8 C9 C4 . . . . 0.0(5) ?
    C7 C8 C9 C11 . . . . -179.7(4) ?
    C5 C4 C9 C8 . . . . -0.5(5) ?
    N1 C4 C9 C8 . . . . 177.3(3) ?
    C5 C4 C9 C11 . . . . 179.2(3) ?
    N1 C4 C9 C11 . . . . -3.1(5) ?
    C1 N2 C12 C13 . . . . -69.6(5) ?
    C3 N2 C12 C13 . . . . 113.3(5) ?
    C1 N2 C12 C17 . . . . 106.5(5) ?
    C3 N2 C12 C17 . . . . -70.6(6) ?
    C17 C12 C13 C14 . . . . -1.5(6) ?
    N2 C12 C13 C14 . . . . 174.4(4) ?
    C17 C12 C13 C18 . . . . 178.5(4) ?
    N2 C12 C13 C18 . . . . -5.6(6) ?
    C12 C13 C14 C15 . . . . 0.9(7) ?
    C18 C13 C14 C15 . . . . -179.0(5) ?
    C13 C14 C15 C16 . . . . 0.9(8) ?
    C14 C15 C16 C17 . . . . -2.3(8) ?
    C13 C12 C17 C16 . . . . 0.2(6) ?
    N2 C12 C17 C16 . . . . -175.7(4) ?
    C13 C12 C17 C19 . . . . 179.4(4) ?
    N2 C12 C17 C19 . . . . 3.5(6) ?
    C15 C16 C17 C12 . . . . 1.7(7) ?
    C15 C16 C17 C19 . . . . -177.5(5) ?
    N4 N3 C21 C22 . . . . 0.4(4) ?
    Cu2 N3 C21 C22 . . . . 169.8(3) ?
    N4 N3 C21 C20 . . . . -177.2(3) ?
    Cu2 N3 C21 C20 . . . . -7.7(5) ?
    N3 C21 C22 C23 . . . . -0.6(4) ?
    C20 C21 C22 C23 . . . . 176.7(4) ?
    N3 N4 C23 C22 . . . . -0.5(4) ?
    Cu3 N4 C23 C22 . . . . 177.7(3) ?
    N3 N4 C23 C24 . . . . 177.8(3) ?
    Cu3 N4 C23 C24 . . . . -4.0(5) ?
    C21 C22 C23 N4 . . . . 0.7(4) ?
    C21 C22 C23 C24 . . . . -177.4(3) ?
    N6 N5 C26 C27 . . . . -0.4(4) ?
    Cu3 N5 C26 C27 . . . . 167.0(3) ?
    N6 N5 C26 C25 . . . . -179.5(3) ?
    Cu3 N5 C26 C25 . . . . -12.2(5) ?
    N5 C26 C27 C28 . . . . 0.0(4) ?
    C25 C26 C27 C28 . . . . 179.1(4) ?
    N5 N6 C28 C27 . . . . -0.6(4) ?
    Cu5 N6 C28 C27 2 . . . 171.1(3) ?
    N5 N6 C28 C29 . . . . -179.0(4) ?
    Cu5 N6 C28 C29 2 . . . -7.3(6) ?
    C26 C27 C28 N6 . . . . 0.3(5) ?
    C26 C27 C28 C29 . . . . 178.6(4) ?
    N8 N7 C31 C32 . . . . 0.7(4) ?
    Cu2 N7 C31 C32 . . . . 166.7(3) ?
    N8 N7 C31 C30 . . . . -178.6(3) ?
    Cu2 N7 C31 C30 . . . . -12.7(5) ?
    N7 C31 C32 C33 . . . . -0.5(4) ?
    C30 C31 C32 C33 . . . . 178.8(4) ?
    N7 N8 C33 C32 . . . . 0.4(4) ?
    Cu4 N8 C33 C32 . . . . -176.9(3) ?
    N7 N8 C33 C34 . . . . 179.0(3) ?
    Cu4 N8 C33 C34 . . . . 1.7(6) ?
    C31 C32 C33 N8 . . . . 0.0(4) ?
    C31 C32 C33 C34 . . . . -178.4(4) ?
    N10 N9 C36 C37 . . . . -0.3(5) ?
    Cu4 N9 C36 C37 . . . . 165.3(3) ?
    N10 N9 C36 C35 . . . . -178.9(4) ?
    Cu4 N9 C36 C35 . . . . -13.3(6) ?
    N9 C36 C37 C38 . . . . 0.5(5) ?
    C35 C36 C37 C38 . . . . 179.0(4) ?
    N9 N10 C38 C37 . . . . 0.3(5) ?
    Cu5 N10 C38 C37 . . . . 169.7(3) ?
    N9 N10 C38 C39 . . . . -178.3(4) ?
    Cu5 N10 C38 C39 . . . . -9.0(6) ?
    C36 C37 C38 N10 . . . . -0.5(5) ?
    C36 C37 C38 C39 . . . . 178.0(4) ?
loop_
    _geom_hbond_atom_site_label_D
    _geom_hbond_atom_site_label_H
    _geom_hbond_atom_site_label_A
    _geom_hbond_site_symmetry_A
    _geom_hbond_distance_DH
    _geom_hbond_distance_HA
    _geom_hbond_distance_DA
    _geom_hbond_angle_DHA
    O1 H1H Cl2 2 0.874(10) 2.68(4) 3.098(2) 111(3)
    O2 H2H Cl1 . 0.877(10) 2.95(5) 3.246(2) 102(3)
    O3 H3H Cl2 . 0.876(10) 2.81(4) 3.277(2) 115(3)
    C1 H1 Cl1 . 0.95 2.48 3.336(4) 151
    C2 H2 Cl3 2_655 0.95 2.71 3.467(4) 138
    C1S H1S Cl3 . 1.00 2.51 3.395(5) 147
    C20 H20A N7 . 0.98 2.60 3.477(5) 149
    C24 H24C N5 . 0.98 2.55 3.307(5) 134
    C25 H25A Cl1 . 0.98 2.77 3.652(4) 150
    C29 H29A Cl3 2 0.98 2.81 3.572(5) 135
    C35 H35A Cl2 . 0.98 2.90 3.764(4) 148
    C39 H39A Cl3 . 0.98 2.80 3.644(4) 144
_shelx_space_group_comment
;
The symmetry employed for this shelxl refinement is uniquely defined
by the following loop, which should always be used as a source of
symmetry information in preference to the above space-group names.
They are only intended as comments.
;
_shelx_estimated_absorpt_T_min     ?
_shelx_estimated_absorpt_T_max     ?
_shelx_hkl_file
;
   0   0   2 7815.86  319.29   1-0.19693-0.23149-0.06114-0.15424-0.97850-0.96052
   0   0   2 6959.30  412.10   1 0.00000-0.03440-0.13880-0.23201-0.99032-0.97210
   0   0  -2 7944.77  313.74   1-0.80043-0.76594 0.33642 0.42975 0.49610 0.47815
   0   0   3 1854.76  163.48   1-0.17494-0.22737-0.04438-0.18370-0.98357-0.95632
   0   0  -3 1803.51  158.28   1-0.30985-0.25801-0.14837-0.00871-0.93913-0.96610
   0   0  -3 1731.76  144.87   1-0.80223-0.75049 0.31216 0.45216 0.50889 0.48197
   0   0   444665.90  550.51   1-0.15158-0.22149-0.02665-0.21242-0.98808-0.95174
   0   0  -444377.63  534.28   1-0.33180-0.26267-0.16557 0.02064-0.92870-0.96466
   0   0   437705.10 1098.47   1 0.00000-0.06881-0.08524-0.27166-0.99636-0.95992
   0   0  -442377.71  497.08   1-0.80342-0.73444 0.28760 0.47427 0.52133 0.48543
   0   0  -559628.34  795.04   1-0.02551 0.06063 0.06771 0.30067 0.99737 0.95179
   0   0   561538.36  709.63   1-0.12801-0.21539-0.00884-0.24105-0.99173-0.94630
   0   0  -563026.49  727.49   1-0.35440-0.26827-0.18336 0.04954-0.91693-0.96206
   0   0  -558839.60  640.84   1-0.80400-0.71772 0.26307 0.49638 0.53326 0.48833
   0   0  -6  858.26  157.96   1-0.05012 0.05327 0.04947 0.32901 0.99751 0.94282
   0   0   6  784.37   89.59   1-0.10422-0.20908 0.00905-0.26959-0.99451-0.94000
   0   0  -6  987.51   99.47   1-0.37591-0.27256-0.20039 0.07910-0.90472-0.95887
   0   0   6  674.25   92.98   1-0.15387-0.25721 0.02839-0.25135-0.98768-0.93309
   0   0   6  671.59  123.21   1 0.00000-0.10266-0.03149-0.31133-0.99950-0.94473
   0   0  -6  701.90   74.82   1-0.80397-0.70044 0.23793 0.51791 0.54498 0.49106
   0   0  -7 6001.55  462.91   1-0.07481 0.04580 0.03107 0.35720 0.99671 0.93290
   0   0   7 7570.38  377.33   1-0.08020-0.20254 0.02704-0.29804-0.99641-0.93281
   0   0  -7 8058.02  392.81   1-0.39720-0.27663-0.21733 0.10874-0.89162-0.95480
   0   0   7 6453.65  350.51   1-0.23228-0.35271 0.08824-0.23808-0.96863-0.90493
   0   0   7 7250.15  378.16   1 0.00000-0.11977-0.00423-0.33071-0.99999-0.93609
   0   0  -7 7602.83  347.59   1-0.80332-0.68254 0.21249 0.53913 0.55633 0.49342
   0   0  -833898.13 1025.20   1-0.09960 0.03825 0.01252 0.38524 0.99494 0.92202
   0   0   841628.94  939.12   1-0.05596-0.19577 0.04512-0.32640-0.99741-0.92473
   0   0  -842072.51  949.13   1-0.41826-0.28047-0.23418 0.13847-0.87761-0.94982
   0   0   834287.12  847.42   1-0.31540-0.45315 0.15271-0.22018-0.93658-0.86380
   0   0   837198.65  905.32   1 0.00000-0.13688 0.02316-0.34995-0.99973-0.92671
   0   0  -839865.37  895.78   1-0.80204-0.66400 0.18674 0.56004 0.56731 0.49542
   0   0  -9 6276.77  376.45   1-0.12465 0.03058-0.00631 0.41319 0.99217 0.91012
   0   0  -9 6252.40  333.33   1-0.43909-0.28407-0.25093 0.16830-0.86268-0.94391
   0   0   9 5081.95  303.23   1-0.40298-0.55796 0.22195-0.19755-0.88788-0.80600
   0   0   9 4879.55  302.06   1 0.00000-0.15400 0.05072-0.36904-0.99871-0.91656
   0   0  -9 6042.86  324.02   1-0.80011-0.64482 0.16069 0.58065 0.57791 0.49703
   0   0 -1019878.39  754.73   1-0.14964 0.02284-0.02518 0.44093 0.98841 0.89724
   0   0 -1018999.16  674.48   1-0.45968-0.28743-0.26760 0.19822-0.84680-0.93706
   0   0  1014769.24  558.75   1-0.49809-0.67019 0.29896-0.16723-0.81395-0.72309
   0   0  1016530.32  634.16   1 0.00000-0.17111 0.07842-0.38797-0.99691-0.90564
   0   0 -1016776.73  592.07   1-0.79753-0.62498 0.13431 0.60093 0.58812 0.49825
   0   0 -11  123.48   68.33   1-0.17474 0.01499-0.04422 0.46850 0.98361 0.88333
   0   0 -11  120.16   37.58   1-0.48002-0.29055-0.28416 0.22824-0.82995-0.92923
   0   0  11  182.33   47.51   1-0.60654-0.79586 0.38998-0.12284-0.69282-0.59288
   0   0  11  195.33  100.04   1 0.00000-0.18822 0.10628-0.40676-0.99433-0.89393
   0   0 -11  173.80   47.23   1-0.79428-0.60448 0.10761 0.62090 0.59794 0.49908
   0   0 -12 2741.69  276.20   1-0.19994 0.00704-0.06344 0.49590 0.97775 0.86834
   0   0 -12 2897.71  188.78   1-0.50011-0.29342-0.30062 0.25836-0.81210-0.92040
   0   0  12 3502.49  256.63   1 0.00000-0.20533 0.13429-0.42538-0.99094-0.88141
   0   0 -12 3603.41  222.17   1-0.79033-0.58328 0.08058 0.64053 0.60734 0.49950
   0   0 -13 4017.70  318.80   1-0.22524-0.00100-0.08283 0.52312 0.97077 0.85225
   0   0 -13 3964.49  224.75   1-0.52028-0.29668-0.31726 0.28952-0.79286-0.91003
   0   0  13 4217.87  258.49   1 0.00000-0.22244 0.16247-0.44384-0.98671-0.86805
   0   0 -13 4000.93  226.91   1-0.78565-0.56177 0.05306 0.65979 0.61638 0.49907
   0   0 -14  446.58  127.53   1-0.25066-0.00917-0.10240 0.55016 0.96264 0.83500
   0   0 -14  505.82   89.27   1-0.53988-0.29908-0.33355 0.31991-0.77282-0.89900
   0   0  14   -2.41  103.77   1 0.00000-0.23990 0.19011-0.46314-0.98176-0.85319
   0   0 -14  266.21   59.32   1-0.78026-0.53916 0.02534 0.67874 0.62493 0.49860
   0   0 -15 5463.53  459.50   1-0.27620-0.01746-0.12217 0.57701 0.95330 0.81654
   0   0  15 5274.27  397.89   1 0.00000-0.25704 0.21866-0.48124-0.97579-0.83804
   0   0 -15 5347.36  378.48   1-0.77412-0.51579-0.00274 0.69733 0.63303 0.49768
   0   0 -16 2508.82  272.52   1-0.30186-0.02588-0.14213 0.60365 0.94269 0.79682
   0   0  16 2058.48  206.73   1 0.00000-0.27418 0.24740-0.49917-0.96891-0.82197
   0   0 -16 2162.88  187.46   1-0.76718-0.49163-0.03121 0.71553 0.64066 0.49629
   0   0 -17  280.25  157.02   1-0.32737-0.03555-0.16209 0.63149 0.93088 0.77456
   0   0  17  128.18  120.50   1 0.00000-0.29131 0.27632-0.51690-0.96106-0.80494
   0   0 -17  347.02   71.65   1-0.75942-0.46665-0.06008 0.73333 0.64781 0.49441
   0   0 -18   12.62  120.59   1-0.35339-0.04441-0.18257 0.65770 0.91748 0.75196
   0   0  18  -60.03  107.48   1 0.00000-0.30845 0.30545-0.53444-0.95220-0.78690
   0   0 -18   98.07   77.61   1-0.75080-0.44080-0.08936 0.75072 0.65445 0.49203
   0   1 -18 5586.96  396.96   1-0.39515-0.08718-0.21569 0.61814 0.89293 0.78121
   0  -1  18 6533.15  412.15   1 0.00000-0.30749 0.35604-0.47755-0.93447-0.82303
   0   1 -18 5769.67  343.08   1-0.74088-0.43165-0.12024 0.71342 0.66078 0.55199
   0   1 -17   -4.71  110.41   1-0.37303-0.08222-0.19810 0.58905 0.90642 0.80389
   0  -1  17  102.35   75.81   1 0.00000-0.29035 0.33107-0.45586-0.94360-0.84135
   0   1 -17  267.80   78.25   1-0.74964-0.45796-0.09310 0.69392 0.65525 0.55563
   0   1 -16  738.07  156.72   1-0.35144-0.07780-0.18103 0.55944 0.91853 0.82520
   0  -1  16 1210.00  177.21   1 0.00000-0.27322 0.30675-0.43352-0.95178-0.85872
   0   1 -16  897.57  128.66   1-0.75766-0.48320-0.06627 0.67409 0.64926 0.55867
   0   1 -15 1011.29  168.90   1-0.33048-0.07401-0.16453 0.52926 0.92935 0.84522
   0  -1  15 1199.86  166.76   1 0.00000-0.25608 0.28316-0.41044-0.95907-0.87518
   0   1 -15  947.56  110.06   1-0.76487-0.50763-0.04009 0.65359 0.64292 0.56135
   0   1 -1410182.68  557.13   1-0.31024-0.07093-0.14868 0.49843 0.93895 0.86401
   0   1 -14 9128.03  410.89   1-0.48173-0.24166-0.28556 0.36047-0.82848-0.90091
   0  -1  1410037.17  462.40   1 0.00000-0.23894 0.26043-0.38651-0.96549-0.89079
   0   1 -14 8840.91  375.55   1-0.77131-0.53129-0.01462 0.63239 0.63628 0.56373
   0   1 -1312230.65  542.21   1-0.29145-0.06808-0.13402 0.46548 0.94714 0.88243
   0   1 -1310775.94  362.43   1-0.45620-0.23335-0.26477 0.33467-0.84957-0.91298
   0  -1  1314014.62  487.20   1 0.00000-0.22181 0.23871-0.36157-0.97108-0.90557
   0   1 -1313221.96  424.64   1-0.77701-0.55421 0.01008 0.61043 0.62940 0.56587
   0   1 -12  156.58   99.91   1-0.27319-0.06707-0.11983 0.43305 0.95446 0.89886
   0   1 -12   93.23   52.25   1-0.42945-0.22383-0.24317 0.30969-0.86972-0.92411
   0  -1  12  -66.74   64.67   1 0.00000-0.20467 0.21821-0.33541-0.97590-0.91956
   0   1 -12  108.47   42.85   1-0.78201-0.57643 0.03393 0.58760 0.62233 0.56783
   0   1 -11   76.41   66.85   1-0.25624-0.06737-0.10671 0.39956 0.96070 0.91422
   0   1 -11  230.60   53.40   1-0.40125-0.21285-0.22056 0.28572-0.88901-0.93437
   0  -1  11   24.94   65.22   1 0.00000-0.18753 0.19922-0.30774-0.97995-0.93280
   0   1 -11  137.61   45.24   1-0.78632-0.59797 0.05678 0.56378 0.61519 0.56971
   0   1 -10 3486.08  311.29   1-0.24095-0.06933-0.09491 0.36475 0.96588 0.92851
   0   1 -10 4151.13  265.77   1-0.37120-0.20003-0.19666 0.26304-0.90748-0.94381
   0  -1  10 4867.23  306.63   1-0.71926-0.89105 0.49114 0.03145-0.49135-0.45280
   0  -1  10 4204.47  283.37   1 0.00000-0.17016 0.18308-0.27706-0.98309-0.94566
   0   1 -10 4615.30  286.54   1-0.79001-0.61856 0.07856 0.53878 0.60802 0.57192
   0  -1   931194.92  532.41   1-0.67054-0.82464 0.44618 0.03297-0.59269-0.56468
   0  -1   930305.05  534.79   1 0.00000-0.15305 0.16857-0.24493-0.98568-0.95738
   0   1  -930895.31  429.55   1-0.79305-0.63885 0.09871 0.51226 0.60109 0.57398
   0   1  -8  157.20  107.60   1-0.21777-0.08064-0.07709 0.28934 0.97294 0.95381
   0   1  -8  158.52   64.25   1-0.30224-0.16510-0.14243 0.22385-0.94252-0.96053
   0  -1   8  148.41   43.14   1-0.63061-0.76750 0.41083 0.04424-0.65844-0.63951
   0  -1   8   32.60   83.20   1 0.00000-0.13594 0.15749-0.20937-0.98751-0.96833
   0   1  -8   47.66   28.48   1-0.79548-0.65853 0.11686 0.48374 0.59460 0.57647
   0   1  -7 8871.58  575.83   1-0.21191-0.09203-0.07260 0.24722 0.97458 0.96457
   0   1  -711128.18  455.39   1-0.26210-0.14224-0.11124 0.20849-0.95860-0.96762
   0  -1   7 9914.50  442.98   1-0.60227-0.72195 0.38630 0.06634-0.69859-0.68875
   0  -1   7 9291.63  457.16   1 0.00000-0.11883 0.15129-0.16893-0.98848-0.97843
   0   1  -710090.49  461.47   1 0.00000 0.11945-0.21273 0.10725-0.97711-0.98703
   0   1  -710261.97  412.58   1-0.79730-0.67761 0.13221 0.45244 0.58891 0.57977
   0   1  -647369.97 1102.00   1-0.21234-0.10971-0.07293 0.20028 0.97447 0.97357
   0   1  -655788.55  640.90   1-0.21619-0.11237-0.07588 0.19667-0.97339-0.97400
   0  -1   657172.67  836.40   1-0.58847-0.69094 0.37450 0.10116-0.71654-0.71579
   0  -1   650003.33  689.23   1 0.00000-0.10172 0.15236-0.12122-0.98832-0.98740
   0   1  -654008.20  755.87   1 0.00000 0.10225-0.15874 0.11463-0.98732-0.98813
   0   1  -656366.96  628.49   1-0.79849-0.69605 0.14337 0.41693 0.58467 0.58452
   0   1  -5149105.0 1782.48   1-0.22270-0.13732-0.08087 0.14573 0.97152 0.97974
   0   1  -5151714.6 1470.96   1-0.15875-0.07242-0.03208 0.19402-0.98679-0.97832
   0   1  -5146997.5 1422.76   1-0.79891-0.71373 0.14762 0.37452 0.58303 0.59187
   0   1  -454232.61  856.12   1-0.24996-0.18184-0.10186 0.07813 0.96288 0.98021
   0   1  -456388.47  663.79   1-0.08270-0.01384 0.02518 0.20485-0.99625-0.97869
   0   1  -450520.31  742.73   1-0.20630-0.13819 0.06830 0.24840-0.97610-0.95874
   0   1  -452041.74  737.98   1 0.00000 0.06749-0.00750 0.17280-0.99997-0.98264
   0  -1   456650.40  647.08   1-0.79847-0.86637 0.35653 0.17629 0.48510 0.46724
   0   1  -314467.34  586.13   1-0.30883-0.25795-0.14757-0.01419 0.93959 0.96605
   0  -1   315810.98  638.53   1-0.17912-0.22999-0.04756-0.18094 0.98267 0.95622
   0  -1   314859.68  589.66   1-0.67632-0.72737 0.45139 0.31791-0.58208-0.60815
   0   1  -312389.15  521.11   1-0.45378-0.40294 0.26282 0.39631-0.85146-0.82496
   0   1  -312486.98  520.07   1 0.00000 0.05038 0.11761 0.25128-0.99305-0.96660
   0   1  -313085.94  497.17   1-0.79344-0.74277 0.10148 0.23506 0.60012 0.62692
   0  -1   313604.33  520.63   1-0.80371-0.85437 0.27824 0.14466 0.52595 0.49911
   0  -1   2 1609.63  171.57   1-0.35238-0.38570-0.18177-0.26871 0.91803 0.88262
   0  -1   2 1469.06  136.08   1-0.74522-0.77877 0.51645 0.42953-0.42180-0.45717
   0   1  -2 1230.54  168.13   1-0.66919-0.63539 0.44497 0.53185-0.59512-0.55982
   0  -1   2 1341.38  143.12   1 0.00000-0.03331 0.42618 0.33916-0.90463-0.94013
   0   1  -2 1198.20  232.63   1 0.00000 0.03331 0.32823 0.41525-0.94459-0.90909
   0   1  -2 1485.82  133.83   1-0.76881-0.73539-0.02478 0.06212 0.63899 0.67478
   0  -1   2 1328.86  136.00   1-0.79569-0.82911 0.11859 0.03168 0.59396 0.55817
   0  -1  -117937.57  524.18   1-0.69650-0.67821-0.46981-0.41692-0.54236-0.60513
   0   1   210016.52  395.34   1-0.51390-0.54931-0.31198-0.41149-0.79910-0.72726
   0   1   318686.75  544.73   1-0.41629-0.46903-0.23260-0.37846-0.87897-0.79797
   0  -1  -322713.44  646.56   1-0.54238-0.48976-0.33564-0.18945-0.77017-0.85101
   0   1   422401.39  642.89   1-0.34417-0.41440-0.17530-0.36764-0.92239-0.83253
   0  -1  -422715.42  648.09   1-0.51652-0.44671-0.31415-0.12129-0.79655-0.88641
   0  -1  -420951.13  592.87   1-0.79584-0.72579 0.37821 0.57130 0.47284 0.38318
   0   1   5  217.12   57.09   1-0.28781-0.37532-0.13118-0.37008-0.94865-0.84980
   0  -1  -5  220.12   53.10   1-0.50609-0.41890-0.30554-0.06651-0.80654-0.90559
   0   1   5  287.70  116.75   1 0.00000-0.08698-0.24642-0.48570-0.96916-0.86978
   0  -1  -5  115.81   42.82   1-0.80022-0.71292 0.33884 0.57860 0.49479 0.39616
   0   1   6   13.37   50.87   1-0.24032-0.34511-0.09443-0.37987-0.96608-0.85824
   0  -1  -6   39.28   43.94   1-0.50412-0.39971-0.30392-0.01831-0.80838-0.91645
   0   1   6   33.00  102.04   1 0.00000-0.10419-0.19004-0.47593-0.98177-0.87329
   0  -1  -6   20.41   39.88   1-0.80273-0.69818 0.30336 0.58978 0.51341 0.40580
   0   1   717875.98  517.69   1-0.19956-0.32293-0.06315-0.39434-0.97784-0.86035
   0  -1  -718862.40  523.86   1-0.50770-0.38606-0.30687 0.02532-0.80502-0.92212
   0   1   717142.49  354.24   1 0.00000-0.12139-0.14094-0.47343-0.99001-0.87242
   0  -1  -717459.25  221.46   1-0.80388-0.68201 0.27048 0.60353 0.52971 0.41303
   0   1   814730.98  494.22   1-0.16140-0.30226-0.03410-0.41173-0.98629-0.85971
   0  -1  -818735.11  575.43   1-0.51481-0.37620-0.31274 0.06681-0.79821-0.92412
   0   1   816150.90  560.32   1 0.00000-0.13859-0.09660-0.47569-0.99532-0.86862
   0  -1  -817498.97  534.99   1-0.80398-0.66485 0.23869 0.61840 0.54464 0.41897
   0  -1  -9 5423.58  378.33   1-0.02837 0.12753 0.06560 0.49130 0.99744 0.86159
   0   1   9 5325.92  295.77   1-0.12573-0.28406-0.00712-0.43119-0.99203-0.85637
   0  -1  -9 5412.79  289.89   1-0.52456-0.36875-0.32081 0.10542-0.78860-0.92352
   0   1   9 4330.73  271.45   1-0.08563-0.24118-0.02298-0.44893-0.99606-0.86039
   0   1   9 4932.76  306.37   1 0.00000-0.15494-0.05582-0.48183-0.99844-0.86245
   0  -1  -9 4869.45  263.91   1-0.80313-0.64675 0.20778 0.63415 0.55838 0.42373
   0  -1 -10 2391.91  236.93   1-0.06377 0.10937 0.03931 0.51160 0.99719 0.85223
   0   1  10 2696.80  190.76   1-0.09179-0.26760 0.01837-0.45214-0.99560-0.85085
   0  -1 -10 3439.32  227.22   1-0.53603-0.36301-0.33034 0.14257-0.77687-0.92080
   0   1  10 2527.17  200.98   1-0.20046-0.37322 0.06383-0.40872-0.97761-0.83285
   0   1  10 3473.94  270.70   1 0.00000-0.17205-0.01705-0.48971-0.99985-0.85473
   0  -1 -10 2767.29  183.01   1-0.80142-0.62778 0.17742 0.65045 0.57116 0.42753
   0  -1 -11 1402.92  159.13   1-0.09757 0.09280 0.01404 0.53292 0.99512 0.84105
   0   1  11 1319.29  133.32   1-0.05908-0.25236 0.04280-0.47415-0.99733-0.84349
   0  -1 -11 1436.60  127.40   1-0.54871-0.35850-0.34093 0.17865-0.76332-0.91627
   0   1  11  982.68  109.16   1-0.32421-0.51435 0.15961-0.35949-0.93242-0.77859
   0   1  11 1308.74  160.02   1 0.00000-0.18916 0.02004-0.49924-0.99979-0.84555
   0  -1 -11 1243.29  105.48   1-0.79889-0.60800 0.14738 0.66707 0.58313 0.43050
   0  -1 -12  515.84  112.28   1-0.13048 0.07737-0.01070 0.55509 0.99139 0.82818
   0  -1 -12  604.66   65.73   1-0.56226-0.35484-0.35231 0.21396-0.74815-0.91011
   0   1  12  468.14   66.57   1-0.79169-0.99820 0.56807 0.00222-0.22475-0.05980
   0   1  12  436.06   69.56   1-0.46669-0.67401 0.27330-0.29251-0.84112-0.67833
   0   1  12  594.24  132.08   1 0.00000-0.20627 0.05591-0.51001-0.99843-0.83506
   0  -1 -12  630.11   63.84   1-0.79556-0.58741 0.11750 0.68386 0.59436 0.43275
   0  -1 -13  -85.45   74.48   1-0.16220 0.06289-0.03470 0.57770 0.98614 0.81381
   0  -1 -13  105.39   57.62   1-0.57642-0.35180-0.36426 0.24867-0.73146-0.90243
   0   1  13  -14.55  109.24   1 0.00000-0.22338 0.09087-0.52169-0.99586-0.82336
   0  -1 -13  -57.51   44.70   1-0.79143-0.56603 0.08766 0.70068 0.60493 0.43433
   0  -1 -14  447.89  126.47   1-0.19325 0.04910-0.05833 0.60069 0.97941 0.79797
   0   1  14  379.76  115.23   1 0.00000-0.24050 0.12514-0.53406-0.99213-0.81051
   0  -1 -14  280.95   65.37   1-0.78648-0.54429 0.05762 0.71741 0.61492 0.43481
   0  -1 -15  157.57  158.51   1-0.22377 0.03583-0.08169 0.62393 0.97121 0.78065
   0   1  15  143.13  101.41   1 0.00000-0.25761 0.15890-0.54695-0.98729-0.79654
   0  -1 -15   76.91   54.57   1-0.78073-0.52132 0.02762 0.73409 0.62424 0.43511
   0  -1 -16 1648.64  197.47   1-0.25389 0.02295-0.10490 0.64735 0.96152 0.76184
   0   1  16 1933.38  221.17   1 0.00000-0.27514 0.19172-0.56114-0.98144-0.78064
   0  -1 -16 1916.68  162.26   1-0.77416-0.49753-0.00254 0.75059 0.63297 0.43482
   0  -1 -17   -2.37  106.83   1-0.28373 0.01037-0.12801 0.67084 0.95032 0.74152
   0   1  17   54.18  135.75   1 0.00000-0.29228 0.22486-0.57467-0.97439-0.76440
   0  -1 -17  -12.58   43.11   1-0.76674-0.47288-0.03294 0.76686 0.64111 0.43393
   0   2 -1813596.98  600.29   1-0.43771-0.13075-0.24982 0.57758 0.86370 0.80578
   0  -2  1811843.41  518.20   1 0.00000-0.30653 0.40893-0.41835-0.91256-0.85499
   0   2 -18 9790.53  400.04   1-0.72782-0.41967-0.15737 0.66989 0.66746 0.61246
   0   2 -17  580.06  130.00   1-0.41955-0.12976-0.23522 0.54551 0.87672 0.82799
   0  -2  17  575.54  186.19   1 0.00000-0.28939 0.38834-0.39228-0.92151-0.87313
   0   2 -17  580.86  109.54   1-0.73680-0.44589-0.13223 0.64836 0.66305 0.61708
   0   2 -16 -101.98  105.97   1-0.40235-0.12972-0.22144 0.51260 0.88829 0.84876
   0  -2  16  -96.88   71.36   1 0.00000-0.27225 0.36888-0.36508-0.92947-0.89027
   0   2 -16  102.34   47.80   1-0.74491-0.47124-0.10802 0.62590 0.65836 0.62142
   0   2 -15 4318.83  473.17   1-0.38626-0.13079-0.20861 0.47875 0.89848 0.86815
   0  -2  15 4037.10  377.04   1 0.00000-0.25512 0.35076-0.33654-0.93646-0.90644
   0   2 -15 4193.07  372.83   1-0.75206-0.49591-0.08522 0.60207 0.65355 0.62576
   0   2 -14 2322.81  250.77   1-0.37150-0.13320-0.19689 0.44379 0.90731 0.88617
   0   2 -14 2719.95  232.16   1-0.41814-0.17913-0.23408 0.40583-0.87770-0.89621
   0  -2  14 2541.89  226.14   1 0.00000-0.23798 0.33421-0.30642-0.94249-0.92166
   0   2 -14 2541.68  212.37   1-0.75853-0.51959-0.06323 0.57739 0.64855 0.62979
   0   2 -13 1674.60  196.12   1-0.35835-0.13721-0.18648 0.40752 0.91477 0.90282
   0   2 -13 1435.95  135.22   1-0.38589-0.16411-0.20832 0.38501-0.89871-0.90820
   0  -2  13 1639.25  160.84   1 0.00000-0.22084 0.31958-0.27440-0.94755-0.93590
   0   2 -13 1865.76   93.86   1-0.76420-0.54249-0.04261 0.55133 0.64356 0.63381
   0   2 -12  322.33   78.87   1-0.34718-0.14321-0.17767 0.36965 0.92081 0.91806
   0   2 -12  345.70   63.32   1-0.35136-0.14680-0.18096 0.36578-0.91858-0.91904
   0  -2  12  427.60   99.26   1 0.00000-0.20371 0.30729-0.24003-0.95161-0.94915
   0   2 -12  360.44   57.94   1-0.76910-0.56461-0.02363 0.52365 0.63868 0.63796
   0   2 -1115665.20  560.36   1-0.33849-0.15169-0.17083 0.32981 0.92533 0.93177
   0   2 -1113781.35  451.41   1-0.31305-0.12516-0.15087 0.34894-0.93767-0.92874
   0  -2  1111798.69  424.38   1 0.00000-0.18657 0.29795-0.20271-0.95458-0.96130
   0   2 -1112921.58  437.89   1-0.77320-0.58593-0.00667 0.49393 0.63411 0.64242
   0   2 -1035359.59  866.36   1-0.27205-0.10144-0.11894 0.33432-0.95490-0.93698
   0  -2  1032394.91  822.94   1-0.78733-0.95723 0.56242 0.10841-0.25255-0.26824
   0  -2  1030161.29  783.09   1 0.00000-0.16943 0.29239-0.16161-0.95629-0.97219
   0   2 -1031485.08  853.27   1 0.00000 0.17009-0.22331 0.23023-0.97474-0.95815
   0   2 -1032267.33  808.94   1-0.77648-0.60643 0.00767 0.46161 0.63009 0.64741
   0   2  -912284.56  677.12   1-0.33162-0.17915-0.16543 0.24184 0.92879 0.95363
   0   2  -914348.35  486.37   1-0.22629-0.07297-0.08363 0.32308-0.97046-0.94355
   0  -2   914200.14  479.55   1-0.77017-0.92327 0.54247 0.13546-0.33547-0.35946
   0  -2   913065.67  265.24   1 0.00000-0.15230 0.29181-0.11552-0.95647-0.98155
   0   2  -914110.61  511.21   1 0.00000 0.15289-0.17077 0.23616-0.98530-0.95960
   0   2  -912992.99  191.72   1-0.77884-0.62601 0.01853 0.42580 0.62694 0.65329
   0   2  -8 3200.64  195.79   1-0.33583-0.20052-0.16873 0.19185 0.92668 0.96071
   0   2  -8 2367.89  166.12   1-0.17513-0.03741-0.04452 0.31481-0.98353-0.94841
   0  -2   8 2839.95  178.61   1-0.75695-0.89258 0.52840 0.16779-0.38446-0.41850
   0  -2   8 2339.18  170.10   1 0.00000-0.13516 0.29799-0.06269-0.95456-0.98883
   0   2  -8 2303.35  169.97   1 0.00000 0.13568-0.11140 0.24894-0.99377-0.95896
   0   2  -8 2809.95  171.15   1-0.78009-0.64449 0.02449 0.38509 0.62518 0.66055
   0   2  -7  136.84   78.82   1-0.34769-0.22955-0.17808 0.13583 0.92053 0.96376
   0  -2   7  253.54   89.63   1-0.03900-0.15797 0.05773-0.25561 0.99756 0.95378
   0   2  -7  179.99   51.53   1-0.11419 0.00604 0.00156 0.31446-0.99345-0.94925
   0  -2   7  225.79   41.54   1-0.75017-0.86866 0.52144 0.20753-0.40661-0.44982
   0   2  -7  218.28   60.14   1-0.11743 0.00157 0.00087 0.31445-0.99308-0.94927
   0  -2   7  179.93   77.57   1 0.00000-0.11803 0.31359-0.00042-0.94955-0.99300
   0   2  -7   73.42   63.84   1 0.00000 0.11788-0.04283 0.27114-0.99908-0.95529
   0   2  -7  210.25   40.75   1-0.77982-0.66143 0.02317 0.33710 0.62557 0.66997
   0   2  -644656.25  668.47   1-0.30565-0.20379 0.14509 0.41202-0.94102-0.88809
   0   2  -647164.66  686.73   1 0.00000 0.10077 0.03988 0.30721-0.99920-0.94628
   0   2  -649980.36  563.24   1-0.77704-0.67588 0.01021 0.27746 0.62936 0.68278
   0  -2   650187.31  560.92   1-0.79761-0.89894 0.36407 0.09691 0.48088 0.42721
   0   2  -531156.78  922.76   1-0.40869-0.32488-0.22651-0.00596 0.88411 0.94573
   0  -2   524808.40  756.60   1-0.20014-0.28465-0.06360-0.28375 0.97769 0.91567
   0  -2   528333.27  850.30   1-0.76015-0.84501 0.53175 0.31138-0.37336-0.43473
   0   2  -524935.58  724.65   1-0.47792-0.39345 0.28245 0.50281-0.83174-0.76965
   0  -2   524459.08  721.26   1 0.00000-0.08375 0.39252 0.17182-0.91974-0.98156
   0   2  -525640.48  776.72   1 0.00000 0.08366 0.14330 0.36399-0.98967-0.92763
   0   2  -527263.38  761.20   1-0.76922-0.68528-0.02315 0.19742 0.63856 0.70100
   0  -2   528413.02  794.39   1-0.80316-0.88723 0.29425 0.07376 0.51802 0.45537
   0  -2   446697.66  641.15   1-0.77250-0.83961 0.54505 0.37121-0.32580-0.39653
   0   2  -447413.94  589.78   1-0.61915-0.55154 0.40086 0.57463-0.67524-0.60464
   0   2  -446781.06  653.10   1 0.00000 0.06662 0.27767 0.45170-0.96067-0.88967
   0   2  -448143.62  549.50   1-0.74845-0.68173-0.09691 0.07699 0.65606 0.72753
   0  -2   447987.52  536.63   1-0.80223-0.86907 0.18987 0.01604 0.56601 0.49442
   0   2  -3 2514.09  220.08   1-0.55990-0.51037-0.35032-0.22292 0.75085 0.83055
   0  -2   3 2724.68  244.22   1-0.45255-0.50203-0.26182-0.38900 0.85243 0.77242
   0  -2   3 2516.62  212.82   1-0.78826-0.83823 0.56359 0.43645-0.24699-0.32690
   0   2  -3 2325.93  201.55   1-0.72018-0.67020 0.49202 0.61915-0.48913-0.40922
   0   2  -3 2685.59  237.33   1 0.00000 0.04918 0.45963 0.58715-0.88810-0.80797
   0   2  -3 2588.23  206.95   1-0.68341-0.63392-0.26353-0.13629 0.68080 0.76129
   0  -2   3 2505.95  207.59   1-0.77478-0.82428 0.00015-0.12708 0.63222 0.55173
   0   2  -256548.12  735.18   1-0.68122-0.64897-0.45583-0.37511 0.57284 0.66190
   0   2  -251420.16  661.25   1-0.77858-0.74556 0.55191 0.63254-0.29866-0.20979
   0   2  -257914.33  651.51   1-0.42109-0.38864-0.64010-0.55954 0.64260 0.73203
   0  -2   027304.67  769.62   1-0.80124-0.79911-0.59747-0.58477-0.03215-0.13946
   0   2   027414.39  776.53   1-0.80106-0.80312-0.58263-0.59507-0.13722-0.02976
   0  -2   029173.31  868.00   1-0.80387-0.80182-0.59406-0.58161-0.02966-0.13712
   0   2   026666.76  786.23   1-0.79801-0.80035-0.58645-0.59870-0.13873-0.03137
   0   2   174516.92  798.13   1-0.73429-0.75360-0.50564-0.56471-0.45292-0.33641
   0  -2  -181002.52  872.82   1-0.77154-0.75216-0.54398-0.48482-0.32983-0.44631
   0  -2  -185225.94 1001.01   1-0.80194-0.78222-0.50657-0.44778-0.31663-0.43314
   0   2   2 4895.15  274.82   1-0.63750-0.67393-0.41686-0.52252-0.64792-0.52228
   0  -2  -2 5541.43  306.41   1-0.71369-0.67713-0.48586-0.38007-0.50455-0.63010
   0   2   3  217.92   55.62   1-0.54662-0.60025-0.33918-0.49152-0.76560-0.63094
   0  -2  -3  246.21   55.07   1-0.66539-0.61159-0.44156-0.28905-0.60188-0.73648
   0   2   441027.96  514.84   1-0.46970-0.54074-0.27574-0.47431-0.83865-0.69471
   0  -2  -443111.67  541.59   1-0.63235-0.56152-0.41235-0.21333-0.65582-0.79948
   0   2   5 9573.03  393.14   1-0.40349-0.49175-0.22235-0.46750-0.88755-0.73458
   0  -2  -5 9035.55  359.41   1-0.61103-0.52300-0.39384-0.14815-0.68667-0.83935
   0  -2  -5 8858.29  346.63   1-0.79446-0.70609 0.38817 0.63436 0.46705 0.31466
   0   2   6 9854.42  424.84   1-0.34521-0.45111-0.17612-0.46770-0.92185-0.76010
   0  -2  -610120.17  418.33   1-0.59873-0.49351-0.38328-0.09091-0.70328-0.86497
   0  -2  -6 9830.53  400.76   1-0.79934-0.69372 0.34819 0.64104 0.48971 0.32834
   0   2   7 4458.60  235.12   1-0.29400-0.41718-0.13600-0.47413-0.94607-0.77534
   0  -2  -7 4243.88  216.13   1-0.59297-0.47054-0.37834-0.03930-0.71079-0.88149
   0  -2  -7 4311.07  211.46   1-0.80229-0.67943 0.31117 0.65069 0.50940 0.33906
   0   2   8 9489.42  429.38   1-0.24746-0.38792-0.09993-0.48462-0.96372-0.78400
   0  -2  -8 8367.98  374.23   1-0.59196-0.45234-0.37748 0.00822-0.71209-0.89180
   0   2   8 8429.46  419.85   1 0.00000-0.13956-0.19891-0.58425-0.98001-0.79947
   0  -2  -8 8291.64  363.47   1-0.80375-0.66354 0.27647 0.66260 0.52681 0.34738
   0   2   9 2755.30  191.92   1-0.20552-0.36490-0.06771-0.49788-0.97630-0.78673
   0  -2  -9 2915.92  190.78   1-0.59446-0.43763-0.37961 0.05277-0.70887-0.89760
   0   2   9 3173.01  231.10   1 0.00000-0.15677-0.14815-0.58009-0.98896-0.79931
   0  -2  -9 2590.12  161.45   1-0.80402-0.64655 0.24279 0.67558 0.54276 0.35434
   0   2  10  390.16   71.49   1-0.16519-0.34204-0.03697-0.51358-0.98556-0.78691
   0  -2 -10  360.99   60.86   1-0.59956-0.42553-0.38398 0.09508-0.70219-0.89993
   0   2  10  480.10  118.87   1 0.00000-0.17397-0.10102-0.57957-0.99488-0.79613
   0  -2 -10  579.66   66.75   1-0.80322-0.62850 0.21003 0.68947 0.55741 0.36000
   0  -2 -1115330.80  436.48   1-0.02757 0.16362 0.06619 0.59146 0.99742 0.78955
   0   2  1115058.29  684.22   1-0.12682-0.32115-0.00794-0.53099-0.99189-0.78415
   0  -2 -1113939.82  634.89   1-0.60663-0.41540-0.39006 0.13568-0.69270-0.89945
   0   2  1111586.56  610.88   1-0.08269-0.27337-0.02518-0.55074-0.99625-0.78863
   0   2  1114225.88  666.82   1 0.00000-0.19011-0.05694-0.58248-0.99837-0.79029
   0  -2 -1113408.87  571.20   1-0.80146-0.60947 0.17788 0.70399 0.57097 0.36458
   0  -2 -12  269.10  104.26   1-0.06630 0.14212 0.03742 0.60928 0.99709 0.78010
   0   2  12  293.10   55.16   1-0.08995-0.30175 0.01975-0.54973-0.99575-0.77892
   0  -2 -12  305.65   60.05   1-0.61520-0.40677-0.39745 0.17497-0.68085-0.89661
   0   2  12  286.19   51.60   1-0.79283-0.99999 0.56962-0.00252-0.21665 0.00199
   0   2  12  150.62   80.77   1-0.21240-0.42029 0.07298-0.49919-0.97445-0.75773
   0   2  12  371.32  122.04   1 0.00000-0.20722-0.01472-0.58691-0.99989-0.78268
   0  -2 -12  338.69   43.39   1-0.79877-0.58953 0.14615 0.71892 0.58360 0.36822
   0  -2 -13 3553.96  331.06   1-0.10344 0.12221 0.00963 0.62809 0.99458 0.76848
   0   2  13 4242.64  315.69   1-0.05422-0.28350 0.04642-0.56951-0.99744-0.77154
   0  -2 -13 3657.02  276.53   1-0.62490-0.39927-0.40586 0.21324-0.66691-0.89168
   0   2  13 3054.22  302.68   1-0.76259-0.98673 0.53432-0.08567-0.36462-0.13789
   0   2  13 3198.61  297.84   1-0.36630-0.59161 0.19277-0.42594-0.91030-0.68452
   0   2  13 4053.38  311.46   1 0.00000-0.22433 0.02583-0.59299-0.99966-0.77332
   0  -2 -13 4149.30  284.89   1-0.79520-0.56871 0.11466 0.73409 0.59540 0.37103
   0  -2 -14 1143.92  196.50   1-0.13976 0.10346-0.01770 0.64776 0.99002 0.75477
   0   2  14 1218.08  172.19   1 0.00000-0.24144 0.06510-0.60035-0.99787-0.76241
   0  -2 -14  882.63  269.82   1-0.79076-0.54701 0.08329 0.74939 0.60642 0.37307
   0  -2 -15  770.61  146.11   1-0.17466 0.08581-0.04417 0.66791 0.98363 0.73926
   0   2  15 1119.12  178.13   1 0.00000-0.25855 0.10336-0.60874-0.99464-0.75005
   0  -2 -15  754.76  104.56   1-0.78542-0.52492 0.05178 0.76463 0.61678 0.37387
   0  -2 -16  458.43  142.78   1-0.20878 0.06894-0.07020 0.68849 0.97543 0.72195
   0   2  16  749.58  194.41   1 0.00000-0.27566 0.14081-0.61793-0.99003-0.73631
   0  -2 -16  668.52  118.38   1-0.77923-0.50151 0.02038 0.77990 0.62640 0.37446
   0  -2 -17  904.35  189.75   1-0.24227 0.05269-0.09593 0.70938 0.96545 0.70285
   0   2  17 1110.09  209.65   1 0.00000-0.29277 0.17762-0.62775-0.98409-0.72124
   0  -2 -17 1109.19  171.10   1-0.77214-0.47720-0.01114 0.79505 0.63534 0.37438
   0   3 -18 1975.78  243.20   1-0.47868-0.17271-0.28307 0.53792 0.83109 0.82510
   0  -3  18 2623.36  192.68   1 0.00000-0.30414 0.46263-0.35892-0.88654-0.88242
   0   3 -18 2367.18  163.49   1-0.71088-0.40382-0.20095 0.61991 0.67399 0.67278
   0   3 -17  724.28  163.08   1-0.46600-0.17721-0.27273 0.50156 0.84169 0.84677
   0  -3  17  567.13  128.19   1 0.00000-0.28707 0.44650-0.32837-0.89478-0.89986
   0   3 -17  605.97  109.88   1-0.71974-0.42992-0.17872 0.59546 0.67084 0.67866
   0   3 -16  -86.61  105.09   1-0.45306-0.18144-0.26223 0.46539 0.85203 0.86630
   0  -3  16   73.56   65.16   1 0.00000-0.27001 0.43199-0.29619-0.90187-0.91616
   0   3 -16  146.86   48.27   1-0.72764-0.45506-0.15786 0.56966 0.66754 0.68439
   0   3 -15  688.38  146.51   1-0.44168-0.18722-0.25303 0.42791 0.86075 0.88421
   0   3 -15  583.26   85.26   1-0.38646-0.13130-0.20878 0.47160-0.89836-0.87198
   0  -3  15 1178.48  166.17   1 0.00000-0.25415 0.42013-0.26087-0.90746-0.93131
   0   3 -15  823.78  100.72   1-0.73459-0.47926-0.13855 0.54229 0.66420 0.69009
   0   3 -14  154.59   72.55   1-0.43217-0.19487-0.24535 0.38890 0.86777 0.90043
   0   3 -14   72.09   49.98   1-0.34991-0.11198-0.17983 0.45396-0.91935-0.88395
   0  -3  14  182.74   84.53   1 0.00000-0.23702 0.40982-0.22452-0.91216-0.94520
   0   3 -14  144.53   54.16   1-0.74060-0.50250-0.12108 0.51309 0.66094 0.69586
   0   3 -13   62.00   94.42   1-0.42490-0.20478-0.23951 0.34806 0.87297 0.91483
   0   3 -13  -10.43   40.03   1-0.30968-0.08834-0.14824 0.43855-0.93921-0.89435
   0  -3  13  -57.00   79.79   1 0.00000-0.21988 0.40226-0.18541-0.91552-0.95774
   0   3 -13    4.65   61.91   1-0.74561-0.52476-0.10583 0.48167 0.65791 0.70186
   0   3 -12  499.59   87.58   1-0.42038-0.21743-0.23588 0.30500 0.87614 0.92719
   0   3 -12  475.94   61.84   1-0.26708-0.06302-0.11509 0.42514-0.95677-0.90292
   0  -3  12  458.21   79.25   1 0.00000-0.20274 0.39810-0.14292-0.91734-0.96874
   0   3 -12  585.77   93.74   1 0.00000 0.20353-0.21679 0.32371-0.97621-0.92400
   0   3 -12  610.58   69.91   1-0.74944-0.54603-0.09375 0.44713 0.65539 0.70845
   0   3 -1112868.88  539.26   1-0.41926-0.23347-0.23498 0.25922 0.87692 0.93717
   0   3 -1117289.66  553.89   1-0.22113-0.03203-0.07967 0.41289-0.97198-0.91021
   0  -3  1114733.14  503.48   1 0.00000-0.18561 0.39816-0.09620-0.91731-0.97790
   0   3 -1114797.28  533.48   1 0.00000 0.18633-0.16342 0.33048-0.98655-0.92523
   0   3 -1114817.16  483.66   1-0.75219-0.56601-0.08480 0.40942 0.65346 0.71554
   0   3 -10 6877.79  347.80   1-0.42239-0.25376-0.23749 0.21003 0.87474 0.94418
   0   3 -10 6495.47  289.61   1-0.16937 0.00224-0.04014 0.40597-0.98473-0.91388
   0  -3  10 6587.58  311.04   1 0.00000-0.16847 0.40357-0.04412-0.91494-0.98471
   0   3 -10 6028.64  393.42   1 0.00000 0.16912-0.10457 0.34272-0.99451-0.92408
   0   3 -10 5791.63  345.87   1-0.75348-0.58452-0.08053 0.36702 0.65251 0.72362
   0   3  -943842.50  985.21   1-0.43091-0.27945-0.24434 0.15650 0.86868 0.94731
   0  -3   950625.62  663.31   1-0.79696-0.94941 0.57559 0.17489-0.18313-0.26083
   0  -3   944735.03  658.77   1 0.00000-0.15133 0.41588 0.01484-0.90941-0.98837
   0   3  -947946.77  773.27   1 0.00000 0.15116-0.03905 0.36194-0.99923-0.91986
   0   3  -948276.84  627.57   1-0.75282-0.60107-0.08273 0.31814 0.65300 0.73313
   0   3  -8  169.87   81.03   1-0.44633-0.31203-0.25678 0.09738 0.85723 0.94506
   0  -3   8   83.14   85.88   1-0.10788-0.24326 0.00630-0.34724 0.99414 0.90567
   0  -3   8   66.25   45.48   1-0.79287-0.92816 0.56967 0.21559-0.21639-0.30336
   0   3  -8  119.11   55.39   1-0.29276-0.15717 0.13503 0.48881-0.94660-0.85811
   0  -3   8  143.10   69.90   1 0.00000-0.13350 0.43650 0.08181-0.89970-0.98766
   0   3  -8  222.36   89.54   1 0.00000 0.13405 0.03599 0.39036-0.99935-0.91084
   0   3  -8   80.23   38.91   1-0.74927-0.61475-0.09430 0.25990 0.65551 0.74466
   0   3  -7   59.51   71.04   1-0.47061-0.35348-0.27649 0.03099 0.83789 0.93492
   0  -3   7   79.51   85.57   1-0.18262-0.30075-0.05022-0.35715 0.98189 0.88429
   0  -3   7   98.22   38.54   1-0.79103-0.90917 0.56719 0.25973-0.22924-0.32547
   0   3  -7   83.53   51.76   1-0.43953-0.32142 0.25129 0.55852-0.86235-0.76468
   0  -3   7   -2.84   63.79   1 0.00000-0.11644 0.46984 0.16184-0.88274-0.97992
   0   3  -7   89.01   86.83   1 0.00000 0.11694 0.12327 0.43099-0.99237-0.89474
   0   3  -7   53.73   34.53   1-0.74106-0.62364-0.11970 0.18778 0.66067 0.75881
   0  -3   7   55.73   33.77   1-0.80017-0.91767 0.33937 0.03197 0.49451 0.39605
   0   3  -629398.59  871.93   1-0.50472-0.40468-0.30441-0.04333 0.80782 0.91342
   0  -3   621901.71  692.08   1-0.26863-0.36952-0.11630-0.37661 0.95619 0.84947
   0  -3   623785.21  695.16   1-0.79187-0.89285 0.56830 0.30747-0.22353-0.32904
   0   3  -625463.14  735.33   1-0.56243-0.46154 0.35245 0.61306-0.74795-0.64119
   0  -3   622461.40  664.50   1 0.00000-0.09937 0.51915 0.25783-0.85468-0.96106
   0   3  -623854.12  724.59   1 0.00000 0.09993 0.22602 0.48708-0.97412-0.86761
   0   3  -624683.25  701.20   1-0.72356-0.62338-0.16876 0.09205 0.66930 0.77647
   0  -3   625787.16  729.00   1-0.80402-0.90428 0.26086 0.00012 0.53431 0.42693
   0   3  -5 1689.25  173.41   1-0.55424-0.47136-0.34556-0.13114 0.75722 0.87213
   0  -3   5 1594.17  172.20   1-0.36770-0.45050-0.19389-0.40801 0.90950 0.79408
   0  -3   5 1465.92  135.04   1-0.79498-0.87881 0.57264 0.35844-0.20019-0.31497
   0   3  -5 1296.83  122.23   1-0.65789-0.57373 0.43486 0.64891-0.61486-0.49973
   0  -3   5 1469.62  141.21   1 0.00000-0.08231 0.58933 0.37470-0.80789-0.92348
   0   3  -5 1796.33  181.69   1 0.00000 0.08279 0.35088 0.56528-0.93641-0.82073
   0   3  -5 1379.82  122.76   1-0.68591-0.60297-0.25817-0.04402 0.68034 0.79654
   0  -3   5 1407.48  123.22   1-0.79891-0.88191 0.14758-0.06649 0.58305 0.46669
   0   3  -4 8381.66  359.98   1-0.61882-0.55310-0.40058-0.23282 0.67571 0.79991
   0  -3   4 9102.83  399.66   1-0.48132-0.54696-0.28522-0.45266 0.82883 0.70422
   0   3  -4 8241.85  357.07   1-0.72611-0.65972 0.49771 0.66507-0.47437-0.34991
   0   3  -4 8156.20  344.43   1 0.00000 0.06525 0.50038 0.66832-0.86580-0.74100
   0   3  -4 7883.65  310.55   1-0.59755-0.53181-0.41927-0.25172 0.68347 0.80857
   0  -3   4 8287.95  325.44   1-0.76580-0.83143-0.03654-0.20407 0.64203 0.51678
   0   3  -3 4555.65  264.58   1-0.69490-0.64653-0.46834-0.34726 0.54567 0.67926
   0  -3   3 4862.33  294.15   1-0.60170-0.65026-0.38582-0.50692 0.69934 0.56584
   0   3  -3 4397.88  262.84   1-0.76989-0.72037 0.54216 0.66311-0.33662-0.20331
   0   3  -3 4456.56  252.41   1-0.37132-0.32262-0.68747-0.56660 0.62410 0.75820
   0  -3   3 4244.76  235.33   1-0.63221-0.68072-0.36201-0.48289 0.68501 0.55083
   0   3  -2   84.60   55.01   1-0.76558-0.73421-0.53750-0.46329 0.35349 0.49628
   0  -3   2  109.48   72.27   1-0.71417-0.74531-0.48632-0.56075 0.50342 0.36064
   0   3  -2   66.21   47.97   1-0.79351-0.76115 0.57056 0.64488-0.21162-0.06904
   0  -3   2   66.99   71.47   1-0.22735-0.25892-0.79794-0.87217 0.55820 0.41505
   0   3  -1 9544.65  381.97   1-0.80300-0.78890-0.58709-0.55943 0.10247 0.25428
   0  -3   111090.17  453.63   1-0.78711-0.80122-0.56214-0.58962 0.25383 0.10188
   0  -3   019288.44  559.35   1-0.80278-0.79960-0.59624-0.57719-0.00483-0.16579
   0   3   019734.51  579.18   1-0.79889-0.80197-0.57869-0.59735-0.16396-0.00276
   0  -3   019311.71  581.29   1-0.80310-0.80002-0.59583-0.57717-0.00261-0.16381
   0   3   015968.96  696.94   1-0.80041-0.80388-0.57652-0.59476-0.16418-0.00316
   0   3   1 4095.30  239.33   1-0.75480-0.77524-0.52619-0.59156-0.39164-0.22144
   0  -3  -1 4207.08  245.94   1-0.79309-0.77275-0.56997-0.50455-0.21477-0.38505
   0  -3  -1 4214.85  274.33   1-0.80330-0.78242-0.55655-0.49168-0.21200-0.38218
   0   3   211423.03  460.27   1-0.68738-0.72497-0.46144-0.57341-0.56086-0.38158
   0  -3  -212100.55  478.46   1-0.76228-0.72456-0.53398-0.42187-0.36576-0.54500
   0   3   3 1902.57  170.04   1-0.61497-0.66961-0.39725-0.55574-0.68116-0.49270
   0  -3  -3 2026.13  173.12   1-0.72953-0.67469-0.50100-0.34232-0.46558-0.65391
   0   3   4 7383.69  410.39   1-0.54488-0.61672-0.33772-0.54289-0.76749-0.57001
   0  -3  -4 7399.63  174.33   1-0.70165-0.62956-0.47459-0.26918-0.53144-0.72882
   0   3   520391.74  593.83   1-0.48101-0.57034-0.28497-0.53624-0.82910-0.62221
   0  -3  -521015.21  603.93   1-0.68057-0.59123-0.45524-0.20311-0.57408-0.78049
   0   3   630638.01  738.05   1-0.42194-0.52850-0.23714-0.53499-0.87505-0.65914
   0  -3  -631941.40  748.25   1-0.66586-0.55927-0.44198-0.14313-0.60106-0.81652
   0  -3  -630755.55  688.96   1-0.79590-0.68921 0.37781 0.67708 0.47307 0.25794
   0   3   7  555.34   68.26   1-0.36772-0.49150-0.19390-0.53834-0.90949-0.68455
   0  -3  -7  507.19   57.34   1-0.65651-0.53267-0.43363-0.08806-0.61721-0.84172
   0  -3  -7  516.59   43.83   1-0.80018-0.67625 0.33928 0.68522 0.49456 0.27046
   0   3   838619.80  621.21   1-0.31685-0.45841-0.15384-0.54466-0.93591-0.70227
   0  -3  -837421.13  592.83   1-0.65149-0.51041-0.42918-0.03689-0.62558-0.85913
   0  -3  -838572.71  534.97   1-0.80276-0.66158 0.30276 0.69537 0.51371 0.28064
   0   3   915727.12  524.28   1-0.26993-0.42877-0.11730-0.55467-0.95570-0.71308
   0  -3  -917931.76  608.18   1-0.64993-0.49160-0.42780 0.01120-0.62814-0.87074
   0   3   918133.60  643.65   1 0.00000-0.15774-0.22612-0.66431-0.97409-0.73061
   0  -3  -918373.88  585.39   1-0.80393-0.64537 0.26800 0.70720 0.53090 0.28872
   0   3  10 1276.59  130.63   1-0.22668-0.40458-0.08393-0.56664-0.97034-0.71779
   0  -3 -10 1343.47  121.55   1-0.65111-0.47553-0.42884 0.05688-0.62621-0.87785
   0   3  10 1381.64  170.42   1 0.00000-0.17494-0.17336-0.65816-0.98485-0.73226
   0  -3 -10 1229.29  109.09   1-0.80391-0.62809 0.23392 0.71978 0.54680 0.29563
   0   3  11 8128.45  481.50   1-0.18464-0.38002-0.05177-0.58091-0.98144-0.71980
   0  -3 -11 7226.75  414.02   1-0.65446-0.46164-0.43181 0.10063-0.62065-0.88134
   0   3  11 8011.46  492.08   1 0.00000-0.19214-0.12379-0.65520-0.99230-0.73060
   0  -3 -11 8421.50  471.44   1-0.80281-0.60973 0.20056 0.73309 0.56148 0.30132
   0  -3 -12 8312.35  569.20   1-0.00925 0.19999 0.07973 0.65798 0.99677 0.72598
   0   3  12 8215.86  473.58   1-0.14429-0.35714-0.02113-0.59672-0.98930-0.71858
   0  -3 -12 7329.35  417.03   1-0.65953-0.44946-0.43632 0.14284-0.61207-0.88180
   0   3  12 6099.73  381.58   1-0.79116-0.99897 0.56736-0.01109-0.22837 0.04397
   0   3  12 6111.35  398.91   1-0.02813-0.23713-0.06578-0.64438-0.99743-0.72700
   0   3  12 8350.77  488.78   1 0.00000-0.20816-0.07701-0.65545-0.99703-0.72597
   0  -3 -12 8632.92 1848.27   1-0.80069-0.59037 0.16770 0.74689 0.57511 0.30596
   0  -3 -13 4684.44  416.67   1-0.05068 0.17580 0.04905 0.67389 0.99750 0.71760
   0   3  13 5220.31  384.01   1-0.10528-0.33560 0.00826-0.61377-0.99440-0.71460
   0   3  13 3480.85  315.05   1-0.77015-0.99512 0.54246-0.08262-0.33554-0.05392
   0   3  13 3865.78  353.78   1-0.15823-0.38403 0.03168-0.59348-0.98689-0.70731
   0   3  13 5591.02  377.29   1 0.00000-0.22527-0.03207-0.65715-0.99948-0.71930
   0  -3 -13 5200.74  375.69   1-0.79763-0.57004 0.13517 0.76101 0.58780 0.30967
   0  -3 -14  108.66  101.90   1-0.09054 0.15317 0.01931 0.69074 0.99570 0.70668
   0   3  14  330.32   87.30   1-0.06733-0.31513 0.03665-0.63181-0.99705-0.70816
   0   3  14  183.61   85.24   1-0.31976-0.56302 0.15613-0.51557-0.93454-0.64589
   0   3  14  285.37  109.83   1 0.00000-0.24238 0.01122-0.66049-0.99993-0.71063
   0  -3 -14  270.49   71.69   1-0.79363-0.54879 0.10283 0.77534 0.59964 0.31252
   0  -3 -15  518.75  146.86   1-0.12964 0.13170-0.01006 0.70847 0.99150 0.69333
   0   3  15  720.56  173.20   1 0.00000-0.25949 0.05319-0.66516-0.99858-0.70015
   0  -3 -15  645.92   97.55   1-0.78871-0.52662 0.07057 0.78974 0.61069 0.31458
   0  -3 -16 1883.76  252.06   1-0.16717 0.11141-0.03848 0.72667 0.98517 0.67788
   0   3  16 2068.70  224.51   1 0.00000-0.27661 0.09407-0.67092-0.99556-0.68800
   0  -3 -16 1895.74  186.39   1-0.78284-0.50403 0.03814 0.80405 0.62105 0.31533
   0  -3 -17 2979.07  355.64   1-0.20387 0.09196-0.06644 0.74532 0.97673 0.66033
   0   3  17 3507.49  320.86   1 0.00000-0.29372 0.13409-0.67755-0.99096-0.67427
   0  -3 -17 3275.53  257.68   1-0.77606-0.48004 0.00581 0.81839 0.63062 0.31588
   0   4 -19   25.95  102.42   1-0.53259-0.21044-0.32748 0.53388 0.78044 0.81895
   0  -4  19 -123.65   94.16   1 0.00000-0.32020 0.53126-0.33071-0.84720-0.88774
   0   4 -19   55.63   52.91   1-0.67980-0.35671-0.27116 0.59004 0.68142 0.72428
   0   4 -18 1471.98  228.08   1-0.52054-0.21555-0.31748 0.49722 0.79261 0.84042
   0  -4  18 1485.62  199.91   1 0.00000-0.30314 0.51773-0.29756-0.85554-0.90529
   0   4 -18 1460.58  184.05   1-0.68902-0.38305-0.25143 0.56302 0.67972 0.73230
   0   4 -17  568.79  156.68   1-0.50990-0.22207-0.30869 0.45935 0.80293 0.86004
   0  -4  17  372.93   72.08   1 0.00000-0.28607 0.50597-0.26263-0.86254-0.92151
   0   4 -17  437.68   98.79   1-0.69737-0.40864-0.23279 0.53499 0.67784 0.73945
   0   4 -16  860.86  167.99   1-0.50090-0.23023-0.30127 0.42011 0.81137 0.87778
   0  -4  16 1076.75  146.63   1 0.00000-0.26901 0.49628-0.22563-0.86816-0.93633
   0   4 -16 1209.16  147.77   1-0.70459-0.43309-0.21607 0.50505 0.67591 0.74655
   0   4 -15 9091.40  422.56   1-0.49382-0.24031-0.29545 0.37926 0.81782 0.89353
   0   4 -15 4708.63  334.07   1-0.32049-0.06569-0.15669 0.51707-0.93420-0.85341
   0  -4  15 6959.96  472.79   1 0.00000-0.25195 0.48901-0.18621-0.87227-0.94965
   0   4 -15 6900.26  462.34   1-0.71061-0.45636-0.20159 0.47285 0.67407 0.75374
   0   4 -14 2135.67  243.16   1-0.48900-0.25265-0.29150 0.33655 0.82212 0.90713
   0   4 -14 2574.47  217.59   1-0.27783-0.04032-0.12343 0.50378-0.95266-0.86288
   0  -4  14 2598.74  229.95   1 0.00000-0.23488 0.48462-0.14391-0.87472-0.96131
   0   4 -14 2521.81  216.52   1-0.71537-0.47836-0.18983 0.43794 0.67246 0.76116
   0   4 -1310114.63  487.46   1-0.48688-0.26769-0.28977 0.29163 0.82400 0.91830
   0   4 -1310278.22  348.75   1-0.23174-0.01150-0.08782 0.49284-0.96880-0.87004
   0  -4  1311262.58  379.13   1 0.00000-0.21782 0.48368-0.09816-0.87524-0.97103
   0   4 -1310858.44  414.17   1 0.00000 0.21976-0.17580 0.40506-0.98442-0.88748
   0   4 -1311116.02  362.44   1-0.71869-0.49892-0.18142 0.39968 0.67124 0.76897
   0   4 -12 5979.37  419.50   1-0.48798-0.28595-0.29067 0.24407 0.82303 0.92663
   0   4 -12 7585.53  370.29   1-0.18235 0.02317-0.05002 0.48288-0.98195-0.87537
   0  -4  12 6957.92  350.78   1 0.00000-0.20075 0.48692-0.04824-0.87344-0.97845
   0   4 -12 7303.87  396.82   1 0.00000 0.20256-0.11896 0.41529-0.99289-0.88684
   0   4 -12 6687.81  324.91   1-0.72030-0.51777-0.17726 0.35717 0.67062 0.77738
   0   4 -11 3629.00  274.70   1-0.49296-0.30809-0.29475 0.19333 0.81859 0.93150
   0  -4  11 3717.43  300.04   1-0.02614-0.21240 0.06725-0.41967 0.99739 0.88247
   0   4 -11 3209.53  222.24   1-0.12729 0.06075-0.00829 0.47817-0.99182-0.87616
   0   4 -11 2602.58  202.16   1-0.07982 0.10658-0.02733 0.45996-0.99643-0.88151
   0  -4  11 2847.03  203.67   1 0.00000-0.18369 0.49526 0.00677-0.86874-0.98295
   0   4 -11 2696.42  218.13   1 0.00000 0.18444-0.05723 0.43079-0.99836-0.88340
   0   4 -11 2755.50  180.35   1-0.71976-0.53447-0.17866 0.30910 0.67083 0.78662
   0   4 -10 4234.09  301.77   1-0.50263-0.33493-0.30270 0.13872 0.80976 0.93197
   0  -4  10 4109.03  324.13   1-0.08616-0.25519 0.02258-0.41775 0.99602 0.87198
   0   4 -10 4233.41  272.37   1-0.06612 0.10445 0.03756 0.47759-0.99710-0.87235
   0   4 -10 3531.69  251.36   1-0.23917-0.06997 0.09354 0.53422-0.96645-0.84244
   0  -4  10 3880.16  251.53   1 0.00000-0.16663 0.50988 0.06809-0.86024-0.98366
   0   4 -10 3679.66  258.15   1 0.00000 0.16733 0.01125 0.45264-0.99993-0.87584
   0   4 -10 4106.61  261.41   1-0.71628-0.54823-0.18754 0.25355 0.67213 0.79696
   0   4  -9 1495.05  135.74   1-0.51796-0.36741-0.31534 0.07942 0.79515 0.92665
   0  -4   9 1520.14  154.45   1-0.15201-0.30378-0.02698-0.42067 0.98800 0.85483
   0   4  -9 1104.00   84.20   1-0.37850-0.22643 0.20245 0.59646-0.90318-0.77003
   0  -4   9 1398.44  103.40   1 0.00000-0.14956 0.53230 0.13719-0.84655-0.97918
   0   4  -9 1239.50  121.16   1 0.00000 0.15022 0.08773 0.48247-0.99614-0.86292
   0   4  -9 1317.61   83.85   1-0.70843-0.55762-0.20689 0.18753 0.67476 0.80862
   0  -4   9 1347.52   86.19   1-0.79347-0.94438 0.39486 0.00055 0.46312 0.32885
   0   4  -8 1767.98  142.84   1-0.54004-0.40665-0.33368 0.01442 0.77266 0.91346
   0  -4   8 1705.44  155.33   1-0.22452-0.35903-0.08227-0.42935 0.97099 0.82870
   0   4  -8 1287.50  107.10   1-0.49609-0.36156 0.29732 0.64480-0.81577-0.67342
   0  -4   8 1589.48  120.99   1 0.00000-0.13250 0.56435 0.21593-0.82553-0.96737
   0   4  -8 1718.39  147.71   1 0.00000 0.13311 0.17405 0.52216-0.98473-0.84239
   0   4  -8 1555.33  104.76   1-0.69356-0.55999-0.24138 0.10637 0.67874 0.82163
   0  -4   8 1632.98  106.60   1-0.80085-0.93452 0.33143-0.01621 0.49877 0.35553
   0   4  -710573.50  487.31   1-0.56997-0.45375-0.35881-0.05736 0.73917 0.88928
   0  -4   711220.27  529.21   1-0.30459-0.42186-0.14426-0.44474 0.94149 0.79008
   0   4  -710091.13  422.63   1-0.59137-0.47340 0.37697 0.67791-0.71285-0.56242
   0  -4   7 8854.34  415.82   1 0.00000-0.11544 0.60815 0.30642-0.79381-0.94486
   0   4  -710676.84  466.88   1 0.00000 0.11610 0.27172 0.57314-0.96237-0.81118
   0   4  -710087.20  415.74   1-0.66675-0.55039-0.29777 0.00340 0.68320 0.83489
   0  -4   710005.01  411.66   1-0.80406-0.92048 0.24971-0.05126 0.53955 0.38739
   0   4  -6 1897.92  147.48   1-0.60852-0.50945-0.39168-0.13689 0.69013 0.84953
   0  -4   6 2252.56  184.47   1-0.39233-0.49129-0.21345-0.46783 0.89471 0.73468
   0   4  -6 1847.55  123.68   1-0.66698-0.56626 0.44298 0.69732-0.59907-0.43940
   0   4  -6 1717.54  133.26   1 0.00000 0.09896 0.38413 0.63888-0.92327-0.76290
   0   4  -6 1522.58   98.90   1-0.61578-0.51665-0.38994-0.13544 0.68465 0.84541
   0  -4   6 1781.00  105.46   1-0.79777-0.89694 0.13649-0.11783 0.58730 0.42615
   0   4  -5 1657.84  160.96   1-0.65579-0.57410-0.43299-0.22482 0.61842 0.78731
   0  -4   5 1701.27  167.30   1-0.48583-0.56774-0.28891-0.49704 0.82491 0.65621
   0   4  -5 1529.49  139.68   1-0.72191-0.63910 0.49367 0.70125-0.48489-0.31588
   0   4  -5 1412.29  140.38   1 0.00000 0.08131 0.51045 0.71881-0.85990-0.69043
   0   4  -5 1301.32  113.22   1-0.51633-0.43418-0.53300-0.32520 0.67030 0.84007
   0  -4   5 1723.13  149.16   1-0.76662-0.84839-0.03340-0.24120 0.64122 0.47122
   0   4  -4 1105.96  117.04   1-0.70787-0.64338-0.48039-0.31895 0.51781 0.69593
   0  -4   4 1298.38  137.96   1-0.58378-0.64852-0.37051-0.53198 0.72243 0.54443
   0   4  -4 1043.56   99.25   1-0.76006-0.69437 0.53165 0.69253-0.37369-0.19552
   0   4  -4 1066.35  106.84   1-0.31963-0.25458-0.73137-0.57015 0.60242 0.78109
   0  -4   4 1009.02   93.50   1-0.66665-0.73133-0.29798-0.45915 0.68321 0.50431
   0   4  -348181.73  660.14   1-0.75797-0.71072-0.52946-0.41465 0.38098 0.56826
   0  -4   353520.63  713.00   1-0.67641-0.72370-0.45147-0.56618 0.58192 0.39457
   0  -4   349691.77  561.05   1-0.40565-0.45335-0.65537-0.76985 0.63712 0.44921
   0   4  -231013.06  884.46   1-0.79407-0.76375-0.57134-0.50354 0.20739 0.40388
   0  -4   233315.29  957.50   1-0.74987-0.77992-0.52114-0.58923 0.40754 0.21100
   0   4  -228252.41  795.17   1-0.79696-0.76524 0.57559 0.64360-0.18315 0.01313
   0   4  -131033.69  874.62   1-0.80331-0.79028-0.59548-0.57418 0.00848 0.21394
   0  -4   128331.41  808.35   1-0.79332-0.80637-0.57029-0.59135 0.21304 0.00739
   0   4  -129934.75  950.53   1-0.80255-0.78942-0.59650-0.57475 0.00969 0.21555
   0  -4   030865.52  886.79   1-0.80372-0.79948-0.59456-0.56915 0.02256-0.19205
   0   4   031117.85  891.91   1-0.79612-0.80022-0.57432-0.59920-0.19064 0.02428
   0  -4   031796.13  912.35   1-0.80176-0.79763-0.59716-0.57213 0.02406-0.19089
   0   4   028749.47  906.09   1-0.80225-0.80688-0.56587-0.59019-0.19020 0.02448
   0   4   1  289.46   63.35   1-0.76165-0.78314-0.53332-0.60490-0.36804-0.14412
   0  -4  -1  207.24   56.11   1-0.80099-0.77963-0.58249-0.51085-0.13819-0.36220
   0  -4  -1  181.41   71.52   1-0.79815-0.77610-0.58594-0.51499-0.14006-0.36391
   0   4   271725.51  819.23   1-0.71037-0.74900-0.48274-0.60088-0.51217-0.27916
   0  -4  -273773.20  873.05   1-0.78512-0.74635-0.55968-0.44135-0.26518-0.49814
   0  -4  -275892.89 1068.28   1-0.80405-0.76459-0.53608-0.41850-0.25712-0.49014
   0   4   3144541.5 1502.81   1-0.65119-0.70707-0.42892-0.59378-0.62607-0.38400
   0  -4  -3147487.2 1560.43   1-0.76417-0.70812-0.53600-0.37093-0.35879-0.60080
   0   4   423297.83  664.41   1-0.59107-0.66392-0.37672-0.58804-0.71323-0.46195
   0  -4  -424281.99  699.84   1-0.74399-0.67087-0.51523-0.30364-0.42544-0.67655
   0   4   541397.26  980.82   1-0.53169-0.62174-0.32673-0.58472-0.78137-0.52108
   0  -4  -544044.82 1033.55   1-0.72663-0.63626-0.49820-0.23989-0.47307-0.73322
   0   4   6   13.54   53.80   1-0.47578-0.58340-0.28070-0.58467-0.83356-0.56373
   0  -4  -6   11.28   33.08   1-0.71306-0.60544-0.48527-0.18025-0.50600-0.77520
   0  -4  -6    2.66   40.62   1-0.79326-0.68550 0.39619 0.70189 0.46233 0.19344
   0   4   793734.39 1173.11   1-0.42209-0.54694-0.23726-0.58781-0.87495-0.59609
   0  -4  -7101678.2 1341.31   1-0.70325-0.57839-0.47608-0.12434-0.52798-0.80622
   0  -4  -793517.15 1119.18   1-0.79837-0.67336 0.35745 0.70981 0.48459 0.20673
   0   4   855124.32 1343.67   1-0.37124-0.51331-0.19669-0.59382-0.90746-0.61957
   0  -4  -860343.16 1489.48   1-0.69683-0.55472-0.47013-0.07166-0.54165-0.82893
   0  -4  -856435.48 1322.25   1-0.80168-0.65943 0.32051 0.71954 0.50455 0.21771
   0   4   911490.54  496.41   1-0.32227-0.48222-0.15809-0.60159-0.93335-0.63682
   0  -4  -910424.12  459.64   1-0.69333-0.53397-0.46690-0.02172-0.54888-0.84521
   0  -4  -912031.01  501.78   1-0.80350-0.64385 0.28522 0.73083 0.52251 0.22656
   0   4  10 1050.12  115.90   1-0.27617-0.45340-0.12214-0.61219-0.95331-0.64779
   0  -4 -10  926.55   89.97   1-0.69230-0.51569-0.46595 0.02595-0.55100-0.85637
   0   4  10  949.25  127.22   1 0.00000-0.17591-0.23404-0.72509-0.97222-0.66579
   0  -4 -10 1074.56  100.49   1-0.80406-0.62715 0.25057 0.74284 0.53916 0.23422
   0   4  1113235.98  486.41   1-0.23195-0.42646-0.08798-0.62458-0.96873-0.65423
   0  -4 -11 9868.37  487.37   1-0.69331-0.49945-0.46688 0.07174-0.54894-0.86336
   0   4  1110412.37  507.51   1-0.79782-0.98912 0.57695 0.03881-0.17493 0.14185
   0   4  1113072.31  501.30   1 0.00000-0.19311-0.18107-0.71872-0.98347-0.66793
   0  -4 -1112527.79  416.45   1-0.80347-0.60930 0.21661 0.75554 0.55453 0.24061
   0   4  1211386.03  450.68   1-0.19043-0.40433-0.05618-0.63787-0.98009-0.65546
   0   4  12 8611.35  402.87   1-0.78821-0.99666 0.56352-0.02123-0.24730 0.07876
   0   4  1212872.19  552.07   1 0.00000-0.21032-0.13070-0.71496-0.99142-0.66677
   0  -4 -1212276.46  457.06   1-0.80181-0.59039 0.18314 0.76874 0.56881 0.24590
   0   4  13  440.13   94.52   1-0.14922-0.38060-0.02486-0.65299-0.98849-0.65478
   0   4  13  312.03   82.23   1-0.77045-0.99606 0.54278-0.08860-0.33433 0.00099
   0   4  13  387.13  104.47   1-0.01324-0.24024-0.07679-0.70839-0.99695-0.66367
   0   4  13  485.25  142.74   1 0.00000-0.22752-0.08248-0.71335-0.99659-0.66284
   0  -4 -13  591.67  103.08   1-0.79914-0.57047 0.15001 0.78227 0.58211 0.25021
   0  -4 -14  116.55   93.12   1-0.04702 0.19751 0.05177 0.72959 0.99755 0.65473
   0   4  14   -6.36   62.22   1-0.10908-0.35793 0.00540-0.66917-0.99401-0.65122
   0   4  14 -158.07  126.83   1 0.00000-0.24333-0.03630-0.71428-0.99934-0.65619
   0  -4 -14   91.92   39.99   1-0.79550-0.54958 0.11708 0.79600 0.59451 0.25363
   0  -4 -15 3770.67  450.33   1-0.08854 0.17322 0.02081 0.74522 0.99585 0.64392
   0   4  15 4647.93  343.98   1-0.06982-0.33614 0.03480-0.68621-0.99695-0.64507
   0   4  15 5283.26  399.49   1 0.00000-0.26044 0.00860-0.71600-0.99996-0.64768
   0  -4 -15 4582.35  312.40   1-0.79091-0.52773 0.08426 0.80984 0.60609 0.25622
   0   4  16 4143.60  363.11   1 0.00000-0.27755 0.05229-0.71895-0.99863-0.63722
   0  -4 -16 3704.27  279.70   1-0.78532-0.50543 0.05125 0.82355 0.61695 0.25745
   0   5 -19  267.99  118.60   1-0.56977-0.24859-0.35864 0.49642 0.73941 0.83171
   0  -5  19  128.74   59.36   1 0.00000-0.31920 0.58230-0.27340-0.81296-0.90739
   0   5 -19  185.43   71.58   1-0.65261-0.33058-0.32508 0.52975 0.68441 0.78107
   0  -5  18  224.23   78.66   1 0.00000-0.30214 0.57258-0.23643-0.81984-0.92347
   0   5 -18  193.99   46.51   1-0.66127-0.35647-0.30853 0.49963 0.68375 0.78948
   0   5 -17   93.38   71.07   1-0.55346-0.26660-0.34491 0.41683 0.75809 0.86900
   0  -5  17   12.42   66.52   1 0.00000-0.28507 0.56495-0.19738-0.82512-0.93796
   0   5 -17  100.57   69.53   1-0.66855-0.38098-0.29419 0.46730 0.68299 0.79779
   0   5 -16   79.25  175.41   1-0.54795-0.27826-0.34030 0.37479 0.76415 0.88436
   0  -5  16  303.91  135.81   1 0.00000-0.26801 0.55974-0.15590-0.82866-0.95071
   0   5 -15 -142.39   73.17   1-0.54458-0.29205-0.33748 0.33095 0.76780 0.89731
   0   5 -15   54.30   50.91   1-0.25413-0.00043-0.10507 0.56256-0.96144-0.82675
   0  -5  15  284.93   92.46   1 0.00000-0.25094 0.55733-0.11162-0.83028-0.96154
   0   5 -15  162.46   59.31   1-0.67853-0.42541-0.27381 0.39434 0.68162 0.81456
   0   5 -14   85.92   66.44   1-0.54369-0.30831-0.33673 0.28503 0.76876 0.90757
   0   5 -14  124.63   55.96   1-0.20654 0.03288-0.06849 0.55120-0.97603-0.83372
   0  -5  14  131.87   86.29   1 0.00000-0.23388 0.55822-0.06404-0.82968-0.97015
   0   5 -14   56.34   46.73   1-0.68084-0.44495-0.26897 0.35251 0.68124 0.82325
   0   5 -13 2773.39  242.42   1-0.54568-0.32747-0.33840 0.23671 0.76662 0.91472
   0   5 -13 2636.92  207.20   1-0.15457 0.06737-0.02892 0.54433-0.98755-0.83615
   0  -5  13 2604.10  197.44   1 0.00000-0.21682 0.56300-0.01258-0.82645-0.97613
   0   5 -13 2679.02  231.55   1 0.00000 0.21879-0.08735 0.48726-0.99617-0.84539
   0   5 -13 2449.35  181.15   1-0.68089-0.46222-0.26888 0.30593 0.68124 0.83231
   0   5 -12 1453.06  172.37   1-0.55103-0.34998-0.34287 0.18557 0.76078 0.91819
   0  -5  12 1718.93  233.63   1-0.05501-0.25767 0.04583-0.48129 0.99743 0.83782
   0   5 -12 1593.01  144.61   1-0.09807 0.10640 0.01366 0.54048-0.99508-0.83459
   0   5 -12 1286.74  136.85   1-0.16000 0.04289 0.03303 0.56057-0.98656-0.82699
   0  -5  12 1553.50  139.79   1 0.00000-0.19975 0.57236 0.04347-0.81999-0.97888
   0   5 -12 1679.54  167.93   1 0.00000 0.20061-0.02432 0.50408-0.99970-0.84003
   0   5 -12 1542.39  124.37   1-0.67803-0.47659-0.27486 0.25328 0.68170 0.84184
   0   5 -1110295.08  433.65   1-0.56028-0.37638-0.35063 0.13115 0.75042 0.91713
   0  -5  1110024.29  471.20   1-0.11473-0.30017 0.00115-0.47938 0.99339 0.82467
   0   5 -11 7603.53  412.67   1-0.30062-0.11483 0.14116 0.62203-0.94323-0.77452
   0  -5  11 9797.94  190.55   1 0.00000-0.18269 0.58717 0.10497-0.80945-0.97755
   0   5 -11 9476.41  487.90   1 0.00000 0.18350 0.04461 0.52639-0.99900-0.83020
   0   5 -11 8742.37  417.11   1-0.67122-0.48701-0.28882 0.19265 0.68266 0.85188
   0   5 -1015530.06  665.59   1-0.57399-0.40726-0.36221 0.07291 0.73438 0.91039
   0   5 -1017842.52  683.32   1-0.42010-0.25153 0.23565 0.66991-0.87634-0.69853
   0  -5  1017611.58  633.28   1 0.00000-0.16562 0.60842 0.17290-0.79360-0.97091
   0   5 -1019940.64  751.84   1 0.00000 0.16638 0.12018 0.55531-0.99275-0.81482
   0   5 -1019146.00  689.72   1-0.65871-0.49172-0.31349 0.12131 0.68397 0.86225
   0   5  -9 6551.61  359.52   1-0.59277-0.44320-0.37817 0.01029 0.71105 0.89636
   0  -5   9 8288.37  482.67   1-0.24807-0.39897-0.10040-0.48764 0.96352 0.77654
   0   5  -9 7022.15  340.57   1-0.51960-0.36866 0.31670 0.70443-0.79354-0.60651
   0   5  -9 7275.09  361.50   1 0.00000 0.14941 0.20281 0.59124-0.97921-0.79252
   0   5  -9 6974.91  322.60   1-0.63740-0.48764-0.35287 0.03526 0.68497 0.87233
   0  -5   9 7575.06  347.10   1-0.80035-0.95019 0.33738-0.05049 0.49558 0.30755
   0   5  -810034.02  510.68   1-0.61705-0.48464-0.39905-0.05723 0.67822 0.87283
   0  -5   8 8408.47  482.42   1-0.32171-0.45399-0.15766-0.49897 0.93361 0.73818
   0   5  -810472.21  477.47   1-0.60020-0.46568 0.38453 0.72575-0.70134-0.50638
   0   5  -810400.66  480.09   1 0.00000 0.13227 0.29498 0.63676-0.95550-0.75962
   0   5  -8 8494.35  380.59   1-0.60169-0.46916-0.41275-0.07128 0.68380 0.88022
   0  -5   810188.19  449.03   1-0.80405-0.93664 0.25589-0.08534 0.53666 0.33972
   0  -5   7  377.48  133.47   1-0.40079-0.51590-0.22020-0.51482 0.88931 0.68468
   0   5  -7  339.50   49.53   1-0.66484-0.54756 0.44106 0.73568-0.60286-0.39866
   0   5  -7  473.03  157.20   1 0.00000 0.11514 0.39659 0.69170-0.91799-0.71293
   0   5  -7  266.62   61.38   1-0.54181-0.42620-0.49992-0.20517 0.67565 0.88105
   0  -5   7  265.54   69.38   1-0.79883-0.91417 0.14679-0.14777 0.58335 0.37743
   0   5  -612346.30  552.14   1-0.68227-0.58446-0.45679-0.20826 0.57081 0.78423
   0  -5   612504.35  597.20   1-0.48175-0.57984-0.28557-0.53407 0.82846 0.61526
   0   5  -613111.88  530.53   1-0.71328-0.61405 0.48548 0.73328-0.50550-0.29195
   0   5  -612426.90  523.56   1 0.00000 0.09737 0.50656 0.75533-0.86220-0.64806
   0   5  -611760.44  484.83   1-0.43810-0.33971-0.62267-0.37455 0.64833 0.86273
   0  -5   612917.61  522.75   1-0.77292-0.87082-0.00787-0.25596 0.63445 0.41968
   0   5  -5 3419.37  235.51   1-0.72004-0.63950-0.49189-0.28997 0.48945 0.71200
   0  -5   5 3549.47  246.65   1-0.56513-0.64606-0.35472-0.55656 0.74484 0.52233
   0   5  -5 3438.20  198.11   1-0.74881-0.66671 0.52007 0.72118-0.41085-0.18812
   0   5  -5 3382.19  214.33   1-0.26385-0.18253-0.77332-0.57180 0.57649 0.79982
   0  -5   5 3271.82  187.80   1-0.69762-0.77839-0.23222-0.43357 0.67777 0.45400
   0   5  -4  607.44   84.51   1-0.75702-0.69366-0.52847-0.37328 0.38422 0.61602
   0  -5   4  688.27   95.48   1-0.64504-0.70845-0.42348-0.57855 0.63606 0.40418
   0   5  -4  560.04   66.71   1-0.77299-0.70761 0.54558 0.70054-0.32374-0.09228
   0  -5   4  579.31   64.53   1-0.51962-0.58352-0.52885-0.68360 0.67104 0.43838
   0   5  -344518.25  662.48   1-0.78696-0.74042-0.56195-0.45383 0.25475 0.49578
   0  -5   347207.98  717.90   1-0.71366-0.75981-0.48583-0.59430 0.50462 0.26358
   0   5  -343474.73  525.15   1-0.78852-0.74030 0.56392 0.67225-0.24538-0.00465
   0  -5   343379.21  581.70   1-0.21526-0.26214-0.80562-0.91378 0.55193 0.31028
   0   5  -280618.10  882.28   1-0.80292-0.77366-0.58685-0.52518 0.10448 0.35444
   0  -5   284063.53 1006.60   1-0.76507-0.79403-0.53696-0.59870 0.35541 0.10513
   0   5  -283614.01  875.66   1-0.79754-0.76647 0.57649 0.63819-0.17771 0.07228
   0  -5   1 8854.99  375.87   1-0.79507-0.80707-0.57277-0.58740 0.19945-0.05990
   0   5  -1 7896.50  396.70   1-0.80405-0.79192-0.59179-0.57613-0.05730 0.20227
   0   5  -1 7995.30  404.97   1-0.78644-0.77493-0.61498-0.59895-0.05741 0.20181
   0   5   025087.33  736.82   1-0.79275-0.79788-0.56950-0.60061-0.21725 0.05140
   0   5   023275.83  767.21   1-0.80345-0.80925-0.55473-0.58513-0.21616 0.05219
   0   5   1  722.43   86.32   1-0.76317-0.78572-0.53493-0.61272-0.36251-0.08487
   0  -5  -1  797.47   78.51   1-0.80374-0.78135-0.58964-0.51178-0.07939-0.35714
   0  -5  -1  873.55  117.89   1-0.79093-0.76771-0.60604-0.52876-0.08442-0.36197
   0   5   2245034.9 1324.10   1-0.72123-0.76089-0.49302-0.61734-0.48657-0.19982
   0  -5  -2243210.3 1232.26   1-0.79657-0.75692-0.57499-0.45037-0.18669-0.47352
   0   5   387356.43 1961.21   1-0.67167-0.72858-0.44720-0.61824-0.59063-0.29484
   0  -5  -387510.44 1958.31   1-0.78393-0.72682-0.55822-0.38695-0.27171-0.56743
   0  -5  -388254.05 2087.96   1-0.80400-0.74598-0.53367-0.36338-0.26222-0.55807
   0   5   4   99.31   51.39   1-0.61941-0.69328-0.40109-0.61856-0.67486-0.36977
   0  -5  -4  189.25   52.54   1-0.76995-0.69557-0.54223-0.32421-0.33637-0.64113
   0  -5  -4  129.74   70.69   1-0.80180-0.72637-0.50546-0.28854-0.31877-0.62379
   0   5   5  134.60   50.72   1-0.56576-0.65683-0.35525-0.61940-0.74411-0.43000
   0  -5  -5   22.75   47.86   1-0.75684-0.66519-0.52829-0.26354-0.38481-0.69861
   0   5   616416.09  545.62   1-0.51275-0.62102-0.31103-0.62186-0.80021-0.47709
   0  -5  -617736.47  609.03   1-0.74593-0.63728-0.51716-0.20596-0.41966-0.74259
   0   5   739270.48 1031.64   1-0.46197-0.58789-0.26946-0.62613-0.84496-0.51218
   0  -5  -734511.19  878.03   1-0.73718-0.61128-0.50847-0.15055-0.44498-0.77695
   0  -5  -737557.59  903.71   1-0.79716-0.67109 0.36783 0.72662 0.47876 0.14714
   0   5   8 1347.77  104.16   1-0.41212-0.55526-0.22926-0.63251-0.88181-0.54000
   0  -5  -8 1409.39  103.54   1-0.73084-0.58769-0.50227-0.09763-0.46215-0.80316
   0  -5  -8 1676.81   88.49   1-0.80088-0.65756 0.33111 0.73657 0.49894 0.15835
   0   5   9  268.71   70.70   1-0.36396-0.52432-0.19092-0.64076-0.91163-0.56080
   0  -5  -9  185.53   44.25   1-0.72675-0.56636-0.49832-0.04696-0.47275-0.82281
   0  -5  -9  283.25   54.87   1-0.80310-0.64253 0.29552 0.74765 0.51738 0.16780
   0   5  1012827.73  455.80   1-0.31679-0.49512-0.15380-0.64998-0.93594-0.57651
   0  -5 -1010676.82  372.01   1-0.72468-0.54704-0.49633 0.00174-0.47799-0.83709
   0  -5 -1011911.70  368.72   1-0.80402-0.62602 0.26111 0.75980 0.53419 0.17549
   0   5  11 7015.52  404.65   1-0.27171-0.46733-0.11868-0.66142-0.95503-0.58661
   0  -5 -11 6342.83  360.69   1-0.72438-0.52949-0.49604 0.04875-0.47876-0.84691
   0   5  11 5984.97  351.04   1-0.79416-0.98611 0.57147 0.02703-0.20666 0.16383
   0   5  11 6644.38  439.22   1 0.00000-0.19408-0.22905-0.77295-0.97341-0.60404
   0  -5 -11 6710.61  360.82   1-0.80377-0.60851 0.22698 0.77232 0.54993 0.18224
   0   5  12   26.22   49.88   1-0.22892-0.44387-0.08565-0.67344-0.96966-0.59114
   0   5  12   91.49   45.61   1-0.78429-0.99340 0.55867-0.03240-0.26974 0.11002
   0   5  12  154.12  135.73   1 0.00000-0.21129-0.17652-0.76703-0.98429-0.60581
   0  -5 -12  149.74   62.09   1-0.80242-0.58991 0.19328 0.78529 0.56457 0.18789
   0   5  13 5159.17  338.22   1-0.18640-0.41882-0.05310-0.68733-0.98103-0.59342
   0   5  13 6198.42  440.90   1 0.00000-0.22849-0.12606-0.76318-0.99202-0.60443
   0  -5 -13 6434.38 2096.16   1-0.80005-0.57028 0.15988 0.79855 0.57823 0.19256
   0  -5 -14  167.55  132.71   1-0.00896 0.23639 0.07995 0.76416 0.99675 0.60014
   0   5  14   43.03   70.25   1-0.14483-0.39472-0.02154-0.70221-0.98922-0.59252
   0   5  14  124.84  115.94   1 0.00000-0.24427-0.07756-0.76179-0.99698-0.60000
   0  -5 -14  -19.95   56.04   1-0.79666-0.54965 0.12665 0.81199 0.59099 0.19633
   0  -5 -15 1803.81  254.41   1-0.05273 0.20986 0.04752 0.77833 0.99747 0.59174
   0   5  15 1731.91  179.64   1-0.10405-0.37142 0.00918-0.71792-0.99452-0.58874
   0   5  15 2401.74  250.76   1 0.00000-0.26138-0.03040-0.76126-0.99953-0.59342
   0  -5 -15 2073.42  202.30   1-0.79230-0.52803 0.09351 0.82551 0.60291 0.19927
   0   5  16  776.57  113.10   1-0.06391-0.34876 0.03920-0.73434-0.99718-0.58231
   0   6 -19  280.74  109.00   1-0.60506-0.28486-0.38871 0.46007 0.69483 0.84094
   0   6 -19  286.18   77.21   1-0.61827-0.29730-0.38581 0.46264 0.68475 0.83520
   0   6 -18  -83.30   98.24   1-0.59882-0.29578-0.38335 0.41876 0.70316 0.85857
   0   6 -18   26.98   47.98   1-0.62549-0.32175-0.37361 0.42817 0.68495 0.84447
   0   6 -17 1444.91  191.95   1-0.59429-0.30841-0.37948 0.37598 0.70908 0.87379
   0  -6  17 2590.02  220.81   1 0.00000-0.28407 0.62237-0.13368-0.78271-0.94943
   0   6 -17 2293.99  200.99   1-0.63091-0.34439-0.36429 0.39083 0.68501 0.85360
   0   6 -1629919.19 9740.40   1-0.59170-0.32298-0.37726 0.33153 0.71242 0.88643
   0  -6  1632098.4110436.08   1 0.00000-0.26701 0.62111-0.08825-0.78371-0.95964
   0   6 -1628970.90  844.71   1-0.63429-0.36500-0.35836 0.35009 0.68501 0.86267
   0   6 -1515421.22  681.67   1-0.59132-0.33976-0.37693 0.28520 0.71291 0.89622
   0  -6  1514975.82  554.59   1 0.00000-0.24994 0.62289-0.03979-0.78230-0.96744
   0   6 -1514523.83  552.30   1-0.63533-0.38327-0.35653 0.30525 0.68500 0.87173
   0   6 -14  267.50   73.18   1-0.59344-0.35904-0.37875 0.23673 0.71019 0.90279
   0  -6  14  281.62  100.34   1-0.01790-0.25421 0.07334-0.54057 0.99714 0.80197
   0   6 -14  373.13   67.72   1-0.13600 0.10238-0.01487 0.59872-0.99059-0.79438
   0   6 -14  157.22   82.39   1-0.05495 0.18151-0.04587 0.56865-0.99743-0.80230
   0   6 -14  266.69   55.08   1-0.63351-0.39868-0.35973 0.25537 0.68501 0.88081
   0   6 -13  631.10  104.67   1-0.59839-0.38115-0.38298 0.18583 0.70373 0.90564
   0  -6  13  794.71  133.55   1-0.07337-0.29245 0.03214-0.53518 0.99678 0.79249
   0   6 -13  647.73   77.91   1-0.07920 0.14170 0.02779 0.59495-0.99647-0.79117
   0   6 -13  530.42   89.86   1-0.20524 0.01414 0.06749 0.63528-0.97638-0.77215
   0   6 -13  563.51  121.18   1 0.00000 0.21677-0.00310 0.56569-0.99999-0.79560
   0   6 -13  616.43   64.93   1-0.62805-0.41044-0.36923 0.19920 0.68499 0.88986
   0   6 -12 2128.09  221.94   1-0.60653-0.40645-0.38997 0.13219 0.69285 0.90405
   0  -6  12 1550.13  186.84   1-0.13214-0.33391-0.01195-0.53258 0.99115 0.77772
   0   6 -12 1591.74  159.56   1-0.33180-0.12951 0.16557 0.68667-0.92870-0.71533
   0   6 -12 1682.41  171.46   1 0.00000 0.19966 0.06512 0.58728-0.99787-0.78436
   0   6 -12 1716.88  144.58   1-0.61770-0.41732-0.38675 0.13502 0.68472 0.89867
   0   6 -1126074.00  904.13   1-0.61818-0.43526-0.40002 0.07547 0.67662 0.89713
   0  -6  1127486.04 1072.05   1-0.19412-0.37865-0.05900-0.53301 0.97920 0.75665
   0   6 -1123147.80  739.50   1-0.43788-0.25330 0.24996 0.72456-0.86358-0.64096
   0   6 -1128075.26  878.10   1 0.00000 0.18255 0.13874 0.61427-0.99032-0.76768
   0   6 -1124520.37  723.23   1-0.60052-0.41736-0.41461 0.06048 0.68371 0.90672
   0   6 -1019007.19  621.95   1-0.63421-0.46867-0.41397 0.01510 0.65299 0.88324
   0  -6  1019146.74  706.92   1-0.25957-0.42684-0.10928-0.53668 0.95952 0.72785
   0   6 -1017886.74  605.51   1-0.52642-0.35905 0.32235 0.75033-0.78674-0.55504
   0   6 -1019759.88  499.86   1 0.00000 0.16558 0.21783 0.64663-0.97598-0.74461
   0   6 -1014953.90  478.35   1-0.57384-0.40753-0.45511-0.02674 0.68086 0.91280
   0  -6  1019432.05  450.85   1-0.79864-0.96465 0.35495-0.07318 0.48598 0.25316
   0   6  -912161.13  617.37   1-0.65358-0.50524-0.43103-0.04868 0.62211 0.86159
   0  -6   912428.71  694.49   1-0.32805-0.47648-0.16262-0.54419 0.93055 0.69051
   0   6  -912500.87  558.50   1-0.59834-0.44726 0.38293 0.76444-0.70380-0.46430
   0   6  -913503.62  476.44   1 0.00000 0.14845 0.30407 0.68621-0.95264-0.71208
   0   6  -911205.53  497.39   1-0.53126-0.38218-0.51388-0.13219 0.67355 0.91458
   0  -6   912438.73  541.21   1-0.80377-0.95252 0.27569-0.10579 0.52719 0.28547
   0   6  -812724.60  627.30   1-0.67680-0.54566-0.45183-0.11621 0.58118 0.82990
   0  -6   812930.34  683.31   1-0.39998-0.53125-0.21955-0.55443 0.88983 0.64060
   0   6  -813989.16  470.04   1-0.65682-0.52300 0.43391 0.76882-0.61667-0.36794
   0   6  -813735.55  483.81   1 0.00000 0.13131 0.39689 0.73237-0.91786-0.66812
   0   6  -811806.23  521.47   1-0.46496-0.33311-0.59371-0.25863 0.65673 0.90671
   0  -6   814366.76  480.58   1-0.80107-0.93256 0.17253-0.16229 0.57316 0.32245
   0   6  -721566.90  770.63   1-0.70327-0.58933-0.47610-0.18721 0.52794 0.78589
   0  -6   720950.01  824.64   1-0.47366-0.58776-0.27897-0.56717 0.83535 0.57692
   0   6  -723207.18  709.01   1-0.70227-0.58569 0.47517 0.76347-0.53011-0.27214
   0   6  -721713.99  684.10   1 0.00000 0.11343 0.49497 0.78416-0.86890-0.61009
   0   6  -720577.06  651.47   1-0.36205-0.24725-0.69572-0.40722 0.62039 0.87922
   0  -6   723002.74  713.59   1-0.78163-0.89567 0.03203-0.25634 0.62291 0.36339
   0   6  -6 2232.27  152.86   1-0.73157-0.63492-0.50299-0.26068 0.46020 0.72726
   0  -6   6 2549.31  225.03   1-0.54576-0.64287-0.33846-0.58066 0.76654 0.49953
   0   6  -6 2384.03  103.52   1-0.73622-0.63770 0.50753 0.74886-0.44762-0.18036
   0   6  -6 2021.12  123.78   1 0.00000 0.09637 0.59763 0.84013-0.80176-0.53375
   0   6  -6 2422.23   98.98   1-0.20492-0.10734-0.81201-0.57019 0.54647 0.81446
   0  -6   6 2319.65  141.12   1-0.72614-0.82305-0.16190-0.40352 0.66820 0.39968
   0   6  -517232.31  366.61   1-0.75953-0.68007-0.53109-0.33551 0.37556 0.65186
   0  -6   518379.24  674.93   1-0.61634-0.69630-0.39843-0.59397 0.67923 0.40293
   0   6  -517051.64  266.60   1-0.76101-0.67913 0.53264 0.72791-0.37033-0.09443
   0  -6   517467.22  250.20   1-0.59980-0.67959-0.41575-0.61083 0.68365 0.40623
   0   6  -4  128.83   58.91   1-0.78353-0.72078-0.55775-0.40931 0.27383 0.55940
   0  -6   4  196.14   64.36   1-0.68066-0.74300-0.45533-0.60402 0.57390 0.28825
   0   6  -4  146.70   41.10   1-0.77839-0.71366 0.55169 0.70033-0.29956-0.01439
   0  -6   4  113.93   38.11   1-0.37475-0.43769-0.68436-0.83275 0.62545 0.33903
   0   6  -323538.31  681.83   1-0.79960-0.75411-0.57990-0.47786 0.15603 0.45049
   0  -6   325048.16  784.09   1-0.73334-0.77841-0.50471-0.60683 0.45549 0.16069
   0   6  -323401.28  644.74   1-0.78984-0.74227 0.56562 0.66763-0.23709 0.05734
   0  -6   324899.08  684.57   1-0.09500-0.14110-0.86998-0.97189 0.48383 0.18843
   0   6  -2 6833.58  336.03   1-0.80377-0.77557-0.59441-0.53909 0.02480 0.32841
   0  -6   2 7367.30  416.15   1-0.77191-0.80012-0.54438-0.59933 0.32832 0.02442
   0   6  -2 6937.29  393.18   1-0.80164-0.77332-0.59723-0.54123 0.02597 0.33020
   0   6  -2 6542.99  315.16   1-0.79691-0.76649 0.57552 0.63091-0.18357 0.12012
   0  -6   1 7740.90  399.70   1-0.79505-0.80599-0.57274-0.58095 0.19963-0.11342
   0   6  -1 6946.30  361.41   1-0.80262-0.79152-0.58607-0.57664-0.11092 0.20239
   0   6  -1 7540.43  451.52   1-0.79481-0.78447-0.59649-0.58658-0.11163 0.20127
   0   6   021380.58  648.36   1-0.78878-0.79493-0.56425-0.60157-0.24381 0.07858
   0   6   022176.58  768.31   1-0.80402-0.81097-0.54310-0.57958-0.24205 0.07998
   0  -6  -1 7551.96  398.40   1-0.80117-0.77752-0.59751-0.51268-0.03308-0.36415
   0   6   1 8159.93  425.07   1-0.76200-0.78561-0.53369-0.61770-0.36675-0.03539
   0  -6  -1 7867.51  422.43   1-0.80388-0.78046-0.59401-0.50993-0.03023-0.36171
   0  -6  -1 7588.15  468.83   1-0.78263-0.75823-0.62137-0.53796-0.03709-0.36832
   0   6   212459.35  529.05   1-0.72584-0.76653-0.49744-0.62793-0.47508-0.13460
   0  -6  -213389.23  591.55   1-0.80200-0.76133-0.58460-0.45376-0.12253-0.46309
   0  -6  -213973.08  665.56   1-0.79659-0.75483-0.59122-0.46116-0.12604-0.46642
   0   6   3 4979.54  277.19   1-0.68291-0.74085-0.45737-0.63458-0.56959-0.22007
   0  -6  -3 4227.46  233.87   1-0.79524-0.73731-0.57301-0.39542-0.19809-0.54773
   0  -6  -3 4091.02  253.62   1-0.80257-0.74339-0.56345-0.38708-0.19593-0.54546
   0   6   4 7662.83  368.69   1-0.63674-0.71162-0.41619-0.63981-0.64910-0.29020
   0  -6  -4 7645.41  383.57   1-0.78621-0.71078-0.56102-0.33679-0.25905-0.61753
   0  -6  -4 7563.81  410.86   1-0.80406-0.72747-0.53935-0.31635-0.25015-0.60884
   0   6   5 1063.36   91.26   1-0.58816-0.68024-0.37424-0.64455-0.71693-0.34902
   0  -6  -5 1019.35   81.32   1-0.77696-0.68425-0.55006-0.27908-0.30620-0.67372
   0  -6  -5  995.31   99.81   1-0.80328-0.70928-0.51950-0.24987-0.29128-0.65914
   0   6   6  184.13   59.29   1-0.53900-0.64829-0.33282-0.64980-0.77375-0.39682
   0  -6  -6  145.85   54.47   1-0.76849-0.65850-0.54064-0.22293-0.34223-0.71880
   0   6   7 7433.31  376.19   1-0.49086-0.61784-0.29302-0.65582-0.82048-0.43377
   0  -6  -7 7464.59  397.03   1-0.76137-0.63410-0.53302-0.16857-0.36903-0.75464
   0  -6  -7 8226.01  399.45   1-0.79665-0.66950 0.37200 0.73720 0.47639 0.09101
   0   6   821883.88  508.97   1-0.44278-0.58699-0.25391-0.66329-0.85992-0.46419
   0  -6  -824301.87  583.33   1-0.75584-0.61130-0.52726-0.11607-0.38818-0.78283
   0  -6  -824677.89  509.60   1-0.80048-0.65609 0.33587 0.74775 0.49639 0.10204
   0   6   9 1065.98  108.70   1-0.39564-0.55707-0.21609-0.67205-0.89262-0.48786
   0  -6  -9 1176.15  114.52   1-0.75194-0.59012-0.52325-0.06532-0.40097-0.80466
   0  -6  -9 1318.30  121.66   1-0.80286-0.64122 0.30067 0.75921 0.51478 0.11145
   0   6  1011294.33  502.54   1-0.34952-0.52817-0.17951-0.68205-0.91957-0.50579
   0  -6 -10 8611.72 1849.59   1-0.74960-0.57050-0.52087-0.01619-0.40840-0.82113
   0   6  10 9586.11  419.36   1-0.79625-0.97170 0.57452 0.07039-0.18945 0.22548
   0  -6 -1010705.23  458.25   1-0.80395-0.62486 0.26648 0.77158 0.53163 0.11916
   0   6  11 1182.27  196.91   1-0.30380-0.50051-0.14364-0.69251-0.94184-0.51952
   0   6  11  960.08  156.35   1-0.78974-0.98234 0.56550 0.01474-0.23771 0.18649
   0  -6 -11 1360.87  130.15   1-0.80388-0.60754 0.23246 0.78422 0.54746 0.12600
   0   6  12 1076.83  124.48   1-0.25964-0.47364-0.10933-0.70475-0.95949-0.52818
   0   6  12  652.38  120.14   1-0.77950-0.98926 0.55299-0.04439-0.29422 0.13925
   0   6  12  841.84  175.60   1 0.00000-0.21225-0.21480-0.81156-0.97665-0.54434
   0  -6 -12 1049.78  105.93   1-0.80272-0.58912 0.19880 0.79722 0.56224 0.13179
   0   6  13 2752.02  223.82   1-0.21734-0.45080-0.07676-0.71708-0.97307-0.53156
   0   6  13 2890.63  266.57   1 0.00000-0.22946-0.16291-0.80627-0.98664-0.54521
   0  -6 -13 2753.36  213.58   1-0.80051-0.56965 0.16536 0.81044 0.57605 0.13661
   0   6  14  779.33  128.25   1-0.17492-0.42587-0.04437-0.73113-0.98358-0.53298
   0   6  14 1015.17  148.21   1 0.00000-0.24666-0.11264-0.80261-0.99363-0.54310
   0  -6 -14 1067.32  106.80   1-0.79728-0.54917 0.13205 0.82380 0.58897 0.14055
   0  -6 -15   33.03  111.24   1-0.02171 0.24169 0.07053 0.80772 0.99727 0.53773
   0   6  15  106.14   57.98   1-0.13316-0.40158-0.01272-0.74593-0.99101-0.53133
   0   6  15  199.68  120.28   1 0.00000-0.26233-0.06396-0.80108-0.99795-0.53799
   0  -6 -15   56.77   58.69   1-0.79306-0.52770 0.09878 0.83719 0.60107 0.14366
   0   7 -18  -53.39   94.65   1-0.63486-0.33280-0.41454 0.38201 0.65199 0.86215
   0   7 -18   50.26   47.68   1-0.58051-0.27730-0.44528 0.35002 0.68170 0.89475
   0   7 -1711628.04  514.96   1-0.63259-0.34773-0.41256 0.33726 0.65544 0.87483
   0   7 -1710287.99  314.66   1-0.58300-0.29703-0.44155 0.30709 0.68200 0.90413
   0   7 -1622994.62  876.04   1-0.63225-0.36459-0.41226 0.29083 0.65596 0.88458
   0   7 -1626300.14  767.67   1-0.58265-0.31392-0.44207 0.25990 0.68196 0.91318
   0   7 -15 2518.03  294.98   1-0.63405-0.38359-0.41383 0.24253 0.65323 0.89108
   0   7 -15 1554.39  216.60   1-0.08762 0.16546-0.02149 0.63314-0.99592-0.75613
   0   7 -15 2321.61  229.81   1-0.57886-0.32736-0.44773 0.20758 0.68150 0.92181
   0   7 -14   15.18   60.81   1-0.63821-0.40494-0.41748 0.19215 0.64683 0.89391
   0  -7  14   94.58  105.26   1-0.08354-0.31902 0.02454-0.58298 0.99620 0.74722
   0   7 -14   36.06   56.27   1-0.06863 0.16870 0.03568 0.64319-0.99700-0.74688
   0   7 -14  153.21   71.59   1-0.22766 0.00821 0.08468 0.69271-0.97004-0.72116
   0   7 -14   51.56   42.11   1-0.57073-0.33647-0.45964 0.14900 0.68043 0.92982
   0   7 -13  714.31  112.14   1-0.64495-0.42889-0.42341 0.13949 0.63620 0.89251
   0  -7  13  498.84  141.36   1-0.14090-0.35905-0.01857-0.57935 0.98984 0.73172
   0   7 -13  547.24   93.46   1-0.34452-0.12574 0.17557 0.73692-0.92221-0.66417
   0   7 -13 1163.05  148.27   1 0.00000 0.21583 0.07576 0.63831-0.99712-0.73889
   0   7 -13  637.11   76.98   1-0.55693-0.33990-0.47926 0.08271 0.67833 0.93681
   0   7 -12  626.56   84.05   1-0.65448-0.45562-0.43183 0.08433 0.62062 0.88616
   0  -7  12  502.24   99.49   1-0.20058-0.40149-0.06393-0.57810 0.97758 0.71034
   0   7 -12  682.84   84.22   1-0.44196-0.24096 0.25325 0.76810-0.86054-0.59325
   0   7 -12  636.78   95.88   1 0.00000 0.19872 0.14708 0.66299-0.98912-0.72176
   0   7 -12  592.48   62.41   1-0.53541-0.33563-0.50844 0.00687 0.67440 0.94196
   0   7 -11 2235.48  219.35   1-0.66692-0.48526-0.44293 0.02651 0.59918 0.87396
   0  -7  11 2655.20  240.29   1-0.26273-0.44639-0.11173-0.57929 0.95837 0.68201
   0   7 -11 2149.67  180.91   1-0.52341-0.33962 0.31985 0.78808-0.78976-0.51339
   0   7 -11 2501.06  221.83   1 0.00000 0.18176 0.22264 0.69179-0.97490-0.69884
   0   7 -11 2148.95  168.77   1-0.50306-0.32052-0.54940-0.08075 0.66713 0.94379
   0  -7  11 2450.81  190.16   1-0.79528-0.97746 0.38240-0.08597 0.47042 0.19281
   0   7 -10  295.28   74.79   1-0.68229-0.51783-0.45680-0.03409 0.57078 0.85480
   0  -7  10  369.02   97.81   1-0.32688-0.49147-0.16171-0.58353 0.93112 0.64648
   0   7 -10  423.02   66.97   1-0.59004-0.42241 0.37584 0.79763-0.71455-0.43052
   0   7 -10  339.90   73.61   1 0.00000 0.16462 0.30365 0.72614-0.95278-0.66754
   0   7 -10  332.16   44.50   1-0.45560-0.29029-0.60400-0.18196 0.65390 0.93947
   0  -7  10  429.27   54.77   1-0.80255-0.96749 0.30659-0.11510 0.51176 0.22518
   0   7  -912333.10  499.53   1-0.70041-0.55314-0.47343-0.09745 0.53411 0.82736
   0  -7   913983.31  693.09   1-0.39326-0.54068-0.21419-0.58932 0.89412 0.60029
   0   7  -914283.37  537.33   1-0.64498-0.49459 0.42343 0.79861-0.63616-0.34289
   0   7  -914743.63  571.20   1 0.00000 0.14748 0.38938 0.76521-0.92107-0.62665
   0   7  -913103.42  496.15   1-0.38520-0.23711-0.67479-0.29942 0.62950 0.92418
   0  -7   913468.83  499.00   1-0.80323-0.95089 0.21011-0.16496 0.55737 0.26189
   0   7  -855789.76  880.52   1-0.72069-0.59073-0.49251-0.16308 0.48788 0.79021
   0  -7   855783.09 1145.37   1-0.46046-0.59072-0.26823-0.59668 0.84618 0.54315
   0   7  -857701.94  787.81   1-0.68862-0.55548 0.46257 0.79116-0.55840-0.25591
   0   7  -856793.16  776.70   1 0.00000 0.12949 0.47852 0.80812-0.87807-0.57459
   0   7  -852417.31  731.40   1-0.28447-0.15342-0.75844-0.42963 0.58637 0.88987
   0  -7   861267.96  817.28   1-0.79069-0.92109 0.08283-0.24557 0.60658 0.30210
   0   7  -7  627.19   68.78   1-0.74236-0.62959-0.51360-0.23090 0.43024 0.74181
   0  -7   7  762.54  102.08   1-0.52564-0.63894-0.32170-0.60427 0.78752 0.47602
   0   7  -7  708.69   62.48   1-0.72226-0.60732 0.49401 0.77556-0.48402-0.17220
   0   7  -7  816.79   75.47   1 0.00000 0.11243 0.57085 0.85377-0.82104-0.50836
   0   7  -7  733.57   72.09   1-0.14411-0.02998-0.84629-0.56403 0.51285 0.82520
   0  -7   7  757.34   62.40   1-0.75111-0.86407-0.08834-0.37033 0.65423 0.34093
   0   7  -6 4014.83  248.87   1-0.76383-0.66825-0.53563-0.29966 0.36008 0.68090
   0  -7   6 4384.50  324.51   1-0.58995-0.68609-0.37576-0.61167 0.71467 0.39386
   0   7  -6 4197.26  217.13   1-0.74801-0.65020 0.51927 0.75412-0.41330-0.09231
   0  -7   6 4371.58  223.37   1-0.66129-0.75726-0.30849-0.54387 0.68375 0.36160
   0   7  -526103.66  466.54   1-0.78288-0.70390-0.55696-0.36821 0.27728 0.60739
   0  -7   526909.04  769.82   1-0.65002-0.72848-0.42788-0.61693 0.62800 0.29783
   0   7  -525571.24  283.83   1-0.76679-0.68556 0.53880 0.72776-0.34888-0.01927
   0  -7   526177.10  303.14   1-0.49562-0.57474-0.55838-0.74703 0.66525 0.33407
   0   7  -421329.79  635.80   1-0.79718-0.73548-0.57594-0.43392 0.18107 0.52035
   0  -7   422264.63  738.82   1-0.70191-0.76318-0.47483-0.61716 0.53088 0.19147
   0   7  -421847.69  596.54   1-0.78027-0.71619 0.55388 0.69621-0.29048 0.04839
   0  -7   422638.08  637.04   1-0.26422-0.32640-0.77306-0.91515 0.57667 0.23653
   0   7  -313693.82  611.10   1-0.80384-0.75942-0.59012-0.49443 0.07473 0.42285
   0  -7   313839.76  627.52   1-0.74392-0.78790-0.51516-0.61094 0.42565 0.07710
   0   7  -313927.52  557.72   1-0.78949-0.74256 0.56516 0.66087-0.23934 0.10879
   0  -7   315664.55  619.12   1-0.02467-0.06984-0.89790-0.99346 0.43948 0.09023
   0   7  -2 5320.17  327.52   1-0.80066-0.77352-0.59775-0.54878-0.04027 0.31699
   0  -7   2 4446.86  274.07   1-0.77472-0.80188-0.54752-0.59604 0.31626-0.04134
   0   7  -2 5272.72  349.09   1-0.80400-0.77667-0.59332-0.54335-0.03930 0.31865
   0   7  -2 5278.41  285.90   1-0.79551-0.76574 0.57342 0.62250-0.19579 0.16161
   0   7  -2 5627.58  388.68   1-0.78271-0.75618-0.62125-0.57080-0.03749 0.31994
   0  -7   113275.12  599.98   1-0.79403-0.80392-0.57128-0.57307 0.20771-0.15906
   0   7  -112671.28  574.46   1-0.79954-0.78947-0.57981-0.57660-0.15666 0.21038
   0   7  -112967.42  617.87   1-0.79976-0.79047-0.57949-0.57542-0.15670 0.20983
   0  -7   0  246.30   55.74   1-0.80289-0.79546-0.58677-0.54231 0.10514-0.27043
   0   7   0  359.85   62.39   1-0.78414-0.79152-0.55848-0.60196-0.27056 0.10546
   0   7   0  114.67   71.77   1-0.80393-0.81204-0.53097-0.57354-0.26786 0.10783
   0  -7  -1    8.10   48.49   1-0.80341-0.77869-0.59531-0.50413 0.01126-0.37346
   0   7   1  -15.81   51.32   1-0.75916-0.78382-0.53071-0.62092-0.37684 0.00822
   0  -7  -1  122.17   57.01   1-0.80239-0.77792-0.59665-0.50608 0.01284-0.37244
   0   7   210719.38  492.12   1-0.72677-0.76850-0.49834-0.63501-0.47270-0.07849
   0  -7  -211313.07  523.03   1-0.80396-0.76226-0.59086-0.45380-0.06724-0.46153
   0  -7  -211283.01  568.56   1-0.78924-0.74630-0.60963-0.47344-0.07377-0.46783
   0   7   3 6243.87  367.41   1-0.68849-0.74747-0.46246-0.64585-0.55865-0.15539
   0  -7  -3 6295.74  363.45   1-0.80123-0.74227-0.58295-0.39914-0.13487-0.53825
   0  -7  -3 5722.95  380.94   1-0.79789-0.73755-0.58689-0.40443-0.13758-0.54078
   0   7   412124.28  542.55   1-0.64638-0.72260-0.42466-0.65477-0.63391-0.22161
   0  -7  -412825.85  597.32   1-0.79614-0.71992-0.57435-0.34377-0.19046-0.60292
   0  -7  -412584.73  612.13   1-0.80216-0.72442-0.56646-0.33738-0.18878-0.60115
   0   7   5   14.14   38.56   1-0.60258-0.69567-0.38657-0.66302-0.69818-0.27646
   0  -7  -5  -36.33   45.32   1-0.79013-0.69666-0.56600-0.28867-0.23521-0.65675
   0  -7  -5  124.49   52.62   1-0.80381-0.70866-0.54907-0.27336-0.22890-0.65043
   0   7   6 2237.24  174.99   1-0.55692-0.66721-0.34781-0.67094-0.75422-0.32349
   0  -7  -6 2469.39  180.56   1-0.78401-0.67297-0.55833-0.23441-0.27125-0.70153
   0  -7  -6 2007.39  171.22   1-0.80403-0.69147-0.53485-0.21251-0.25974-0.69044
   0   7   711301.14  501.56   1-0.51142-0.63947-0.30994-0.67885-0.80148-0.36086
   0  -7  -711344.23  516.70   1-0.77864-0.65032-0.55198-0.18132-0.29837-0.73769
   0  -7  -712305.83  590.38   1-0.80358-0.67361-0.52369-0.15472-0.28284-0.72270
   0  -7  -713757.55  589.45   1-0.79677-0.66854 0.37107 0.74270 0.47692 0.03778
   0   7   8 7292.88  432.21   1-0.46539-0.61067-0.27224-0.68773-0.84219-0.39254
   0  -7  -8 6580.70  385.16   1-0.77421-0.62862-0.54695-0.12955-0.31847-0.76684
   0  -7  -8 6658.92  442.08   1-0.80292-0.65554-0.51537-0.09977-0.29950-0.74853
   0  -7  -8 6923.79  384.71   1-0.80049-0.65502 0.33575 0.75405 0.49646 0.04834
   0   7   9   92.04   50.32   1-0.41968-0.58218-0.23532-0.69740-0.87663-0.41795
   0   7   9   33.48   42.35   1-0.79661-0.95554 0.57505 0.11124-0.18632 0.27304
   0  -7  -9   51.57   52.57   1-0.80284-0.64013 0.30114 0.76611 0.51454 0.05745
   0   7  10 3340.78  145.53   1-0.37446-0.55419-0.19924-0.70790-0.90558-0.43788
   0   7  10 2987.93  285.40   1-0.79180-0.96789 0.56821 0.05777-0.22401 0.24463
   0  -7 -10 3411.31  254.62   1-0.80394-0.62376 0.26740 0.77890 0.53119 0.06495
   0   7  11 3373.40  294.45   1-0.32923-0.52706-0.16355-0.71855-0.92997-0.45374
   0   7  11 2075.83  221.58   1-0.78455-0.97779 0.55897 0.00191-0.26836 0.20954
   0  -7 -11 3334.31  273.71   1-0.80391-0.60647 0.23369 0.79186 0.54691 0.07168
   0   7  12   76.39   65.54   1-0.28519-0.50030-0.12915-0.73070-0.94972-0.46450
   0   7  12 -199.59  121.46   1 0.00000-0.21323-0.24621-0.84922-0.96921-0.48306
   0  -7 -12  -42.10   52.00   1-0.80279-0.58810 0.20023 0.80507 0.56162 0.07741
   0   7  13 2294.98  164.86   1-0.24173-0.47412-0.09551-0.74361-0.96562-0.47142
   0   7  13 2678.68  267.85   1 0.00000-0.23043-0.19350-0.84312-0.98109-0.48583
   0  -7 -13 2570.14  172.72   1-0.80063-0.56869 0.16693 0.81843 0.57542 0.08222
   0   7  14 1401.93  223.69   1-0.19982-0.45181-0.06335-0.75621-0.97778-0.47328
   0   7  14 1533.50  251.65   1 0.00000-0.24763-0.14222-0.83845-0.98983-0.48546
   0  -7 -14 1423.45  154.70   1-0.79746-0.54826 0.13369 0.83184 0.58836 0.08617
   0   8 -18  983.92  150.01   1-0.66673-0.36575-0.44276 0.34742 0.59951 0.86343
   0   8 -18  913.24   92.87   1-0.52319-0.22099-0.52430 0.26462 0.67184 0.93868
   0   8 -17  889.15  151.76   1-0.66625-0.38247-0.44233 0.30112 0.60037 0.87352
   0   8 -17  942.83  112.47   1-0.52144-0.23647-0.52654 0.21572 0.67145 0.94738
   0   8 -16  907.38  160.99   1-0.66758-0.40100-0.44352 0.25320 0.59800 0.88038
   0   8 -16  859.36  116.35   1-0.51567-0.24795-0.53383 0.16176 0.67015 0.95517
   0   8 -15   74.51   61.96   1-0.67088-0.42150-0.44648 0.20350 0.59208 0.88369
   0   8 -15  -26.61   37.46   1-0.50494-0.25446-0.54711 0.10181 0.66760 0.96170
   0   8 -14  534.43  109.69   1-0.67628-0.44410-0.45136 0.15190 0.58215 0.88300
   0   8 -14  258.22   66.79   1-0.34487-0.10960 0.17585 0.77743-0.92202-0.61933
   0   8 -14  322.38   58.67   1-0.48831-0.25508-0.56703 0.03531 0.66333 0.96627
   0   8 -13  126.21   70.03   1-0.68390-0.46892-0.45827 0.09826 0.56767 0.87775
   0  -8  13   85.82   84.16   1-0.20060-0.41789-0.06395-0.61827 0.97758 0.66565
   0   8 -13   40.22   54.35   1-0.43677-0.21935 0.24907 0.80417-0.86440-0.55244
   0   8 -13   60.00   38.82   1-0.46296-0.24695-0.59594-0.04026 0.65614 0.96819
   0   8 -12 2222.64  185.39   1-0.69378-0.49600-0.46732 0.04248 0.54797 0.86728
   0  -8  12 2804.03  290.26   1-0.25986-0.45990-0.10951-0.61723 0.95941 0.63836
   0   8 -12 2690.83  211.87   1-0.51379-0.31358 0.31189 0.82038-0.79920-0.47815
   0   8 -12 2896.16  230.49   1 0.00000 0.19793 0.21993 0.72944-0.97551-0.65477
   0   8 -12 2766.37  196.89   1-0.42642-0.22765-0.63471-0.12571 0.64443 0.96559
   0   8 -11  783.02  103.98   1-0.70588-0.52530-0.47853-0.01546 0.52223 0.85077
   0  -8  11  627.98  114.84   1-0.32043-0.50117-0.15665-0.61872 0.93422 0.60498
   0   8 -11  676.28   84.38   1-0.57778-0.39478 0.36542 0.82728-0.72981-0.39968
   0   8 -11  690.81  104.43   1 0.00000 0.18080 0.29644 0.75929-0.95504-0.62512
   0   8 -11  487.83   66.16   1-0.37600-0.19424-0.68323-0.22076 0.62594 0.95578
   0  -8  11  691.66   73.74   1-0.79945-0.98056 0.34700-0.11494 0.49035 0.15899
   0   8 -10  779.54  194.85   1-0.71993-0.55667-0.49179-0.07525 0.48972 0.82731
   0  -8  10  640.24  103.10   1-0.38243-0.54601-0.20557-0.62096 0.90082 0.56238
   0   8 -10  579.69   61.21   1-0.63019-0.46325 0.41047 0.82594-0.65906-0.32126
   0   8 -10  670.89   98.04   1 0.00000 0.16366 0.37643 0.79262-0.92644-0.58733
   0   8 -10  708.80   63.49   1-0.30384-0.13930-0.74380-0.32801 0.59534 0.93434
   0  -8  10  568.99   57.08   1-0.80404-0.96787 0.25743-0.15789 0.53594 0.19567
   0   8  -9 9615.90  527.28   1-0.73569-0.58962-0.50701-0.13720 0.44910 0.79594
   0  -8   9 8504.82  477.68   1-0.44472-0.59113-0.25548-0.62419 0.85845 0.51081
   0   8  -910290.38  371.38   1-0.67303-0.52333 0.44841 0.81729-0.58817-0.24114
   0   8  -9 9497.51  472.20   1 0.00000 0.14556 0.45866 0.82867-0.88861-0.54046
   0   8  -9 9551.60  465.68   1-0.20518-0.05786-0.81185-0.44274 0.54661 0.89477
   0  -8   9 9928.84  346.42   1-0.79833-0.94490 0.14184-0.22681 0.58526 0.23601
   0   8  -8 1977.06  163.53   1-0.75238-0.62351-0.52371-0.20062 0.39954 0.75563
   0  -8   8 1489.01  191.04   1-0.50476-0.63425-0.30445-0.62739 0.80778 0.45177
   0   8  -8 1726.69  122.00   1-0.70688-0.57552 0.47947 0.80124-0.52001-0.16365
   0   8  -8 1658.77  131.42   1 0.00000 0.12849 0.54324 0.86657-0.83957-0.48221
   0   8  -8 1803.30  142.72   1-0.07778 0.05265-0.87746-0.55488 0.47328 0.83025
   0  -8   8 1736.40  123.45   1-0.77232-0.90142-0.01039-0.33266 0.63514 0.27708
   0   8  -7 4195.28  272.00   1-0.76886-0.65640-0.54104-0.26523 0.34075 0.70624
   0  -8   7 3644.11  260.09   1-0.56437-0.67670-0.35408-0.63036 0.74572 0.38041
   0   8  -7 4216.54  245.67   1-0.73357-0.61934 0.50494 0.78002-0.45485-0.08932
   0  -8   7 4020.67  225.61   1-0.70894-0.82093-0.20565-0.48113 0.67460 0.30754
   0   8  -6 9935.19  491.13   1-0.78403-0.68884-0.55835-0.32928 0.27114 0.64580
   0  -8   6 9355.48  477.67   1-0.62027-0.71543-0.40183-0.63145 0.67364 0.29903
   0   8  -610541.58  460.98   1-0.75398-0.65688 0.52535 0.75373-0.39434-0.01963
   0  -8   6 9242.70  415.96   1-0.58887-0.68422-0.43268-0.66162 0.68265 0.30675
   0   8  -5 2003.56  151.77   1-0.79605-0.71813-0.57421-0.39188 0.19125 0.57507
   0  -8   5 1835.98  148.29   1-0.67137-0.74875-0.44692-0.62960 0.59120 0.20726
   0   8  -5 1818.03  120.64   1-0.76908-0.68850 0.54128 0.72393-0.33987 0.04343
   0  -8   5 2179.78  144.45   1-0.40432-0.48250-0.65665-0.83894 0.63664 0.25171
   0   8  -4  268.16   61.87   1-0.80299-0.74234-0.58704-0.45099 0.10288 0.49550
   0  -8   4  143.09   59.48   1-0.71455-0.77464-0.48667-0.62284 0.50255 0.10949
   0   8  -4  151.42   43.98   1-0.78021-0.71678 0.55380 0.68982-0.29080 0.10177
   0  -8   4  206.55   42.40   1-0.18826-0.24949-0.82196-0.95767 0.53752 0.14356
   0   8  -3 3376.95  198.34   1-0.80322-0.75986-0.59564-0.50630 0.00596 0.40774
   0  -8   3 3765.47  253.96   1-0.74939-0.79229-0.52066-0.61010 0.40904 0.00673
   0   8  -3 3811.90  251.77   1-0.80268-0.75911-0.59636-0.50586 0.00706 0.40968
   0   8  -3 3512.69  181.66   1-0.78807-0.74180 0.56335 0.65275-0.24810 0.15374
   0  -8   2 5705.01  308.91   1-0.77524-0.80135-0.54811-0.59021 0.31395-0.09736
   0   8  -2 5835.81  315.57   1-0.80328-0.77698-0.58793-0.54418-0.09521 0.31647
   0   8  -2 6270.31  300.72   1-0.79347-0.76435 0.57050 0.61326-0.21196 0.19915
   0   8  -2 6018.10  370.00   1-0.79250-0.76714-0.60243-0.55811-0.09490 0.31621
   0   8  -1 5183.89  272.66   1-0.79531-0.78626-0.57312-0.57613-0.19750 0.22327
   0   8  -1 4980.53  246.08   1-0.79704-0.78507 0.57571 0.57185-0.18241 0.23797
   0   8  -1 4880.79  290.04   1-0.80264-0.79451-0.56285-0.56487-0.19734 0.22285
   0  -8   0 1095.17  103.48   1-0.80137-0.79288-0.58324-0.53242 0.13280-0.29642
   0   8   0 1025.61   94.81   1-0.77893-0.78737-0.55232-0.60201-0.29698 0.13277
   0   8   0  895.75   99.26   1-0.80318-0.81246-0.51834-0.56698-0.29361 0.13576
   0  -8  -1  -48.76   49.23   1-0.80406-0.77829-0.59228-0.49474 0.05174-0.38663
   0   8   1  -57.96   55.03   1-0.75509-0.78080-0.52648-0.62291-0.39069 0.04810
   0  -8  -2 1053.59   84.46   1-0.80197-0.75891-0.59700-0.45275-0.02050-0.46803
   0   8   2 1103.51   81.00   1-0.72528-0.76804-0.49691-0.63975-0.47648-0.02854
   0  -8  -2 1226.48  111.82   1-0.80361-0.76088-0.59488-0.45160-0.01792-0.46594
   0   8   3 1436.64  117.73   1-0.69035-0.75036-0.46416-0.65373-0.55494-0.09795
   0  -8  -3 1555.66  119.26   1-0.80376-0.74378-0.58972-0.39968-0.07865-0.53575
   0  -8  -3 1728.23  154.64   1-0.79107-0.72960-0.60574-0.41677-0.08529-0.54220
   0   8   4 9284.02  476.59   1-0.65178-0.72904-0.42944-0.66573-0.62510-0.15907
   0  -8  -4 8672.50  442.31   1-0.80157-0.72433-0.58366-0.34687-0.12964-0.59583
   0  -8  -4 9124.57  491.24   1-0.79739-0.71848-0.58862-0.35346-0.13299-0.59903
   0   8   5 2499.89  172.77   1-0.61133-0.70544-0.39410-0.67671-0.68625-0.21072
   0  -8  -5 2453.71  179.92   1-0.79816-0.70366-0.57748-0.29393-0.17161-0.64688
   0  -8  -5 2976.94  217.15   1-0.80099-0.70468-0.57356-0.29177-0.17155-0.64675
   0   8   610040.57  475.44   1-0.56869-0.68000-0.35772-0.68701-0.74068-0.25614
   0  -8  -6 9545.04  446.83   1-0.79432-0.68256-0.57169-0.24139-0.20545-0.68980
   0  -8  -6 9094.05  487.14   1-0.80287-0.68915-0.56090-0.23248-0.20193-0.68630
   0   8   7 1296.75  137.33   1-0.52506-0.65357-0.32122-0.69719-0.78810-0.29455
   0  -8  -7 1101.22  118.02   1-0.79061-0.66160-0.56663-0.18957-0.23205-0.72549
   0   8   7 1301.69  125.31   1-0.79845-0.92373 0.57797 0.20110-0.16854 0.32599
   0  -8  -7 1535.57  133.06   1-0.79740-0.66810 0.36589 0.74395 0.47986-0.01303
   0   8   8  526.33   88.77   1-0.48165-0.62799-0.28549-0.70710-0.82855-0.32498
   0   8   8  456.33   71.72   1-0.79590-0.93833 0.57399 0.15049-0.19254 0.31126
   0  -8  -8  553.14   82.48   1-0.80085-0.65431 0.33149 0.75621 0.49874-0.00313
   0   8   9  517.10  109.46   1-0.43750-0.60107-0.24965-0.71785-0.86386-0.35126
   0   8   9  259.71   54.24   1-0.79207-0.95165 0.56857 0.09845-0.22212 0.29095
   0  -8  -9  355.86   73.72   1-0.80301-0.63922 0.29760 0.76899 0.51633 0.00548
   0   8  1011763.61  398.85   1-0.39342-0.57421-0.21432-0.72909-0.89402-0.37240
   0   8  10 9072.99  309.52   1-0.78649-0.96324 0.56137 0.04462-0.25744 0.26491
   0  -8 -1012028.25  352.79   1-0.80398-0.62271 0.26442 0.78234 0.53262 0.01261
   0   8  1113344.44  575.42   1-0.34954-0.54755-0.17953-0.74089-0.91956-0.38891
   0   8  11 7914.79  370.38   1-0.77855-0.97244 0.55188-0.01149-0.29879 0.23283
   0  -8 -1112963.21  524.50   1-0.80386-0.60533 0.23115 0.79574 0.54806 0.01906
   0   8  12    0.99   66.08   1-0.30536-0.52157-0.14487-0.75255-0.94115-0.40202
   0  -8 -12   41.05   42.67   1-0.80268-0.58690 0.19803 0.80928 0.56256 0.02458
   0   8  13  -20.79   74.00   1-0.26206-0.49555-0.11121-0.76544-0.95862-0.41050
   0   8  13  153.07  129.34   1 0.00000-0.23140-0.21838-0.87425-0.97586-0.42676
   0  -8 -13   70.44   45.47   1-0.80047-0.56744 0.16498 0.82289 0.57620 0.02923
   0   9 -18 2267.49  247.95   1-0.69517-0.39527-0.46860 0.31521 0.54510 0.86278
   0   9 -17  648.75  185.92   1-0.69598-0.41327-0.46934 0.26774 0.54344 0.87035
   0   9 -17  448.83   70.93   1-0.44427-0.16035-0.61617 0.11981 0.65034 0.97975
   0   9 -16 1745.20  219.96   1-0.69841-0.43290-0.47159 0.21876 0.53834 0.87449
   0   9 -16 1368.69  141.57   1-0.43120-0.16451-0.62982 0.05949 0.64604 0.98457
   0   9 -15   64.93   81.14   1-0.70257-0.45426-0.47544 0.16817 0.52947 0.87484
   0   9 -15    2.33   47.27   1-0.33618-0.08441 0.16901 0.81083-0.92650-0.57915
   0   9 -15   22.25   34.16   1-0.41128-0.16182-0.64986-0.00722 0.63915 0.98679
   0   9 -14   33.23   82.26   1-0.70843-0.47746-0.48091 0.11618 0.51656 0.87093
   0   9 -14  -16.77   67.85   1-0.42510-0.19055 0.23967 0.83488-0.87283-0.51638
   0   9 -13 1232.17  136.02   1-0.71615-0.50238-0.48819 0.06218 0.49879 0.86240
   0   9 -13  934.67  102.48   1-0.49921-0.28258 0.29988 0.84861-0.81292-0.44720
   0   9 -13  906.28   84.83   1-0.34421-0.12897-0.71112-0.16167 0.61303 0.97837
   0   9 -12  338.15   72.82   1-0.72558-0.52901-0.49719 0.00645 0.47573 0.84859
   0  -9  12  264.84   84.24   1-0.31001-0.50691-0.14850-0.65082 0.93906 0.56521
   0   9 -12  289.40   72.54   1-0.56143-0.36201 0.35161 0.85372-0.74910-0.37430
   0   9 -12  189.75   72.84   1 0.00000 0.19697 0.28415 0.78736-0.95877-0.58416
   0   9 -12  303.13   55.25   1-0.28997-0.09194-0.75435-0.25158 0.58895 0.96345
   0  -9  12  346.07   58.58   1-0.79330-0.99058 0.39595-0.10624 0.46248 0.08633
   0   9 -11 3127.53  224.65   1-0.73655-0.55717-0.50786-0.05093 0.44672 0.82883
   0  -9  11 3344.11  305.70   1-0.36853-0.54826-0.19454-0.65018 0.90903 0.52598
   0   9 -11 3237.28  222.19   1-0.61289-0.42940 0.39545 0.85121-0.68408-0.30175
   0   9 -11 3337.02  229.32   1 0.00000 0.17983 0.35944 0.81599-0.93316-0.54937
   0   9 -11 2716.37  182.14   1-0.21738-0.03657-0.80429-0.34820 0.55303 0.93670
   0  -9  11 3596.39  221.71   1-0.80214-0.98218 0.31351-0.14201 0.50819 0.12307
   0   9 -1013191.00  602.11   1-0.74874-0.58655-0.52000-0.10980 0.41107 0.80242
   0  -9  1013389.12  746.82   1-0.42701-0.58958-0.24121-0.65016 0.87147 0.47924
   0   9 -1014470.62  630.39   1-0.65559-0.48934 0.43281 0.84197-0.61876-0.22720
   0   9 -1014160.88  632.28   1 0.00000 0.16162 0.43620 0.84663-0.89984-0.50703
   0   9 -1015133.61  653.95   1-0.12460 0.03937-0.85612-0.44654 0.50152 0.89389
   0  -9  1014902.52  632.89   1-0.80317-0.96590 0.20859-0.20032 0.55803 0.16400
   0   9  -9 5262.62  321.66   1-0.76163-0.61664-0.53330-0.16983 0.36810 0.76870
   0  -9   9 5074.98  398.29   1-0.48311-0.62878-0.28668-0.64998 0.82729 0.42678
   0   9  -9 5808.49  315.20   1-0.69020-0.54120 0.46402 0.82658-0.55524-0.15445
   0   9  -9 5491.12  309.10   1 0.00000 0.14455 0.51477 0.87852-0.85732-0.45529
   0  -9   9 5562.26  291.09   1-0.78908-0.93456 0.07283-0.28942 0.60994 0.20692
   0   9  -8  607.94   78.35   1-0.77437-0.64569-0.54713-0.23099 0.31778 0.72781
   0  -9   8  683.10  126.21   1-0.53909-0.66761-0.33290-0.64954 0.77365 0.36385
   0   9  -8  587.75   71.83   1-0.71778-0.58712 0.48973 0.80503-0.49491-0.08484
   0   9  -8  590.45   68.29   1 0.00000 0.12749 0.59326 0.91032-0.80500-0.39377
   0  -9   8  636.49   69.01   1-0.74698-0.87498-0.10157-0.41745 0.65703 0.24520
   0   9  -7 7300.27  371.81   1-0.78629-0.67489-0.56112-0.29172 0.25860 0.67780
   0  -9   7 6954.35  370.65   1-0.59212-0.70347-0.37762-0.64760 0.71188 0.29277
   0   9  -7 7400.60  331.15   1-0.73964-0.62611 0.51089 0.77950-0.43808-0.01882
   0  -9   7 7052.29  311.95   1-0.66078-0.77186-0.30949-0.57878 0.68379 0.26312
   0   9  -6   23.15   56.77   1-0.79607-0.70194-0.57425-0.35160 0.19103 0.61939
   0  -9   6  133.82   67.46   1-0.64166-0.73517-0.42051-0.64355 0.64143 0.21296
   0   9  -6  -19.02   42.63   1-0.75655-0.66016 0.52800 0.74990-0.38579 0.04263
   0  -9   6  -20.94   26.96   1-0.51928-0.61362-0.52927-0.75183 0.67097 0.24128
   0   9  -5  943.09   82.89   1-0.80234-0.72548-0.58538-0.40897 0.11642 0.55354
   0  -9   5  876.65   87.45   1-0.68504-0.76135-0.45931-0.63562 0.56546 0.12776
   0   9  -5  847.86   65.50   1-0.76925-0.68932 0.54147 0.71781-0.33917 0.09784
   0  -9   5  926.15   65.74   1-0.33501-0.41250-0.71883-0.89485 0.60912 0.17049
   0   9  -4 3579.03  236.04   1-0.80394-0.74436-0.59373-0.46404 0.03392 0.48020
   0  -9   4 3600.10  264.37   1-0.72189-0.78090-0.49366-0.62348 0.48493 0.03811
   0   9  -4 3617.12  250.81   1-0.80104-0.74131-0.59757-0.46679 0.03498 0.48223
   0   9  -4 2934.09  179.18   1-0.77885-0.71607 0.55223 0.68194-0.29734 0.14894
   0  -9   4 3390.55  214.46   1-0.14099-0.20153-0.84790-0.97743 0.51106 0.06333
   0  -9   3 7175.62  387.26   1-0.75170-0.79351-0.52301-0.60611 0.40173-0.05433
   0   9  -3 7154.77  376.43   1-0.80406-0.76152-0.59211-0.50783-0.05363 0.40270
   0   9  -3 7333.40  330.92   1-0.78584-0.74022 0.56056 0.64364-0.26117 0.19438
   0   9  -3 6451.58  401.60   1-0.78529-0.74374-0.61700-0.53215-0.05109 0.40454
   0  -9   2 8443.50  427.86   1-0.77427-0.79932-0.54701-0.58269 0.31823-0.14678
   0   9  -2 8000.56  380.23   1-0.80053-0.77525-0.58159-0.54407-0.14454 0.32088
   0   9  -2 7884.75  350.85   1-0.79081-0.76234 0.56689 0.60335-0.23074 0.23408
   0   9  -2 8556.04  476.04   1-0.79858-0.77419-0.58434-0.54581-0.14423 0.32047
   0  -9   1 3630.53  253.32   1-0.78985-0.79763-0.56563-0.55457 0.23704-0.23713
   0   9  -1 3398.30  236.21   1-0.79015-0.78213-0.56603-0.57526-0.23507 0.23943
   0   9  -1 3428.39  257.21   1-0.80392-0.79694-0.54652-0.55461-0.23456 0.23931
   0  -9   0  528.30   63.36   1-0.79920-0.78965-0.57922-0.52205 0.16053-0.32234
   0   9   0  586.49   74.99   1-0.77309-0.78258-0.54569-0.60159-0.32333 0.16014
   0   9   0  540.82   61.62   1-0.79652-0.80236 0.57492 0.51812-0.18712 0.29624
   0   9   0  588.30  102.27   1-0.80176-0.81220-0.50519-0.55992-0.31928 0.16376
   0  -9  -114183.05  568.73   1-0.80347-0.77663-0.58855-0.48466 0.08962-0.40240
   0   9   114330.62  564.75   1-0.75002-0.77679-0.52129-0.62393-0.40708 0.08543
   0   9   114090.29  518.28   1-0.79794-0.82093 0.57713 0.47371-0.17379 0.31884
   0  -9  -2  140.52   41.29   1-0.80379-0.75968-0.59434-0.44373 0.02580-0.47537
   0   9   2   98.67   58.96   1-0.72203-0.76582-0.49379-0.64281-0.48459 0.01708
   0  -9  -2   25.10   43.02   1-0.80158-0.75779-0.59727-0.44741 0.02694-0.47493
   0   9   2   89.79   41.20   1-0.79870-0.83885 0.57838 0.42833-0.16596 0.33593
   0  -9  -3 1636.11  101.41   1-0.80135-0.73995-0.59741-0.40009-0.03039-0.54073
   0   9   3 1690.29  121.96   1-0.68955-0.75059-0.46342-0.65917-0.55655-0.04583
   0  -9  -3 1587.54  155.04   1-0.80383-0.74282-0.59421-0.39795-0.02752-0.53836
   0   9   3 1349.15   73.23   1-0.79893-0.85623 0.57876 0.38208-0.16351 0.34765
   0  -9  -3 1520.77  124.31   1-0.78262-0.71998-0.62138-0.42629-0.03704-0.54763
   0   9   4 7612.46  377.26   1-0.65370-0.73199-0.43114-0.67360-0.62191-0.10215
   0  -9  -4 6646.59  351.21   1-0.80385-0.72558-0.59017-0.34716-0.07421-0.59413
   0   9   4 6834.84  340.54   1-0.79867-0.87313 0.57832 0.33502-0.16632 0.35412
   0  -9  -4 6777.55  365.97   1-0.79052-0.71051-0.60694-0.36519-0.08176-0.60150
   0   9   529011.47  599.44   1-0.61593-0.71105-0.39808-0.68684-0.67981-0.15048
   0  -9  -526129.54  532.17   1-0.80251-0.70698-0.58578-0.29601-0.11329-0.64229
   0   9   528620.42  530.41   1-0.79789-0.88950 0.57705 0.28712-0.17427 0.35543
   0  -9  -527879.78  593.05   1-0.79567-0.69829-0.59404-0.30563-0.11838-0.64727
   0   9   616349.08  535.29   1-0.57582-0.68814-0.36376-0.69919-0.73219-0.19383
   0  -9  -613448.23  451.95   1-0.80046-0.68768-0.58148-0.24495-0.14534-0.68343
   0   9   614457.93  455.78   1-0.79650-0.90527 0.57489 0.23833-0.18730 0.35168
   0  -9  -616972.16  508.63   1-0.79405-0.68093 0.39095 0.72877 0.46542-0.07225
   0   9   7 1028.89   96.15   1-0.53444-0.66396-0.32901-0.71113-0.77853-0.23117
   0   9   7 1137.19   99.26   1-0.79433-0.92026 0.57171 0.18853-0.20535 0.34289
   0  -9  -7 1187.49  100.98   1-0.79841-0.66804 0.35706 0.74154 0.48480-0.06185
   0   9   8  613.09  118.18   1-0.49283-0.64025-0.29464-0.72238-0.81871-0.26122
   0   9   8  526.28   86.43   1-0.79115-0.93423 0.56734 0.13754-0.22844 0.32907
   0  -9  -8  672.02  109.81   1-0.80146-0.65384 0.32363 0.75478 0.50290-0.05272
   0   9   9 8655.83  315.12   1-0.45023-0.61487-0.25994-0.73426-0.85423-0.28771
   0   9   9 6682.71  263.74   1-0.78663-0.94687 0.56154 0.08511-0.25664 0.31014
   0  -9  -9 8823.91  269.06   1-0.80330-0.63819 0.29088 0.76855 0.51970-0.04508
   0   9  10 7099.60  479.71   1-0.40736-0.58923-0.22545-0.74635-0.88499-0.30945
   0   9  10 5202.51  375.70   1-0.78035-0.95774 0.55397 0.03091-0.29009 0.28595
   0  -9 -10 7650.24  326.82   1-0.80404-0.62168 0.25800 0.78233 0.53567-0.03810
   0   9  11 1415.90  178.76   1-0.36438-0.56346-0.19125-0.75873-0.91139-0.32683
   0  -9 -11 1595.32  145.75   1-0.80372-0.60411 0.22525 0.79625 0.55070-0.03205
   0   9  12  516.27  107.14   1-0.32084-0.53815-0.15697-0.77078-0.93403-0.34100
   0  -9 -12  583.83  111.44   1-0.80238-0.58551 0.19255 0.81021 0.56488-0.02686
   0  10 -18  452.09   93.26   1-0.72001-0.42135-0.49186 0.28580 0.48953 0.86068
   0  10 -17  389.20   97.55   1-0.72165-0.44018-0.49342 0.23751 0.48553 0.86592
   0  10 -16  776.32  289.92   1-0.72470-0.46043-0.49635 0.18786 0.47795 0.86758
   0  10 -16  657.17  116.13   1-0.32675-0.06081-0.72562-0.04251 0.60555 0.99724
   0  10 -15   33.84   82.29   1-0.72919-0.48211-0.50067 0.13681 0.46647 0.86536
   0  10 -15   26.80   52.09   1-0.40761-0.15657 0.22565 0.86110-0.88483-0.48372
   0  10 -15   92.75   36.91   1-0.29558-0.04686-0.75012-0.11368 0.59155 0.99241
   0  10 -14 5167.19  393.83   1-0.73509-0.50521-0.50642 0.08433 0.45073 0.85886
   0  10 -14 3788.90  338.58   1-0.48051-0.24746 0.28456 0.87354-0.82953-0.41914
   0  10 -14 3639.32  294.69   1-0.25340-0.02190-0.78059-0.19083 0.57136 0.98137
   0  10 -1310398.46  433.50   1-0.74234-0.52966-0.51358 0.03044 0.43029 0.84766
   0  10 -13 9004.13  390.85   1-0.54201-0.32617 0.33533 0.87769-0.77056-0.35108
   0  10 -13 9103.22  362.25   1-0.19768 0.01660-0.81639-0.27331 0.54260 0.96178
   0  10 -12 8681.04 1874.16   1-0.75078-0.55529-0.52207-0.02477 0.40466 0.83128
   0  10 -12 8489.04 1821.98   1-0.59325-0.39320 0.37858 0.87462-0.71043-0.28357
   0  10 -12 8488.79 1817.67   1-0.12767 0.06985-0.85461-0.35803 0.50332 0.93109
   0 -10  12 8728.75  370.25   1-0.79588-0.99209 0.37792-0.11785 0.47301 0.04309
   0  10 -11 3900.60  261.55   1-0.76015-0.58186-0.53175-0.08117 0.37336 0.80922
   0 -10  11 2285.15  209.58   1-0.40765-0.58638-0.22568-0.67489 0.88480 0.44796
   0  10 -11 3503.62  252.98   1-0.63631-0.45351 0.41581 0.86525-0.64976-0.21367
   0  10 -11 3212.76  238.38   1 0.00000 0.17887 0.41223 0.86248-0.91107-0.47341
   0  10 -11 3528.54  466.76   1-0.03766 0.14262-0.89327-0.44337 0.44792 0.88491
   0 -10  11 3464.81  231.81   1-0.80357-0.98247 0.28313-0.16603 0.52355 0.08473
   0  10 -10 1034.73  101.18   1-0.76994-0.60777-0.54222-0.13902 0.33643 0.78184
   0 -10  10  985.26  151.45   1-0.46226-0.62382-0.26969-0.67222 0.84473 0.39869
   0  10 -10  923.39   87.50   1-0.67175-0.50619 0.44727 0.85010-0.59050-0.14518
   0  10 -10  754.55   92.42   1 0.00000 0.16062 0.48543 0.88959-0.87427-0.42758
   0 -10  10 1000.77   88.68   1-0.80019-0.96184 0.16162-0.24088 0.57754 0.12974
   0  10  -911287.76  533.04   1-0.77988-0.63498-0.55342-0.19696 0.29241 0.74699
   0 -10   910792.90  548.05   1-0.51379-0.65848-0.31189-0.66890 0.79921 0.34490
   0  10  -911708.91  516.45   1-0.70062-0.55231 0.47363 0.82987-0.53366-0.07911
   0  10  -911385.12  515.89   1 0.00000 0.14355 0.55910 0.91657-0.82909-0.37319
   0 -10   912192.08  524.80   1-0.77596-0.92011 0.00535-0.35080 0.63075 0.17415
   0  10  -837879.23 1146.78   1-0.78915-0.66153-0.56472-0.25501 0.24148 0.70522
   0 -10   834117.17 1069.87   1-0.56447-0.69201-0.35417-0.66452 0.74560 0.28199
   0  10  -836274.05 1046.12   1-0.72385-0.59391 0.49553 0.80436-0.48007-0.01627
   0 -10   833536.14  952.97   1-0.71706-0.84411-0.18556-0.49491 0.67185 0.20624
   0  10  -714620.01  482.78   1-0.79691-0.68656-0.57552-0.31255 0.18355 0.65645
   0 -10   715098.64  554.42   1-0.61179-0.72217-0.39450-0.65819 0.68561 0.21270
   0  10  -715157.76  471.35   1-0.74238-0.62957 0.51362 0.77575-0.43016 0.04280
   0 -10   716320.53  496.71   1-0.61174-0.72176-0.39659-0.65951 0.68445 0.20999
   0  10  -6 1000.50  110.97   1-0.80216-0.70908-0.58496-0.36818 0.11974 0.60136
   0 -10   6  807.26  102.07   1-0.65558-0.74801-0.43281-0.64948 0.61877 0.13654
   0  10  -6  804.51   88.39   1-0.75691-0.66123 0.52837 0.74380-0.38457 0.09756
   0 -10   6  926.45   87.31   1-0.46113-0.55454-0.59796-0.81415 0.65559 0.17214
   0  10  -5  744.10   89.56   1-0.80406-0.72825-0.59253-0.42247 0.04881 0.53958
   0 -10   5  844.52   93.93   1-0.69351-0.76874-0.46706-0.63700 0.54853 0.05707
   0  10  -5  791.57   79.38   1-0.76797-0.68869 0.54008 0.71010-0.34426 0.14645
   0 -10   5  700.12   72.36   1-0.28535-0.36188-0.75779-0.92743 0.58678 0.09433
   0  10  -4 7739.72  394.22   1-0.80155-0.74303-0.59729-0.47394-0.02740 0.47251
   0 -10   4 7572.60  409.70   1-0.72567-0.78359-0.49728-0.62076 0.47550-0.02506
   0  10  -4 7063.28  383.70   1-0.80382-0.74506-0.59424-0.46942-0.02715 0.47383
   0  10  -4 7802.00  384.85   1-0.77652-0.71439 0.54955 0.67295-0.30822 0.19177
   0 -10   4 8493.51  418.56   1-0.11272-0.17233-0.86183-0.98501 0.49450-0.00707
   0 -10   3  339.98   67.03   1-0.75189-0.79261-0.52320-0.59995 0.40114-0.10867
   0  10  -3  253.03   61.33   1-0.80278-0.76127-0.58647-0.50841-0.10762 0.40245
   0  10  -3  396.43   57.79   1-0.78289-0.73791 0.55697 0.63375-0.27722 0.23203
   0  10  -3  282.07   79.12   1-0.79418-0.75380-0.59819-0.51946-0.10691 0.40240
   0 -10   2  428.37   79.90   1-0.77218-0.79617-0.54468-0.57394 0.32718-0.19153
   0  10  -2  305.36   86.87   1-0.79628-0.77203-0.57455-0.54325-0.18925 0.32991
   0  10  -2  435.07   58.80   1-0.78754-0.75971 0.56267 0.59282-0.25134 0.26718
   0  10  -2  365.48  108.20   1-0.80220-0.77897-0.56623-0.53378-0.18934 0.32904
   0 -10   110095.90  387.19   1-0.78680-0.79352-0.56175-0.54426 0.25569-0.27219
   0  10  -110179.25  386.80   1-0.78413-0.77740-0.55848-0.57384-0.27060 0.25755
   0  10  -1 9110.64  438.20   1-0.79083-0.78017 0.56692 0.55044-0.23058 0.29722
   0  10  -110380.76  443.04   1-0.80391-0.79809-0.53024-0.54442-0.26938 0.25816
   0 -10   039692.67  883.74   1-0.79641-0.78586-0.57475-0.51053 0.18809-0.34895
   0  10   038699.53  851.20   1-0.76660-0.77714-0.53859-0.60070-0.34961 0.18758
   0  10   033960.82  712.07   1-0.79307-0.79956 0.56995 0.50684-0.21489 0.32217
   0 -10  -113570.26  450.36   1-0.80182-0.77392-0.58419-0.47395 0.12568-0.42000
   0  10   114964.46  491.96   1-0.74429-0.77187-0.51552-0.62400-0.42457 0.12179
   0  10   113562.14  427.73   1-0.79448-0.81812 0.57192 0.46219-0.20421 0.34212
   0 -10  -2 3564.70  261.96   1-0.80394-0.75876-0.59070-0.43374 0.06889-0.48594
   0  10   2 3517.83  245.27   1-0.71739-0.76222-0.48937-0.64456-0.49584 0.05956
   0  10   2 2435.12  203.07   1-0.79519-0.83599 0.57295 0.41659-0.19845 0.35715
   0 -10  -3 3987.83  273.97   1-0.80362-0.74116-0.59485-0.39117 0.01841-0.54558
   0  10   3 3757.52  238.44   1-0.68673-0.74881-0.46085-0.66277-0.56213 0.00231
   0 -10  -3 4191.95  273.78   1-0.80202-0.73995-0.59696-0.39407 0.01959-0.54513
   0  10   3 3461.48  218.37   1-0.79530-0.85326 0.57311 0.37013-0.19753 0.36735
   0 -10  -4 2269.73  176.49   1-0.80166-0.72191-0.59722-0.34683-0.02563-0.59878
   0  10   4 3044.51  225.48   1-0.65299-0.73231-0.43051-0.67915-0.62309-0.04960
   0 -10  -4 2504.14  196.08   1-0.80373-0.72444-0.59454-0.34530-0.02295-0.59661
   0  10   4 2795.22  206.71   1-0.79483-0.86994 0.57243 0.32282-0.20135 0.37279
   0 -10  -4 3015.65  236.59   1-0.78197-0.70078-0.62240-0.37452-0.03372-0.60714
   0  10   5 3462.73  243.74   1-0.61736-0.71349-0.39931-0.69423-0.67779-0.09464
   0  10   5 2973.35  211.50   1-0.79375-0.88601 0.57089 0.27465-0.20986 0.37355
   0  10   6   82.02   66.20   1-0.57935-0.69269-0.36675-0.70834-0.72789-0.13574
   0  10   6  -43.21   45.54   1-0.79194-0.90136 0.56840 0.22554-0.22299 0.36969
   0 -10  -6  -53.32   49.74   1-0.79591-0.68171 0.37774 0.72198 0.47310-0.11833
   0  10   7 2366.13  238.09   1-0.53990-0.67043-0.33357-0.72183-0.77280-0.17163
   0  10   7 1690.63  199.40   1-0.78927-0.91584 0.56488 0.17538-0.24075 0.36120
   0 -10  -7 2276.81  218.98   1-0.79964-0.66820 0.34504 0.73594 0.49143-0.10899
   0  10   8 1487.50  148.89   1-0.49992-0.64840-0.30046-0.73431-0.81228-0.20087
   0  10   8 1342.92  133.60   1-0.78549-0.92922 0.56013 0.12401-0.26314 0.34808
   0 -10  -8 2181.23  226.48   1-0.80220-0.65351 0.31260 0.75017 0.50866-0.10072
   0  10   9 2632.39  242.15   1-0.45877-0.62447-0.26686-0.74729-0.84753-0.22709
   0 -10  -9 2306.34  199.05   1-0.80364-0.63745 0.28067 0.76476 0.52475-0.09379
   0  10  10 2174.23  170.71   1-0.41708-0.60001-0.23323-0.76025-0.87842-0.24896
   0 -10 -10 2867.72  191.93   1-0.80406-0.62061 0.24848 0.77923 0.54013-0.08741
   0  10  11 2783.04  198.83   1-0.37503-0.57519-0.19969-0.77329-0.90524-0.26675
   0 -10 -11 2364.23  162.31   1-0.80346-0.60275 0.21630 0.79371 0.55466-0.08185
   0  10  12  129.89   64.27   1-0.33220-0.55062-0.16588-0.78583-0.92850-0.28156
   0  11 -17 1060.25  125.70   1-0.74348-0.46310-0.51472 0.20987 0.42694 0.86109
   0  11 -16 2763.16  217.11   1-0.74675-0.48356-0.51799 0.15988 0.41719 0.86058
   0  11 -15   23.62   78.02   1-0.75114-0.50515-0.52244 0.10870 0.40351 0.85615
   0  11 -15   52.12   34.78   1-0.15548 0.09283-0.84030-0.21005 0.51933 0.97327
   0  11 -1419048.15  619.05   1-0.75661-0.52781-0.52805 0.05636 0.38560 0.84748
   0  11 -1412971.93  486.78   1-0.51972-0.28746 0.31680 0.89941-0.79342-0.32927
   0  11 -1416925.31  511.86   1-0.09923 0.13184-0.86807-0.28450 0.48640 0.94956
   0  11 -1321735.92  618.29   1-0.76301-0.55141-0.53476 0.00292 0.36309 0.83422
   0  11 -1319668.56  606.50   1-0.57162-0.35656 0.36020 0.89619-0.73722-0.26398
   0  11 -1323947.49  659.10   1-0.02887 0.18495-0.89643-0.35953 0.44222 0.91461
   0  11 -12  699.81  128.17   1-0.77000-0.57435-0.54229-0.05203 0.33616 0.81695
   0  11 -12  610.88  105.67   1-0.61515-0.41579 0.39740 0.88712-0.68092-0.20029
   0 -11  12  673.87  109.92   1-0.79730-0.99244 0.36670-0.12264 0.47940-0.00426
   0  11 -11  -30.75   62.60   1-0.77756-0.59917-0.55074-0.10722 0.30345 0.79340
   0  11 -11   34.65   54.65   1-0.65165-0.46954 0.42933 0.87245-0.62531-0.13545
   0 -11  11   39.03   34.42   1-0.80404-0.98185 0.25807-0.18468 0.53564 0.04305
   0  11 -10 1689.62  157.58   1-0.78514-0.62403-0.55970-0.16292 0.26510 0.76422
   0  11 -10 1708.91  165.11   1-0.68184-0.51697 0.45639 0.85291-0.57166-0.07257
   0 -11  10 1811.22  152.39   1-0.79568-0.95624 0.11849-0.27759 0.59400 0.09243
   0  11  -910464.72  393.18   1-0.79224-0.64840-0.56881-0.21878 0.22090 0.72918
   0 -11   9 9492.84  385.57   1-0.53698-0.68071-0.33114-0.68185 0.77587 0.26776
   0  11  -9 9461.76  195.93   1-0.70659-0.56023 0.47919 0.82824-0.52066-0.01232
   0  11  -9 9063.80  506.55   1 0.00000 0.14255 0.59360 0.94481-0.80475-0.29497
   0 -11   9 9297.69  511.53   1-0.76043-0.90349-0.05648-0.40626 0.64695 0.13658
   0  11  -812840.83  370.20   1-0.79816-0.67156-0.57748-0.27362 0.17159 0.68856
   0 -11   812113.28  317.72   1-0.58296-0.70953-0.36982-0.67387 0.72344 0.20603
   0  11  -812478.55  289.63   1-0.72671-0.59748 0.49828 0.80063-0.47285 0.04466
   0 -11   813336.77  296.81   1-0.68580-0.81176-0.25841-0.56136 0.68036 0.16096
   0  11  -714674.51  662.86   1-0.80239-0.69308-0.58549-0.32834 0.11561 0.64173
   0 -11   713847.91  700.16   1-0.62546-0.73486-0.40634-0.66373 0.66609 0.13938
   0  11  -713304.94  576.71   1-0.74287-0.63077 0.51410 0.76976-0.42875 0.09793
   0 -11   713673.20  590.88   1-0.56888-0.67843-0.46231-0.71877 0.68017 0.15196
   0  11  -613383.24  586.25   1-0.80406-0.71203-0.59207-0.38165 0.05408 0.58936
   0 -11   612203.43  586.67   1-0.66460-0.75595-0.44085-0.65115 0.60328 0.06729
   0  11  -612355.10  544.05   1-0.75569-0.66072 0.52710 0.73606-0.38870 0.14716
   0 -11   612645.17  551.56   1-0.41642-0.50884-0.64478-0.85458 0.64097 0.10371
   0  11  -5 3540.17  247.32   1-0.80241-0.72767-0.59663-0.43292-0.01238 0.53204
   0 -11   5 3418.67  259.73   1-0.69829-0.77244-0.47147-0.63504 0.53860-0.00661
   0  11  -5 3761.14  261.69   1-0.80344-0.72844-0.59525-0.42990-0.01221 0.53343
   0  11  -5 3579.53  243.78   1-0.76557-0.68693 0.53749 0.70120-0.35356 0.19087
   0 -11   5 3640.14  255.69   1-0.25297-0.32855-0.78088-0.94415 0.57115 0.02486
   0 -11   4 1018.34   84.13   1-0.72692-0.78375-0.49848-0.61562 0.47232-0.08200
   0  11  -4 1022.54   88.62   1-0.80365-0.74591-0.58922-0.47062-0.08342 0.47130
   0  11  -4  950.75   71.78   1-0.77334-0.71186 0.54598 0.66307-0.32223 0.23147
   0  11  -4  952.18   98.55   1-0.79043-0.73385-0.60715-0.48788-0.08116 0.47267
   0 -11   4 1014.15   75.52   1-0.09883-0.15750-0.86826-0.98508 0.48616-0.06925
   0 -11   3 3648.92  238.97   1-0.75050-0.79014-0.52179-0.59220 0.40555-0.15801
   0  11  -3 5012.00  277.90   1-0.79954-0.75906-0.57981-0.50797-0.15665 0.40716
   0  11  -3 4677.96  250.04   1-0.77925-0.73492 0.55269 0.62315-0.29545 0.26751
   0  11  -3 5212.51  339.51   1-0.79973-0.76025-0.57964-0.50664-0.15630 0.40658
   0  11  -2  275.58   56.41   1-0.79083-0.76761-0.56692-0.54184-0.23058 0.34230
   0  11  -2  149.95   64.93   1-0.80385-0.78178-0.54822-0.52186-0.23078 0.34127
   0 -11   115126.07  691.74   1-0.78311-0.78878-0.55724-0.53334 0.27604-0.30554
   0  11  -116244.86  397.88   1-0.77739-0.77172-0.55055-0.57213-0.30419 0.27767
   0  11  -114324.55  613.13   1-0.78679-0.77678 0.56174 0.53895-0.25571 0.32579
   0  11  -116660.20  476.24   1-0.80277-0.79811-0.51387-0.53413-0.30246 0.27876
   0 -11   016346.80  410.86   1-0.79292-0.78132-0.56974-0.49909 0.21600-0.37474
   0  11   020577.74  480.84   1-0.75945-0.77105-0.53101-0.59933-0.37582 0.21508
   0  11   018992.26  444.38   1-0.78895-0.79609 0.56447 0.49506-0.24271 0.34806
   0 -11  -1  126.83   43.74   1-0.79921-0.77025-0.57924-0.46265 0.16041-0.43892
   0  11   1  109.06   47.15   1-0.73751-0.76612-0.50880-0.62345-0.44406 0.15603
   0  11   1  175.36   38.56   1-0.79028-0.81457 0.56620 0.45015-0.23423 0.36581
   0 -11  -2 4875.54  325.97   1-0.80269-0.75645-0.58623-0.42293 0.10958-0.49890
   0  11   2 5193.93  146.71   1-0.71157-0.75743-0.48387-0.64524-0.50943 0.09970
   0  11   2 4358.50  284.23   1-0.79089-0.83234 0.56700 0.40433-0.23020 0.37911
   0  11   3  543.94   86.50   1-0.68230-0.74541-0.45681-0.66491-0.57076 0.04741
   0  11   3  436.07   59.03   1-0.79083-0.84943 0.56692 0.35763-0.23057 0.38800
   0  11   4 1015.09  101.09   1-0.65019-0.73055-0.42804-0.68285-0.62771-0.00048
   0  11   4  778.24  103.70   1-0.79012-0.86588 0.56598 0.31006-0.23528 0.39256
   0  11   5 2291.45  222.60   1-0.61628-0.71342-0.39837-0.69944-0.67933-0.04237
   0 -11  -5 2214.42  210.68   1-0.79369-0.69566 0.39341 0.69740 0.46398-0.17225
   0  11   6 4914.97  344.00   1-0.58000-0.69435-0.36730-0.71504-0.72710-0.08113
   0 -11  -6 5403.35  365.60   1-0.79789-0.68262 0.36170 0.71236 0.48222-0.16298
   0  11   7   63.27   50.32   1-0.54219-0.67374-0.33548-0.72990-0.77037-0.11539
   0 -11  -7  138.37   52.66   1-0.80096-0.66844 0.33016 0.72748 0.49945-0.15472
   0 -11  -8 1825.05  187.75   1-0.80296-0.65320 0.29870 0.74270 0.51577-0.14737
   0  11   9 1822.30  171.44   1-0.46378-0.63055-0.27092-0.75748-0.84350-0.16914
   0 -11  -9 2242.95  152.96   1-0.80393-0.63665 0.26761 0.75810 0.53109-0.14122
   0  11  10 7554.45  343.48   1-0.42321-0.60721-0.23815-0.77129-0.87417-0.19078
   0 -11 -10 6443.62  285.03   1-0.80394-0.61940 0.23613 0.77328 0.54580-0.13550
   0  12 -17  158.74   85.48   1-0.76156-0.48226-0.53322 0.18503 0.36835 0.85626
   0  12 -16 4210.22  307.30   1-0.76472-0.50262-0.53658 0.13495 0.35676 0.85390
   0  12 -15  291.39   94.13   1-0.76861-0.52220-0.54077 0.08328 0.34174 0.84874
   0  12 -14 4626.27  338.74   1-0.77335-0.54421-0.54599 0.03132 0.32219 0.83836
   0  12 -14 3336.13  305.08   1-0.54743-0.31595 0.33986 0.91610-0.76472-0.24681
   0  12 -13 3214.25  291.64   1-0.77866-0.56679-0.55201-0.02143 0.29824 0.82357
   0  12 -13 2621.33  256.92   1-0.59201-0.37610 0.37753 0.90753-0.71202-0.18687
   0  12 -12  966.23  114.73   1-0.78431-0.58971-0.55869-0.07485 0.26964 0.80413
   0  12 -12  812.61  139.86   1-0.62981-0.43114 0.41013 0.89354-0.65963-0.12524
   0 -12  12  993.27  100.83   1-0.79739-0.99146 0.36593-0.11699 0.47984-0.05759
   0  12 -11  508.66   97.23   1-0.78999-0.61266-0.56581-0.12872 0.23613 0.77978
   0  12 -11  337.92   72.42   1-0.66143-0.48001 0.43802 0.87483-0.60879-0.06517
   0 -12  11  381.57   64.01   1-0.80401-0.98073 0.24100-0.19534 0.54358-0.00276
   0  12 -10   14.84   48.14   1-0.79530-0.63525-0.57311-0.18276 0.19755 0.75036
   0  12 -10  146.08   51.77   1-0.68772-0.52354 0.46175 0.85196-0.56019-0.00734
   0 -12  10   80.74   33.68   1-0.79050-0.94997 0.08164-0.30804 0.60698 0.05165
   0  12  -9  246.91   75.15   1-0.79971-0.65690-0.58011-0.23588 0.15465 0.71612
   0  12  -9  273.47   63.10   1-0.70949-0.56384 0.48191 0.82449-0.51416 0.04789
   0 -12   9  219.06   43.28   1-0.74421-0.88618-0.11016-0.45355 0.65879 0.09463
   0  12  -8 2402.70  182.80   1-0.80286-0.67733-0.58669-0.28918 0.10583 0.67645
   0  12  -8 2141.60  292.74   1-0.72727-0.59874 0.49881 0.79469-0.47144 0.09979
   0 -12   8 1881.87  161.53   1-0.65774-0.78288-0.31534-0.61217 0.68405 0.11106
   0  12  -7 1322.61  130.34   1-0.80406-0.69581-0.59225-0.34146 0.05207 0.63185
   0  12  -7  975.27   94.58   1-0.74167-0.63028 0.51291 0.76209-0.43224 0.14816
   0 -12   7 1264.24  116.89   1-0.53328-0.64182-0.51124-0.76131 0.67397 0.09195
   0  12  -6 4019.86  265.92   1-0.80272-0.71175-0.59632-0.39224-0.00622 0.58270
   0 -12   6 2964.32  224.46   1-0.66998-0.76025-0.44567-0.64960 0.59371 0.00395
   0  12  -6 3751.00  253.07   1-0.80323-0.71200-0.59562-0.38973-0.00622 0.58407
   0  12  -6 3018.79  217.52   1-0.75322-0.65896 0.52456 0.72705-0.39683 0.19275
   0 -12   6 4430.91  292.39   1-0.38505-0.47647-0.67492-0.87834 0.62945 0.03837
   0 -12   5  249.88   56.31   1-0.70034-0.77342-0.47337-0.63057 0.53425-0.06472
   0  12  -5  273.13   74.78   1-0.80393-0.72996-0.59065-0.43153-0.06934 0.53003
   0  12  -5  254.45   46.02   1-0.76222-0.68423 0.53392 0.69132-0.36599 0.23215
   0  12  -5  209.32   64.63   1-0.78787-0.71510-0.61233-0.45253-0.06559 0.53276
   0 -12   5  337.75   45.94   1-0.23431-0.30892-0.79341-0.95031 0.56177-0.03834
   0 -12   4   42.79   59.44   1-0.72627-0.78201-0.49785-0.60865 0.47398-0.13409
   0  12  -4   29.54   64.71   1-0.80122-0.74451-0.58295-0.47058-0.13490 0.47355
   0  12  -4  -19.20   59.75   1-0.76940-0.70857 0.54163 0.65241-0.33857 0.26883
   0  12  -4  -19.29   57.13   1-0.79747-0.74174-0.58835-0.47480-0.13372 0.47367
   0 -12   4   68.31   40.02   1-0.09549-0.15322-0.86976-0.98023 0.48414-0.12512
   0 -12   3 2061.84  155.88   1-0.74786-0.78641-0.51911-0.58319 0.41377-0.20355
   0  12  -3 2592.73  181.60   1-0.79476-0.75531-0.57233-0.50671-0.20192 0.41561
   0  12  -3 2162.77  150.57   1-0.77493-0.73125 0.54776 0.61191-0.31531 0.30136
   0  12  -3 2650.17  207.26   1-0.80289-0.76457-0.56072-0.49380-0.20235 0.41421
   0 -12   2  -69.36   60.34   1-0.76523-0.78658-0.53712-0.55447 0.35483-0.27173
   0  12  -2  170.01   63.60   1-0.78431-0.76242-0.55869-0.53974-0.26963 0.35691
   0  12  -2   73.93   47.93   1-0.77909-0.75256 0.55250 0.57002-0.29623 0.32971
   0  12  -2 -169.07   81.98   1-0.80390-0.78299-0.53019-0.50990-0.26949 0.35624
   0 -12   1 2929.07  217.86   1-0.77878-0.78340-0.55215-0.52182 0.29768-0.33760
   0  12  -1 3002.13  218.64   1-0.76991-0.76529-0.54219-0.56998-0.33652 0.29906
   0  12  -1 2274.58  169.21   1-0.78209-0.77272 0.55603 0.52692-0.28133 0.35388
   0  12  -1 3198.18  239.23   1-0.80062-0.79712-0.49728-0.52362-0.33422 0.30067
   0  12   0 1033.58  122.48   1-0.75163-0.76429-0.52294-0.59747-0.40196 0.24266
   0  12   1  948.79  116.89   1-0.72994-0.75959-0.50140-0.62223-0.46450 0.18931
   0  12   2 2136.87  201.46   1-0.70471-0.75160-0.47744-0.64499-0.52480 0.13806
   0  12   3 2126.37  190.35   1-0.67650-0.74064-0.45155-0.66582-0.58176 0.09015
   0  12   4 1265.64  153.16   1-0.64608-0.72704-0.42440-0.68495-0.63438 0.04736
   0  12   5 4220.83  309.41   1-0.61312-0.71128-0.39565-0.70287-0.68377 0.00699
   0 -12  -5 4440.80  314.79   1-0.79646-0.69737 0.37346 0.68388 0.47556-0.21443
   0  12   6  337.65   93.00   1-0.57826-0.69362-0.36583-0.71973-0.72922-0.02945
   0  12   7 1613.01  176.00   1-0.54184-0.67439-0.33518-0.73576-0.77075-0.06196
   0 -12  -7 1615.65  164.71   1-0.80220-0.66861 0.31265 0.71640 0.50864-0.19929
   0  12   8  562.64  115.62   1-0.50447-0.65509-0.30421-0.75030-0.80805-0.08880
   0 -12  -8  477.14   98.08   1-0.80359-0.65247 0.28251 0.73276 0.52385-0.19324
   0  12   9  168.53   71.25   1-0.46579-0.63364-0.27256-0.76524-0.84186-0.11359
   0 -12  -9  532.57   72.09   1-0.80406-0.63568 0.25190 0.74881 0.53853-0.18755
   0  13 -16  263.62   89.15   1-0.77881-0.51618-0.55218 0.11220 0.29755 0.84909
   0  13 -15  610.43  208.44   1-0.78221-0.53686-0.55617 0.06146 0.28072 0.84142
   0  13 -14  253.85  116.33   1-0.78606-0.55798-0.56083 0.01006 0.25992 0.82979
   0  13 -13  -33.81   71.09   1-0.79017-0.57935-0.56605-0.04189 0.23496 0.81399
   0  13 -12   12.36   71.59   1-0.79429-0.60075-0.57165-0.09424 0.20566 0.79386
   0  13 -11  739.58  138.20   1-0.79805-0.62173-0.57731-0.14600 0.17267 0.76949
   0 -13  11  798.47  136.71   1-0.80395-0.97958 0.23641-0.19352 0.54567-0.05444
   0  13 -10  771.76  102.75   1-0.80126-0.64222-0.58301-0.19842 0.13441 0.74038
   0 -13  10  864.74   99.66   1-0.78582-0.94419 0.05396-0.32930 0.61609 0.00698
   0  13  -9 4254.92  309.10   1-0.80341-0.66165-0.58833-0.25045 0.09161 0.70673
   0 -13   9 4352.90  322.35   1-0.72941-0.87044-0.15302-0.48984 0.66673 0.04879
   0  13  -8 6885.79  397.75   1-0.80404-0.67957-0.59290-0.30174 0.04439 0.66867
   0  13  -8 6694.08  393.19   1-0.80027-0.67567-0.59790-0.30505 0.04533 0.67112
   0 -13   8 5706.96  336.93   1-0.63364-0.75772-0.35951-0.64997 0.68501 0.05823
   0  13  -7  215.23   54.34   1-0.80268-0.69549-0.59636-0.35192-0.00698 0.62644
   0  13  -7  202.72   61.58   1-0.80327-0.69581-0.59556-0.34913-0.00730 0.62764
   0 -13   7  163.17   39.83   1-0.50713-0.61467-0.54443-0.78812 0.66813 0.03232
   0  13  -6 2074.75  198.97   1-0.80400-0.71380-0.59123-0.39156-0.06337 0.58065
   0  13  -6 1895.34  215.20   1-0.78662-0.69765-0.61466-0.41433-0.05841 0.58446
   0 -13   6 2089.02  195.57   1-0.36649-0.45738-0.69178-0.88898 0.62218-0.02259
   0  13  -5 2314.08  201.94   1-0.80203-0.72909-0.58466-0.43176-0.12206 0.53104
   0  13  -5 2339.41  228.30   1-0.79597-0.72437-0.59313-0.43946-0.12086 0.53117
   0 -13   5 2217.11  206.87   1-0.22646-0.30012-0.79852-0.94903 0.55774-0.09619
   0  13  -4  488.97   76.88   1-0.79701-0.74132-0.57568-0.46952-0.18263 0.47955
   0  13  -4  448.05   84.80   1-0.80179-0.74723-0.56893-0.46146-0.18285 0.47821
   0 -13   4  471.55   71.82   1-0.10018-0.15698-0.86764-0.97176 0.48698-0.17613
   0  13  -3 2678.20  225.83   1-0.78870-0.75027-0.56415-0.50475-0.24429 0.42698
   0  13  -3 2422.32  219.05   1-0.80404-0.76688-0.54166-0.48083-0.24516 0.42506
   0  13  -2 3029.26  252.62   1-0.77690-0.75606-0.54999-0.53725-0.30646 0.37380
   0  13  -2 3123.05  265.50   1-0.80258-0.78283-0.51201-0.49780-0.30609 0.37330
   0  13  -1 3590.83  254.64   1-0.76169-0.75813-0.53337-0.56737-0.36787 0.32143
   0  13   0  239.24   55.33   1-0.74332-0.75675-0.51455-0.59484-0.42743 0.27107
   0  13   1 4188.63  309.14   1-0.72159-0.75226-0.49336-0.62037-0.48569 0.22186
   0  13   2  965.01  119.90   1-0.69688-0.74481-0.47017-0.64390-0.54155 0.17504
   0  13   3   68.13   62.49   1-0.66947-0.73465-0.44522-0.66567-0.59462 0.13102
   0  13   4  110.28   60.80   1-0.64004-0.72201-0.41908-0.68578-0.64397 0.09158
   0 -13  -4  137.40   51.86   1-0.79558-0.71266 0.38014 0.65031 0.47172-0.26305
   0  13   5  409.32  103.64   1-0.60819-0.70736-0.39140-0.70477-0.69057 0.05399
   0 -13  -5  382.78  204.02   1-0.79904-0.69887 0.35115 0.66799 0.48808-0.25567
   0  13   6  386.94   73.88   1-0.57450-0.69088-0.36264-0.72269-0.73377 0.01980
   0 -13  -6  424.57   67.72   1-0.80157-0.68416 0.32201 0.68551 0.50376-0.24896
   0  13   7 1195.88  166.32   1-0.53923-0.67280-0.33300-0.73973-0.77351-0.01092
   0 -13  -7 1357.49  170.64   1-0.80322-0.66856 0.29269 0.70286 0.51880-0.24289
   0  13   8 2990.46  245.21   1-0.50288-0.65458-0.30290-0.75511-0.80953-0.03636
   0 -13  -8 3317.45  251.82   1-0.80399-0.65178 0.26350 0.72015 0.53306-0.23780
   0  14 -15 1249.25  195.02   1-0.79222-0.54792-0.56878 0.04243 0.22104 0.83545
   0  14 -14  214.40   57.22   1-0.79508-0.56805-0.57279-0.00831 0.19937 0.82295
   0  14 -13  138.72   80.92   1-0.79786-0.58804-0.57701-0.05862 0.17453 0.80670
   0  14 -12  181.05   63.22   1-0.80049-0.60795-0.58153-0.10985 0.14501 0.78633
   0  14 -11   34.14   50.86   1-0.80260-0.62734-0.58601-0.16105 0.11143 0.76190
   0  14 -10 2163.54  202.86   1-0.80386-0.64588-0.59021-0.21197 0.07378 0.73341
   0  14  -9  172.19   83.90   1-0.80391-0.66322-0.59387-0.26235 0.03215 0.70093
   0  14  -9  288.56   89.29   1-0.80121-0.66038-0.59749-0.26411 0.03252 0.70294
   0 -14   9  116.89   45.43   1-0.71783-0.85777-0.18360-0.51402 0.67156-0.00016
   0  14  -8   95.58   66.21   1-0.80237-0.67896-0.59667-0.31187-0.01329 0.66464
   0  14  -8  112.01   80.82   1-0.80350-0.67980-0.59513-0.30818-0.01410 0.66549
   0 -14   8  169.63   56.19   1-0.61600-0.73903-0.38957-0.67365 0.68466 0.00408
   0  14  -7  518.28   85.53   1-0.80400-0.69756-0.59117-0.35097-0.06400 0.62467
   0  14  -7  361.54  101.83   1-0.78658-0.68142-0.61473-0.37386-0.05821 0.62919
   0 -14   7  403.74   66.92   1-0.49069-0.59735-0.56424-0.80157 0.66396-0.02561
   0  14  -6 2583.41  253.05   1-0.80234-0.71316-0.58537-0.39192-0.11656 0.58119
   0  14  -6 2910.36  282.80   1-0.79520-0.70740-0.59540-0.40119-0.11465 0.58190
   0 -14   6 2990.50  281.12   1-0.35702-0.44695-0.70012-0.89095 0.61834-0.08025
   0  14  -5 7057.53  471.32   1-0.79819-0.72627-0.57754-0.43086-0.17123 0.53561
   0  14  -5 7192.53  503.39   1-0.80096-0.73015-0.57373-0.42572-0.17112 0.53445
   0 -14   5 6339.98  434.58   1-0.22726-0.29997-0.79800-0.94214 0.55816-0.14960
   0  14  -4  745.30  102.22   1-0.79131-0.73664-0.56755-0.46762-0.22738 0.48854
   0  14  -4  651.02  102.89   1-0.80380-0.75040-0.54921-0.44782-0.22859 0.48615
   0 -14   4  630.96   82.71   1-0.11123-0.16709-0.86253-0.96030 0.49361-0.22335
   0  14  -3   31.46   48.62   1-0.78145-0.74438-0.55526-0.50199-0.28462 0.44032
   0  14  -3  223.23  109.39   1-0.80349-0.76749-0.52240-0.46765-0.28544 0.43845
   0 -14   3   51.41   42.29   1-0.01023-0.04885-0.90277-0.95387 0.42998-0.29620
   0  14  -2  267.89   75.85   1-0.76861-0.74882-0.54077-0.53424-0.34175 0.39223
   0  14  -1  301.06   62.87   1-0.75273-0.75022-0.52406-0.56427-0.39842 0.34460
   0  14   0 4312.94  312.19   1-0.73410-0.74856-0.50545-0.59191-0.45344 0.29880
   0  14   1 2308.66  211.36   1-0.71245-0.74416-0.48469-0.61787-0.50742 0.25386
   0  14   2 1928.21  219.74   1-0.68812-0.73708-0.46212-0.64203-0.55938 0.21094
   0  14   3 3021.40  240.50   1-0.66133-0.72754-0.43793-0.66455-0.60896 0.17041
   0 -14  -3 3207.05  249.27   1-0.79540-0.72865 0.38148 0.61141 0.47095-0.30861
   0  14   4  173.59   82.93   1-0.63266-0.71565-0.41262-0.68547-0.65534 0.13402
   0 -14  -4  264.89   62.45   1-0.79872-0.71472 0.35418 0.63078 0.48640-0.30213
   0  14   5   28.13   47.94   1-0.60171-0.70189-0.38582-0.70535-0.69934 0.09903
   0 -14  -5  -42.47   46.85   1-0.80124-0.69999 0.32657 0.64984 0.50135-0.29615
   0  14   6  -55.27   82.46   1-0.56897-0.68635-0.35796-0.72416-0.74036 0.06703
   0 -14  -6   -8.02   54.31   1-0.80296-0.68447 0.29864 0.66857 0.51580-0.29068
   0  15 -14  273.43   72.15   1-0.80077-0.57472-0.58205-0.02329 0.14134 0.81801
   0  15 -13  735.50  124.37   1-0.80239-0.59363-0.58550-0.07345 0.11555 0.80137
   0  15 -12  174.99   81.86   1-0.80357-0.61209-0.58894-0.12361 0.08608 0.78105
   0  15 -1010433.75  447.18   1-0.80356-0.64664-0.59500-0.22311 0.01614 0.72942
   0  15 -10 9612.40  413.49   1-0.80223-0.64505-0.59679-0.22255 0.01584 0.73101
   0  15  -9  511.26  115.11   1-0.80175-0.66212-0.59716-0.27199-0.02414 0.69829
   0  15  -9  578.16  124.31   1-0.80379-0.66387-0.59435-0.26686-0.02563 0.69861
   0  15  -8  730.58  125.24   1-0.80392-0.68125-0.59058-0.30985-0.07009 0.66323
   0  15  -8  586.87  130.15   1-0.78758-0.66622-0.61288-0.33148-0.06390 0.66802
   0  15  -7 2406.24  225.67   1-0.80230-0.69690-0.58529-0.35131-0.11718 0.62522
   0  15  -7 2014.45  239.09   1-0.79522-0.69124-0.59533-0.36059-0.11485 0.62622
   0  15  -613776.28  437.13   1-0.79865-0.71050-0.57830-0.39107-0.16648 0.58501
   0  15  -610465.00  385.34   1-0.80057-0.71350-0.57574-0.38718-0.16613 0.58394
   0 -15   611969.42  396.64   1-0.35618-0.44515-0.70085-0.88530 0.61800-0.13442
   0  15  -5 9282.56  308.18   1-0.79272-0.72182-0.56946-0.42899-0.21750 0.54307
   0  15  -511142.99  421.48   1-0.80354-0.73389-0.55353-0.41159-0.21888 0.54035
   0 -15   5 9328.33  333.07   1-0.23518-0.30693-0.79284-0.93061 0.56221-0.19937
   0  15  -4 1944.24  221.14   1-0.78425-0.73096-0.55861-0.46481-0.26998 0.49963
   0  15  -4 1970.06  237.78   1-0.80386-0.75162-0.52917-0.43386-0.27160 0.49681
   0 -15   4 1884.19  214.61   1-0.12752-0.18244-0.85468-0.94610 0.50323-0.26757
   0  15  -3 3296.37  299.60   1-0.77320-0.73719-0.54582-0.49876-0.32284 0.45582
   0  15  -3 2696.05  283.41   1-0.80145-0.76661-0.50287-0.45419-0.32370 0.45387
   0 -15   3 2362.24  222.13   1-0.03337-0.07105-0.89483-0.93957 0.44515-0.33488
   0  15  -2 4996.57  318.18   1-0.75946-0.74072-0.53102-0.53070-0.37580 0.41190
   0  15  -1  598.80   93.73   1-0.74319-0.74144-0.51443-0.56035-0.42780 0.36913
   0  15   0  850.11  125.70   1-0.72413-0.73963-0.49580-0.58844-0.47937 0.32660
   0  15   1  129.31   66.48   1-0.70251-0.73526-0.47539-0.61475-0.52959 0.28542
   0  15   2 4738.71  323.57   1-0.67846-0.72845-0.45333-0.63940-0.57808 0.24598
   0 -15  -2 4182.90  391.78   1-0.79599-0.74541 0.37710 0.56678 0.47347-0.35087
   0  15   3 2899.95  189.60   1-0.65214-0.71938-0.42975-0.66255-0.62451 0.20859
   0 -15  -3 2493.77  160.68   1-0.79896-0.73114 0.35184 0.58819 0.48770-0.34562
   0  15   4   57.80   65.29   1-0.62405-0.70805-0.40512-0.68412-0.66815 0.17501
   0 -15  -4   58.90   54.01   1-0.80128-0.71620 0.32606 0.60908 0.50162-0.34067
   0  15   5  111.74   50.08   1-0.59381-0.69501-0.37906-0.70474-0.70971 0.14247
   0 -15  -5  172.25   69.81   1-0.80290-0.70059 0.29979 0.62947 0.51522-0.33604
   0  16 -13 2616.45  234.94   1-0.80404-0.59634-0.59166-0.08598 0.05863 0.79811
   0  16 -12  144.11   65.26   1-0.80387-0.61345-0.59407-0.13510 0.02946 0.77809
   0  16 -12  198.09   76.90   1-0.80142-0.61090-0.59737-0.13618 0.02931 0.77990
   0  16 -11 6045.85  272.81   1-0.80286-0.62972-0.59615-0.18390-0.00304 0.75473
   0  16 -11 5620.57  256.75   1-0.80317-0.62975-0.59573-0.18095-0.00439 0.75542
   0  16 -10 1848.83  181.63   1-0.80077-0.64492-0.59770-0.23217-0.03880 0.72812
   0  16 -10 1641.34  163.48   1-0.80402-0.64786-0.59317-0.22514-0.04118 0.72771
   0  16  -9  120.31   70.26   1-0.80371-0.66482-0.58950-0.26823-0.08079 0.69718
   0  16  -9   63.13  100.65   1-0.78938-0.65183-0.60933-0.28740-0.07466 0.70178
   0  16  -8  200.35   82.53   1-0.80198-0.68034-0.58455-0.31003-0.12298 0.66408
   0  16  -8  -11.86   79.04   1-0.79594-0.67576-0.59323-0.31796-0.12059 0.66501
   0  16  -7 2639.20  183.11   1-0.79856-0.69418-0.57815-0.35039-0.16740 0.62874
   0  16  -7 2554.31  198.93   1-0.80064-0.69733-0.57538-0.34626-0.16703 0.62755
   0  16  -6  559.00  111.07   1-0.79324-0.70611-0.57018-0.38918-0.21367 0.59155
   0  16  -6  439.25  117.48   1-0.80342-0.71752-0.55512-0.37263-0.21528 0.58847
   0  16  -5   66.66   53.30   1-0.78575-0.71624-0.56045-0.42612-0.26166 0.55263
   0  16  -5   55.57   86.46   1-0.80399-0.73549-0.53287-0.39701-0.26390 0.54901
   0  16  -4   77.49   66.22   1-0.77605-0.72381-0.54902-0.46143-0.31034 0.51299
   0  16  -4  -54.45   90.53   1-0.80221-0.75112-0.50877-0.41955-0.31239 0.50968
   0  16  -3 3261.47  306.23   1-0.76397-0.72901-0.53578-0.49493-0.35955 0.47283
   0  16  -2 1649.62  146.88   1-0.74946-0.73178-0.52073-0.52662-0.40881 0.43260
   0  16  -1    7.16   52.40   1-0.73271-0.73199-0.50409-0.55619-0.45718 0.39348
   0  16   0  445.26   93.87   1-0.71340-0.72993-0.48559-0.58440-0.50522 0.35448
   0 -16   0  472.08   90.85   1-0.79443-0.77727 0.38837 0.49114 0.46694-0.39322
   0  16   1  375.39   82.47   1-0.69176-0.72554-0.46546-0.61099-0.55209 0.31665
   0  16   2 2260.45  214.48   1-0.66789-0.71891-0.44380-0.63605-0.59746 0.28033
   0 -16  -2 1805.58  202.57   1-0.79977-0.74812 0.34367 0.53978 0.49217-0.38593
   0  17 -10  -13.91   54.51   1-0.80327-0.64815-0.58790-0.22609-0.09546 0.72717
   0  17 -10  143.75  104.34   1-0.79176-0.63802-0.60417-0.24170-0.08987 0.73109
   0  17  -9  376.75  106.72   1-0.80134-0.66347-0.58318-0.26813-0.13321 0.69850
   0  17  -9  278.39   88.81   1-0.79718-0.66081-0.58930-0.27349-0.13118 0.69894
   0  17  -8  244.73   80.44   1-0.79800-0.67738-0.57723-0.30893-0.17319 0.66760
   0  17  -8   43.31   97.39   1-0.80111-0.68155-0.57292-0.30326-0.17312 0.66597
   0  17  -7  476.18   98.93   1-0.79305-0.68969-0.56991-0.34838-0.21509 0.63478
   0  17  -7  597.70  135.27   1-0.80348-0.70133-0.55432-0.33129-0.21709 0.63116
   0  17  -6 3145.42  204.13   1-0.78625-0.70051-0.56106-0.38620-0.25887 0.60010
   0  17  -6 2383.66  190.97   1-0.80401-0.71926-0.53390-0.35749-0.26173 0.59568
   0  17  -5 1592.48  204.10   1-0.77753-0.70908-0.55071-0.42259-0.30356 0.56445
   0  17  -5 1668.75  175.64   1-0.80255-0.73521-0.51174-0.38196-0.30663 0.55995
   0  17  -4  -42.67   52.01   1-0.76674-0.71556-0.53875-0.45737-0.34907 0.52799
   0  17  -3  551.08  106.75   1-0.75378-0.71988-0.52514-0.49050-0.39501 0.49109
   0 -17   3  291.67   58.67   1-0.79285-0.82634 0.39885 0.36805 0.46075-0.42624
   0  17  -2  -20.04   63.51   1-0.73877-0.72184-0.51004-0.52159-0.44051 0.45483
   0 -17   2   20.47   33.36   1-0.79505-0.81130 0.38400 0.39986 0.46949-0.42648
   0  17  -1 1695.62  186.83   1-0.72142-0.72173-0.49320-0.55147-0.48610 0.41829
   0 -17   1 1270.88  193.79   1-0.79724-0.79625 0.36718 0.42971 0.47913-0.42581
   0  17   0  789.49  113.47   1-0.70227-0.71980-0.47517-0.57995-0.53011 0.38149
   0 -17   0 1126.34  174.00   1-0.79928-0.78104 0.34877 0.45797 0.48938-0.42453
  -1  18  -6 1935.59  228.15   1-0.80050-0.76670-0.49649-0.30286-0.33568 0.56606
  -1  17   0 3203.49  262.38   1-0.69183-0.75918-0.46552-0.54728-0.55194 0.35230
  -1  17  -1  196.22   80.47   1-0.71199-0.76208-0.48425-0.51929-0.50849 0.38671
  -1  17  -2  495.93  107.51   1-0.73005-0.76290-0.50151-0.48983-0.46421 0.42194
  -1  17  -3 1675.08  170.79   1-0.74599-0.76159-0.51723-0.45883-0.41947 0.45764
  -1  17  -4  122.26   70.55   1-0.75970-0.75829-0.53127-0.42665-0.37494 0.49290
  -1  17  -5 1036.91  112.02   1-0.77143-0.75274-0.54386-0.39249-0.33030 0.52850
  -1  17  -5  849.74  112.00   1-0.80033-0.78278-0.49546-0.34237-0.33761 0.51963
  -1  17  -6  793.30  131.10   1-0.78111-0.74514-0.55486-0.35676-0.28632 0.56344
  -1  17  -6  582.60  121.75   1-0.80321-0.76825-0.51862-0.31891-0.29304 0.55504
  -1  17  -7 1192.84  158.01   1-0.78884-0.73560-0.56433-0.31949-0.24339 0.59733
  -1  17  -7 1216.89  184.31   1-0.80406-0.75169-0.54013-0.29379-0.24846 0.59045
  -1  17  -8   71.98   72.25   1-0.79482-0.72397-0.57241-0.28083-0.20150 0.63007
  -1  17  -8  196.77   91.13   1-0.80298-0.73321-0.55987-0.26690-0.20433 0.62542
  -1  17  -9  204.92   80.16   1-0.79909-0.71098-0.57903-0.24070-0.16177 0.66072
  -1  17  -9  103.51   87.06   1-0.80015-0.71297-0.57776-0.23816-0.16108 0.65950
  -1  17 -10 1645.51  184.66   1-0.80191-0.69654-0.58439-0.19931-0.12414 0.68927
  -1  17 -10 1078.43  209.12   1-0.79589-0.69195-0.59337-0.20764-0.12020 0.69143
  -1  17 -11 3990.93  338.21   1-0.79026-0.66895-0.60750-0.17511-0.08010 0.72237
  -1  16   3 3072.54  241.87   1-0.63048-0.74809-0.41072-0.62601-0.65862 0.22014
   1 -16  -3 3227.21  251.07   1-0.79394-0.67515 0.39169 0.61117 0.46499-0.41307
  -1  16   2 3362.38  233.77   1-0.65653-0.75733-0.43365-0.60267-0.61717 0.25143
  -1  16   1   97.30   64.34   1-0.68085-0.76441-0.45550-0.57780-0.57354 0.28602
  -1  16   0  108.46   79.86   1-0.70310-0.76941-0.47594-0.55152-0.52831 0.32220
  -1  16  -1 2515.95  180.51   1-0.72316-0.77222-0.49487-0.52373-0.48180 0.35967
  -1  16  -2 3422.42  326.52   1-0.74094-0.77276-0.51219-0.49433-0.43434 0.39808
  -1  16  -3 2090.31  178.62   1-0.75627-0.77108-0.52771-0.46361-0.38673 0.43644
  -1  16  -4  217.04   72.53   1-0.76941-0.76694-0.54164-0.43081-0.33854 0.47558
  -1  16  -5 6485.70  432.49   1-0.78023-0.76049-0.55383-0.39626-0.29067 0.51441
  -1  16  -5 5487.67  394.92   1-0.80305-0.78434-0.51678-0.35761-0.29671 0.50685
  -1  16  -613822.48  570.62   1-0.78881-0.75179-0.56429-0.35998-0.24358 0.55246
  -1  16  -611988.82  573.17   1-0.80405-0.76794-0.54027-0.33448-0.24817 0.54623
  -1  16  -7  327.54   82.15   1-0.79532-0.74071-0.57314-0.32211-0.19736 0.58957
  -1  16  -7  270.35   95.42   1-0.80276-0.74924-0.56186-0.30944-0.19969 0.58555
  -1  16  -8 1473.66  180.49   1-0.79984-0.72796-0.58033-0.28254-0.15316 0.62468
  -1  16  -8 1132.90  159.97   1-0.79931-0.72839-0.58141-0.28236-0.15180 0.62427
  -1  16  -9  204.53   74.13   1-0.80262-0.71348-0.58606-0.24151-0.11104 0.65772
  -1  16  -9  284.21  104.92   1-0.79407-0.70633-0.59848-0.25327-0.10610 0.66101
  -1  16 -10 7651.17  323.60   1-0.80390-0.69751-0.59046-0.19915-0.07134 0.68834
  -1  16 -10 7792.03  392.22   1-0.78709-0.68197-0.61380-0.22194-0.06108 0.69688
  -1  16 -11 3726.82  286.32   1-0.80126-0.67806-0.59746-0.16205-0.03182 0.71691
  -1  16 -11 4114.82  288.88   1-0.80394-0.68029-0.59370-0.15564-0.03438 0.71622
  -1  16 -12   84.86   74.70   1-0.80302-0.66254-0.59594-0.11381 0.00073 0.74032
  -1  16 -12  219.82   99.83   1-0.80301-0.66210-0.59596-0.11114-0.00039 0.74112
  -1  16 -13  104.41   63.77   1-0.80387-0.64611-0.59403-0.06519 0.03001 0.76045
  -1  16 -13  188.52   72.88   1-0.80135-0.64335-0.59741-0.06618 0.03040 0.76270
  -1  15   5  174.44   74.62   1-0.58124-0.73224-0.36836-0.67084-0.72557 0.11740
   1 -15  -5  225.91   77.34   1-0.79737-0.64515 0.36616 0.67255 0.47971-0.36254
  -1  15   4 3959.65  274.93   1-0.61152-0.74531-0.39426-0.65007-0.68599 0.14797
   1 -15  -4 3522.91  246.11   1-0.79338-0.65841 0.39542 0.65515 0.46279-0.37049
  -1  15   3 4855.67  343.38   1-0.64006-0.75666-0.41911-0.62824-0.64393 0.18102
  -1  15   2 3372.57  322.06   1-0.66653-0.76630-0.44258-0.60543-0.59987 0.21500
  -1  15   1  730.53  113.50   1-0.69117-0.77369-0.46491-0.58104-0.55329 0.25254
  -1  15   0 1867.51  188.74   1-0.71356-0.77883-0.48574-0.55514-0.50486 0.29192
  -1  15  -1 5512.85  350.83   1-0.73355-0.78158-0.50491-0.52760-0.45493 0.33281
  -1  15  -2  552.52  112.63   1-0.75088-0.78191-0.52217-0.49861-0.40435 0.37414
  -1  15  -3  -32.16   59.18   1-0.76581-0.77957-0.53775-0.46745-0.35261 0.41683
   1 -15   3   -5.53   42.16   1-0.06529-0.05309-0.88263-0.95072 0.46550-0.30545
  -1  15  -4 2092.88  217.69   1-0.77814-0.77461-0.55140-0.43436-0.30074 0.45967
  -1  15  -4 1922.77  214.99   1-0.80257-0.80012-0.51196-0.39334-0.30621 0.45286
   1 -15   4 2141.35  226.01   1-0.15208-0.15713-0.84211-0.95687 0.51741-0.24431
  -1  15  -514374.02  422.03   1-0.78788-0.76708-0.56311-0.39932-0.24926 0.50210
  -1  15  -514808.65  497.32   1-0.80406-0.78420-0.53772-0.37248-0.25363 0.49627
   1 -15   513775.76  417.61   1-0.24836-0.27021-0.78403-0.94511 0.56885-0.18368
  -1  15  -6 3799.17  246.93   1-0.79520-0.75681-0.57296-0.36246-0.19836 0.54391
  -1  15  -6 3243.00  316.26   1-0.80281-0.76554-0.56146-0.34959-0.20061 0.54012
   1 -15   6 3844.08  259.81   1-0.35342-0.39250-0.70325-0.91101 0.61686-0.12650
  -1  15  -7 1828.42  209.65   1-0.80015-0.74451-0.58091-0.32365-0.14929 0.58390
  -1  15  -7 1663.61  200.80   1-0.79893-0.74425-0.58297-0.32447-0.14779 0.58378
   1 -15   7 2207.71  208.78   1-0.46077-0.51656-0.59835-0.85260 0.65548-0.07885
  -1  15  -8 1478.24  177.14   1-0.80301-0.73011-0.58712-0.28310-0.10220 0.62191
  -1  15  -8 1371.84  180.31   1-0.79279-0.72123-0.60175-0.29708-0.09685 0.62574
  -1  15  -9  176.76   64.04   1-0.80405-0.71388-0.59176-0.24099-0.05755 0.65748
  -1  15  -9  173.34   84.21   1-0.78443-0.69551-0.61847-0.26714-0.04643 0.66700
  -1  15 -10  431.42  105.18   1-0.80231-0.69533-0.59673-0.20168-0.01443 0.68980
  -1  15 -10  595.61  112.76   1-0.80355-0.69613-0.59503-0.19750-0.01574 0.69021
  -1  15 -11  889.36  110.96   1-0.80372-0.67946-0.59457-0.15281 0.02253 0.71761
  -1  15 -11 1091.22  398.78   1-0.80183-0.67730-0.59710-0.15316 0.02281 0.71958
  -1  15 -12  746.48  138.40   1-0.80405-0.66251-0.59191-0.10343 0.05593 0.74187
  -1  15 -13  188.33   80.51   1-0.80359-0.64476-0.58898-0.05378 0.08570 0.76248
  -1  15 -14   90.52   53.13   1-0.80258-0.62647-0.58596-0.00405 0.11180 0.77943
  -1  14   7  305.45   84.16   1-0.52160-0.70599-0.31836-0.70804-0.79156 0.01563
   1 -14  -7  339.56   90.49   1-0.80078-0.61515 0.33238 0.72568 0.49827-0.30817
  -1  14   6   82.91   54.75   1-0.55562-0.72280-0.34672-0.68973-0.75568 0.04250
   1 -14  -6    5.74   48.59   1-0.79771-0.62932 0.36329 0.70993 0.48132-0.31614
  -1  14   5   18.00   88.90   1-0.58825-0.73823-0.37431-0.67065-0.71682 0.07234
   1 -14  -5   -8.55   50.98   1-0.79359-0.64245 0.39407 0.69404 0.46359-0.32490
  -1  14   4   23.13   57.11   1-0.61929-0.75207-0.40098-0.65064-0.67504 0.10511
  -1  14   3  537.77  112.51   1-0.64825-0.76423-0.42631-0.62971-0.63089 0.13929
  -1  14   2  679.16  114.47   1-0.67556-0.77430-0.45070-0.60737-0.58351 0.17763
  -1  14   1  434.15   91.33   1-0.70062-0.78211-0.47363-0.58358-0.53365 0.21844
  -1  14   0  146.92   79.89   1-0.72322-0.78747-0.49493-0.55816-0.48164 0.26141
  -1  14  -1 2491.28  241.39   1-0.74318-0.79017-0.51441-0.53092-0.42785 0.30615
  -1  14  -2 6967.04  462.78   1-0.76020-0.79017-0.53179-0.50202-0.37321 0.35156
  -1  14  -3 3291.98  301.70   1-0.77448-0.78718-0.54725-0.47074-0.31731 0.39842
  -1  14  -3 2978.72  286.83   1-0.80157-0.81536-0.50370-0.42563-0.32212 0.39244
   1 -14   3 2881.76  271.46   1-0.04731-0.03605-0.88968-0.96412 0.45412-0.26298
  -1  14  -4  103.89   64.10   1-0.78583-0.78125-0.56054-0.43729-0.26125 0.44543
  -1  14  -4   33.22   97.02   1-0.80396-0.80035-0.53208-0.40738-0.26555 0.43984
   1 -14   4   50.59   51.62   1-0.14028-0.14625-0.84826-0.96938 0.51065-0.19723
  -1  14  -5 1217.72  131.07   1-0.79433-0.77217-0.57171-0.40174-0.20535 0.49227
  -1  14  -5 1122.46  189.18   1-0.80314-0.78211-0.55835-0.38702-0.20786 0.48836
   1 -14   5 1040.86  165.83   1-0.24351-0.26632-0.78731-0.95476 0.56642-0.13228
  -1  14  -6  894.45  112.95   1-0.80002-0.76061-0.58066-0.36394-0.15094 0.53760
  -1  14  -6  618.12   93.64   1-0.79912-0.76069-0.58219-0.36424-0.14979 0.53727
   1 -14   6 1003.42  115.67   1-0.35538-0.39542-0.70155-0.91568 0.61767-0.07187
  -1  14  -7  753.85  104.31   1-0.80317-0.74650-0.58757-0.32409-0.09834 0.58112
  -1  14  -7  809.72  121.97   1-0.79225-0.73689-0.60303-0.33890-0.09316 0.58491
   1 -14   7  799.64   91.83   1-0.46809-0.52487-0.59022-0.85087 0.65766-0.02287
  -1  14  -8 3408.82  306.59   1-0.80021-0.72674-0.59793-0.28997-0.04618 0.62270
  -1  14  -8 3783.18  346.06   1-0.80406-0.73013-0.59259-0.28235-0.04814 0.62224
  -1  14  -8 2359.62  263.07   1-0.78257-0.70985-0.62146-0.31067-0.03678 0.63213
   1 -14   8 3018.42  273.27   1-0.57481-0.64869-0.45370-0.76098 0.68098 0.00950
  -1  14  -9  993.94  115.95   1-0.80297-0.71221-0.59601-0.24134-0.00056 0.65917
  -1  14  -9 1312.14  146.72   1-0.80303-0.71184-0.59593-0.23894-0.00086 0.66044
   1 -14   9  810.14  133.24   1-0.66538-0.75575-0.30049-0.65452 0.68335 0.02090
  -1  14 -10  539.24  101.12   1-0.80402-0.69598-0.59315-0.19175 0.04139 0.69197
  -1  14 -10  371.46   83.10   1-0.80046-0.69215-0.59783-0.19441 0.04294 0.69507
   1 -14  10  304.92   66.36   1-0.73412-0.84142-0.13989-0.54026 0.66444 0.01080
  -1  14 -11 2584.60  233.58   1-0.80374-0.67842-0.58963-0.14152 0.07947 0.72091
  -1  14 -12  105.32   57.50   1-0.80249-0.65989-0.58574-0.09092 0.11355 0.74584
  -1  14 -13  539.15   89.55   1-0.80060-0.64071-0.58173-0.04018 0.14359 0.76672
  -1  14 -14 1054.01  119.16   1-0.79835-0.62118-0.57780 0.01045 0.16961 0.78359
  -1  14 -15  -51.31   72.64   1-0.79606-0.60161-0.57423 0.06022 0.19113 0.79650
  -1  13   8  334.03   95.41   1-0.48937-0.69077-0.29180-0.72074-0.82180-0.05785
   1 -13  -8  498.17   51.68   1-0.80145-0.59965 0.32371 0.75725 0.50287-0.25879
  -1  13   7  674.61  114.83   1-0.52515-0.70852-0.32130-0.70483-0.78802-0.03462
   1 -13  -7  658.36  102.41   1-0.79854-0.61399 0.35583 0.74271 0.48549-0.26719
  -1  13   6 3055.51 1095.92   1-0.56011-0.72628-0.35050-0.68735-0.75060-0.00622
   1 -13  -6 2334.95  164.23   1-0.79450-0.62718 0.38792 0.72813 0.46720-0.27650
  -1  13   5  449.76  100.10   1-0.59371-0.74268-0.37897-0.66915-0.70984 0.02552
  -1  13   4 1254.97  156.69   1-0.62569-0.75746-0.40654-0.65005-0.66574 0.06060
  -1  13   3  499.27  161.23   1-0.65551-0.77046-0.43275-0.62996-0.61889 0.09756
  -1  13   2  157.40   78.31   1-0.68358-0.78128-0.45797-0.60847-0.56830 0.13910
  -1  13   1  272.07   78.64   1-0.70921-0.78967-0.48164-0.58542-0.51481 0.18355
  -1  13   0  400.43   68.69   1-0.73213-0.79534-0.50353-0.56058-0.45873 0.23058
  -1  13  -1 1194.16  110.56   1-0.75191-0.79811-0.52323-0.53398-0.40105 0.27904
  -1  13  -2 1777.75  174.19   1-0.76874-0.79766-0.54091-0.50492-0.34124 0.32981
  -1  13  -3 3532.53  461.26   1-0.78225-0.79389-0.55621-0.47349-0.28053 0.38148
  -1  13  -3 3956.60  254.47   1-0.80352-0.81615-0.52276-0.43861-0.28472 0.37616
   1 -13   3 4352.69  243.42   1-0.03332-0.02299-0.89485-0.97564 0.44512-0.21813
  -1  13  -4  899.24  111.24   1-0.79246-0.78653-0.56911-0.43967-0.21934 0.43363
  -1  13  -4  817.85  123.31   1-0.80365-0.79887-0.55200-0.42122-0.22235 0.42937
   1 -13   4  877.78   98.62   1-0.13373-0.14065-0.85158-0.97905 0.50686-0.14717
  -1  13  -5   71.74   60.87   1-0.79932-0.77614-0.57943-0.40324-0.15914 0.48475
  -1  13  -5    6.71   78.99   1-0.79995-0.77777-0.57867-0.40127-0.15877 0.48379
   1 -13   5  -10.58   35.71   1-0.24517-0.26894-0.78619-0.96002 0.56726-0.07762
  -1  13  -6 4674.17  327.45   1-0.80309-0.76265-0.58733-0.36438-0.10041 0.53440
  -1  13  -6 4576.41  363.48   1-0.79266-0.75349-0.60206-0.37845-0.09596 0.53759
   1 -13   6 5019.51  350.43   1-0.36467-0.40566-0.69340-0.91390 0.62145-0.01427
  -1  13  -7 1592.41  153.57   1-0.80049-0.74324-0.59782-0.33023-0.04254 0.58183
  -1  13  -7 1550.25  155.03   1-0.80404-0.74634-0.59294-0.32324-0.04394 0.58179
  -1  13  -7 1246.34  131.93   1-0.78181-0.72529-0.62263-0.35237-0.03296 0.59142
   1 -13   7 1514.06  146.56   1-0.48268-0.54046-0.57361-0.84063 0.66180 0.03508
  -1  13  -8 6387.05  349.30   1-0.80334-0.72880-0.59545-0.28113 0.00910 0.62434
  -1  13  -8 6752.85  374.38   1-0.80255-0.72760-0.59649-0.28003 0.00958 0.62623
   1 -13   8 5635.24  310.36   1-0.59085-0.66575-0.42965-0.74332 0.68285 0.06516
  -1  13  -9  -21.00   47.08   1-0.80405-0.71223-0.59183-0.23080 0.05682 0.66290
   1 -13   9  110.15   34.11   1-0.67889-0.77031-0.27306-0.63347 0.68156 0.07291
  -1  13 -10 3498.14  328.82   1-0.80309-0.69399-0.58734-0.17960 0.10028 0.69721
   1 -13  10 3208.45  298.55   1-0.74266-0.85105-0.11488-0.52165 0.65973 0.05988
  -1  13 -11  105.81   77.94   1-0.80092-0.67453-0.58234-0.12787 0.13930 0.72708
   1 -13  11   19.83   30.37   1-0.78225-0.90769 0.03513-0.41847 0.62197 0.03113
  -1  13 -12 3238.72  294.26   1-0.79794-0.65427-0.57713-0.07595 0.17380 0.75243
  -1  13 -13 1808.65  192.27   1-0.79460-0.63364-0.57210-0.02470 0.20323 0.77322
  -1  13 -14 6574.75  445.88   1-0.79108-0.61285-0.56725 0.02687 0.22890 0.78973
  -1  13 -15 1597.53  200.97   1-0.78771-0.59220-0.56289 0.07798 0.25033 0.80200
  -1  13 -16 2160.59  204.11   1-0.78467-0.57190-0.55913 0.12849 0.26769 0.81019
  -1  12  10 2865.27  206.54   1-0.41321-0.64799-0.23013-0.74611-0.88107-0.15300
  -1  12   9  586.62  141.74   1-0.45189-0.66945-0.26128-0.73068-0.85295-0.13389
   1 -12  -9  595.57  115.69   1-0.80231-0.58434 0.31080 0.78459 0.50960-0.20727
  -1  12   8  865.45  112.84   1-0.48984-0.69018-0.29219-0.71501-0.82138-0.11135
   1 -12  -8  705.52  130.33   1-0.79975-0.59902 0.34395 0.77108 0.49202-0.21587
  -1  12   7  783.04  122.48   1-0.52659-0.70894-0.32249-0.69987-0.78657-0.08698
   1 -12  -7 1081.56  130.88   1-0.79598-0.61250 0.37717 0.75762 0.47344-0.22548
  -1  12   6  673.94  107.01   1-0.56268-0.72784-0.35266-0.68336-0.74767-0.05710
  -1  12   5  480.77  108.47   1-0.59744-0.74540-0.38217-0.66619-0.70498-0.02342
  -1  12   4  221.27   74.43   1-0.63060-0.76136-0.41082-0.64817-0.65845 0.01409
  -1  12   3  666.28  119.28   1-0.66150-0.77542-0.43808-0.62912-0.60868 0.05404
  -1  12   2 2095.91  198.50   1-0.69054-0.78721-0.46433-0.60865-0.55456 0.09911
  -1  12   1  -50.75   64.10   1-0.71692-0.79635-0.48892-0.58652-0.49695 0.14767
  -1  12   0 6713.99  381.54   1-0.74028-0.80246-0.51153-0.56241-0.43624 0.19934
  -1  12   0 4937.73  319.03   1-0.76705-0.82481 0.53907 0.48679-0.34789 0.28760
   1 -12   1 3857.08  263.25   1-0.78750-0.74226-0.56263-0.55554 0.25154-0.37471
  -1  12  -1 4348.02  286.59   1-0.76012-0.80527-0.53171-0.53626-0.37347 0.25290
  -1  12  -1 3685.56  256.40   1-0.76408-0.80468 0.53589 0.53023-0.35915 0.26707
   1 -12   2 5062.11  314.63   1-0.77600-0.74803-0.54896-0.58862 0.31055-0.30653
  -1  12  -2 4934.34  304.08   1-0.77652-0.80438-0.54955-0.50735-0.30823 0.30910
  -1  12  -2 4706.86  304.92   1-0.75984-0.78329 0.53142 0.57239-0.37445 0.24250
  -1  12  -2 4617.49  337.14   1-0.80224-0.83112-0.50898-0.46538-0.31200 0.30438
   1 -12   3  204.47   65.47   1-0.76036-0.74905-0.53197-0.61919 0.37262-0.23560
  -1  12  -3  248.82   70.37   1-0.78913-0.79944-0.56470-0.47581-0.24159 0.36673
  -1  12  -3  210.20   62.36   1-0.75433-0.76142 0.52570 0.61158-0.39319 0.21492
  -1  12  -3  198.57   64.85   1-0.80404-0.81552-0.54168-0.45145-0.24512 0.36209
   1 -12   3  262.55   48.92   1-0.02403-0.01464-0.89812-0.98527 0.43907-0.17033
   1 -12   4 1859.03  148.97   1-0.74030-0.74619-0.51156-0.64551 0.43617-0.16281
  -1  12  -4 1978.92  150.59   1-0.79780-0.79084-0.57691-0.44125-0.17516 0.42408
  -1  12  -4 1643.42  124.18   1-0.74700-0.73696 0.51824 0.65082-0.41640 0.18253
  -1  12  -4 1760.70  179.21   1-0.80132-0.79538-0.57178-0.43492-0.17592 0.42213
   1 -12   4 1919.66  141.36   1-0.13348-0.14133-0.85171-0.98553 0.50671-0.09346
   1 -12   5 5587.08  177.70   1-0.71548-0.73856-0.48755-0.66823 0.50037-0.08936
  -1  12  -5 5908.96  295.24   1-0.80268-0.77847-0.58623-0.40382-0.10964 0.48051
  -1  12  -5 5279.38  321.89   1-0.73772-0.71054 0.50900 0.68827-0.44347 0.14629
  -1  12  -5 6395.26  365.62   1-0.79413-0.77116-0.59834-0.41527-0.10648 0.48254
   1 -12   5 5916.45  295.33   1-0.25452-0.27924-0.77982-0.96002 0.57191-0.01914
  -1  12  -6 8409.76  473.47   1-0.80030-0.75927-0.59789-0.37066-0.04500 0.53488
   1 -12   6 7276.97  434.27   1-0.68587-0.72629-0.46006-0.68717 0.56383-0.01679
  -1  12  -6 8257.83  476.27   1-0.80405-0.76258-0.59276-0.36360-0.04605 0.53502
  -1  12  -6 7255.88  410.55   1-0.72616-0.68185 0.49775 0.72371-0.47426 0.10633
  -1  12  -6 6535.47  426.62   1-0.78244-0.74211-0.62166-0.39193-0.03613 0.54373
   1 -12   6 8375.38  471.59   1-0.38152-0.42307-0.67818-0.90492 0.62809 0.04607
  -1  12  -7 1622.46  149.71   1-0.80348-0.74517-0.59516-0.32121 0.01367 0.58441
   1 -12   7 1383.21  151.00   1-0.65148-0.70910-0.42917-0.70301 0.62560 0.05419
  -1  12  -7 1719.79  161.89   1-0.80229-0.74357-0.59674-0.32082 0.01465 0.58666
  -1  12  -7 1390.71  130.14   1-0.71195-0.65051 0.48422 0.75688-0.50856 0.06285
   1 -12   7 1700.97  147.93   1-0.50475-0.56341-0.54735-0.82073 0.66755 0.09458
  -1  12  -8 9634.74  479.03   1-0.80395-0.72835-0.59077-0.27011 0.06812 0.62971
   1 -12   8 7592.33  399.89   1-0.61190-0.68761-0.39460-0.71553 0.68546 0.12326
  -1  12  -8 8090.10  405.10   1-0.69460-0.61482 0.46806 0.78850-0.54629 0.01603
   1 -12   8 8537.37  415.26   1-0.61191-0.68717-0.39631-0.71642 0.68446 0.12054
  -1  12  -913525.95  472.49   1-0.80227-0.70939-0.58520-0.21782 0.11788 0.67031
  -1  12  -912557.59  455.77   1-0.67384-0.57681 0.44915 0.81618-0.58668-0.03358
   1 -12   912060.97  399.73   1-0.69548-0.78771-0.23709-0.60359 0.67830 0.12320
  -1  12 -10 1422.10  118.65   1-0.79901-0.68884-0.57889-0.16480 0.16264 0.70592
  -1  12 -10 1343.42  123.96   1-0.64903-0.53476 0.42701 0.84064-0.62961-0.08574
   1 -12  10 1318.55  110.51   1-0.75327-0.86257-0.08123-0.49456 0.65267 0.10659
  -1  12 -11 6856.77  419.35   1-0.79480-0.66733-0.57238-0.11204 0.20166 0.73628
  -1  12 -11 5454.19  337.51   1-0.61961-0.48809 0.40126 0.86149-0.67458-0.13994
   1 -12  11 6091.07  355.32   1-0.78707-0.91390 0.06099-0.39864 0.61383 0.07653
  -1  12 -12 1818.96  215.37   1-0.78997-0.64522-0.56579-0.05871 0.23627 0.76172
  -1  12 -12 1784.73  215.54   1-0.58496-0.43619 0.37151 0.87834-0.72096-0.19555
   1 -12  12 1841.67  204.68   1-0.80190-0.94599 0.18458-0.32172 0.56821 0.03990
  -1  12 -1325946.57  775.79   1-0.78499-0.62298-0.55952-0.00570 0.26592 0.78221
  -1  12 -1321737.97  702.49   1-0.54468-0.38030 0.33756 0.89051-0.76770-0.24971
   1 -12  1326351.15  757.55   1-0.80334-0.96475 0.28973-0.26315 0.52028 0.00083
  -1  12 -1413431.23  581.42   1-0.78021-0.60092-0.55380 0.04675 0.29080 0.79793
  -1  12 -1410163.18  476.14   1-0.49771-0.31612 0.29865 0.89821-0.81430-0.30540
  -1  12 -1411573.31  476.20   1-0.01037 0.16988-0.90273-0.30216 0.43007 0.93799
  -1  12 -15  416.36   93.69   1-0.77587-0.57931-0.54881 0.09848 0.31116 0.80913
  -1  12 -16 1924.46  215.79   1-0.77216-0.55833-0.54466 0.14937 0.32725 0.81605
  -1  12 -17 1806.64  208.24   1-0.76922-0.53812-0.54144 0.19934 0.33931 0.81895
  -1  11  11 3973.82  319.89   1-0.36911-0.62005-0.19500-0.75145-0.90869-0.22551
   1 -11 -11 4079.40  303.57   1-0.80403-0.55234 0.26010 0.82062 0.53467-0.14657
  -1  11  10 1074.51  118.74   1-0.40913-0.64285-0.22686-0.73673-0.88382-0.20966
   1 -11 -10 1240.63  159.00   1-0.80318-0.56903 0.29376 0.80779 0.51826-0.15382
  -1  11   9  -94.54   64.80   1-0.44872-0.66521-0.25871-0.72200-0.85540-0.19027
   1 -11  -9  126.53   56.68   1-0.80114-0.58424 0.32779 0.79516 0.50071-0.16240
  -1  11   8  117.65   82.03   1-0.48773-0.68700-0.29046-0.70717-0.82325-0.16714
   1 -11  -8  341.15   60.46   1-0.79786-0.59820 0.36195 0.78264 0.48208-0.17205
  -1  11   7  133.48   70.56   1-0.52560-0.70695-0.32167-0.69290-0.78756-0.14179
   1 -11  -7   39.56   39.81   1-0.79325-0.61084 0.39630 0.77034 0.46226-0.18289
  -1  11   6  499.11   79.35   1-0.56302-0.72717-0.35295-0.67750-0.74727-0.11051
  -1  11   5 5628.64  339.97   1-0.59920-0.74614-0.38367-0.66155-0.70266-0.07491
  -1  11   5 5066.96  369.58   1-0.77249-0.91538 0.54503 0.26592-0.32587 0.30226
  -1  11   4 2478.84  212.37   1-0.63380-0.76354-0.41361-0.64481-0.65361-0.03488
  -1  11   4 1798.05  167.41   1-0.77440-0.90013 0.54716 0.31468-0.31765 0.30121
  -1  11   3 4818.80  312.34   1-0.66606-0.77895-0.44216-0.62702-0.60070 0.00828
  -1  11   3 3808.38  252.75   1-0.77528-0.88386 0.54815 0.36230-0.31376 0.29583
   1 -11  -2   38.14   39.50   1-0.80405-0.70788-0.59186-0.45171 0.05644-0.54300
  -1  11   2   72.34   59.37   1-0.69635-0.79199-0.46968-0.60783-0.54266 0.05728
  -1  11   2   37.86   33.98   1-0.77518-0.86660 0.54804 0.40881-0.31422 0.28611
   1 -11  -1 4240.12  284.44   1-0.80277-0.72388-0.58646-0.49303 0.10769-0.48260
  -1  11   1 3414.00  231.76   1-0.72373-0.80212-0.49541-0.58683-0.48039 0.11051
  -1  11   1 3538.69  227.21   1-0.77408-0.84835 0.54680 0.45420-0.31904 0.27201
   1 -11   011516.14  519.32   1-0.79884-0.73723-0.57860-0.53188 0.16451-0.41663
  -1  11   012816.25  556.09   1-0.74769-0.80884-0.51894-0.56364-0.41430 0.16755
  -1  11   013170.40  570.97   1-0.77192-0.82903 0.54440 0.49842-0.32827 0.25352
   1 -11   1 1254.42  130.02   1-0.79148-0.74729-0.56778-0.56711 0.22623-0.34631
  -1  11  -1 1185.73  116.57   1-0.76764-0.81173-0.53972-0.53806-0.34556 0.22710
  -1  11  -1 1583.37  132.34   1-0.76857-0.80853 0.54073 0.54138-0.34191 0.23061
   1 -11   2   94.86   61.13   1-0.77991-0.75300-0.55346-0.59954 0.29222-0.27116
  -1  11  -2  102.99   64.52   1-0.78352-0.81033-0.55773-0.50932-0.27390 0.28972
  -1  11  -2   73.50   44.89   1-0.76386-0.78666 0.53566 0.58294-0.35995 0.20329
  -1  11  -2   30.79   54.94   1-0.80373-0.83146-0.52638-0.47670-0.27736 0.28535
   1 -11   313284.42  445.85   1-0.76345-0.75322-0.53523-0.62880 0.36146-0.19300
  -1  11  -313767.20  464.83   1-0.79492-0.80420-0.57256-0.47744-0.20063 0.35396
  -1  11  -311276.65  477.40   1-0.75773-0.76410 0.52921 0.62156-0.38179 0.17260
  -1  11  -313079.56  499.82   1-0.80291-0.81322-0.56058-0.46427-0.20268 0.35087
   1 -11   313836.70  428.28   1-0.02050-0.01205-0.89934-0.99284 0.43676-0.11880
   1 -11   411185.73  511.81   1-0.74169-0.74866-0.51293-0.65323 0.43217-0.11305
  -1  11  -410957.62  471.65   1-0.80170-0.79372-0.58393-0.44205-0.12767 0.41784
  -1  11  -410936.70  472.09   1-0.74957-0.73881 0.52084 0.65988-0.40848 0.13674
  -1  11  -411129.85  564.71   1-0.79662-0.78985-0.59112-0.44859-0.12630 0.41820
   1 -11   412719.11 2945.50   1-0.14095-0.14974-0.84792-0.98809 0.51104-0.03529
   1 -11   5 6064.66  353.41   1-0.71431-0.73847-0.48645-0.67347 0.50311-0.03287
  -1  11  -5 6978.73  326.96   1-0.80405-0.77882-0.59190-0.40327-0.05601 0.48042
  -1  11  -5 6043.07  322.28   1-0.73919-0.71130 0.51045 0.69619-0.43934 0.09670
  -1  11  -5 6223.71  416.94   1-0.78469-0.76055-0.61802-0.42883-0.04785 0.48749
   1 -11   5 6304.32  334.35   1-0.27310-0.29878-0.76674-0.95331 0.58096 0.04373
  -1  11  -6  165.17   58.91   1-0.80343-0.76134-0.59527-0.36169 0.01185 0.53808
   1 -11   6  135.91   73.19   1-0.68138-0.72288-0.45597-0.68945 0.57253 0.04566
  -1  11  -6  203.68   65.32   1-0.80238-0.75988-0.59666-0.36127 0.01305 0.54041
  -1  11  -6   47.37   38.34   1-0.72619-0.68117 0.49778 0.73022-0.47418 0.05269
  -1  11  -720984.20  500.39   1-0.80385-0.74447-0.59016-0.30986 0.07429 0.59138
   1 -11   723495.91  675.86   1-0.64306-0.70176-0.42174-0.70195 0.63921 0.12157
  -1  11  -721927.13  505.00   1-0.71013-0.64797 0.48251 0.76164-0.51273 0.00496
   1 -11   722176.54  482.95   1-0.53481-0.59449-0.50923-0.78899 0.67428 0.15511
  -1  11  -844891.63  800.25   1-0.80145-0.72479-0.58341-0.25639 0.13155 0.63947
   1 -11   845087.98 1003.05   1-0.59922-0.67590-0.38369-0.71092 0.70264 0.19423
  -1  11  -844863.80  785.77   1-0.69049-0.61002 0.46429 0.79104-0.55466-0.04609
   1 -11   844856.67  755.11   1-0.63890-0.71521-0.35019-0.67668 0.68495 0.17482
  -1  11  -9 4046.81  276.50   1-0.79703-0.70305-0.57570-0.20243 0.18247 0.68171
   1 -11   9 4046.11  327.31   1-0.55202-0.64586-0.34370-0.71759 0.75969 0.26058
  -1  11  -9 4255.66  293.52   1-0.66680-0.56908 0.44282 0.81616-0.59940-0.10006
  -1  11  -9 3827.46  260.59   1 0.00000 0.09263 0.56781 0.94205-0.82315-0.32240
   1 -11   9 4231.66  273.13   1-0.71533-0.80865-0.18992-0.56283 0.67247 0.17116
  -1  11 -10  178.18   65.91   1-0.79118-0.67993-0.56739-0.14737 0.22823 0.71831
   1 -11  10   96.64   66.54   1-0.50152-0.61252-0.30178-0.72233 0.81080 0.32099
  -1  11 -10  180.45   50.72   1-0.63839-0.52342 0.41763 0.83758-0.64655-0.15644
   1 -11  10  125.78   37.48   1-0.76498-0.87537-0.03970-0.45941 0.64283 0.15053
  -1  11 -11  271.29   61.17   1-0.78459-0.65607-0.55903-0.09227 0.26812 0.74903
  -1  11 -11  444.19   78.42   1-0.60461-0.47240 0.38832 0.85486-0.69545-0.21457
   1 -11  11  397.82   59.28   1-0.79226-0.92018 0.09325-0.37279 0.60300 0.11947
  -1  11 -1222539.10  850.59   1-0.77780-0.63201-0.55102-0.03752 0.30229 0.77405
  -1  11 -1220205.93  775.44   1-0.56502-0.41706 0.35463 0.86732-0.74497-0.27166
  -1  11 -1222586.85  832.67   1-0.03287 0.11383-0.89501-0.38143 0.44483 0.91735
   1 -11  1221415.98  764.33   1-0.80308-0.94826 0.20664-0.30607 0.55887 0.08433
  -1  11 -1314415.63  571.54   1-0.77126-0.60819-0.54367 0.01657 0.33103 0.79361
  -1  11 -1313150.20  561.59   1-0.51862-0.35345 0.31589 0.87520-0.79450-0.33028
  -1  11 -1314584.08  545.23   1-0.09802 0.06592-0.86862-0.30837 0.48567 0.94897
   1 -11  1315625.34  570.48   1-0.80277-0.96525 0.30249-0.25681 0.51385 0.04817
  -1  11 -14  103.54   70.37   1-0.76542-0.58649-0.53733 0.07024 0.35411 0.80690
  -1  11 -14   77.50   57.33   1-0.46458-0.28220 0.27158 0.87751-0.84285-0.38771
  -1  11 -14  193.35   55.32   1-0.15215 0.02903-0.84207-0.23515 0.51744 0.97152
   1 -11  14   87.33   35.51   1-0.79512-0.97485 0.38351-0.22246 0.46977 0.01306
  -1  11 -15   86.47   73.27   1-0.76025-0.56412-0.53185 0.12244 0.37301 0.81655
  -1  11 -15    8.81   39.15   1-0.19399 0.00388-0.81859-0.16522 0.54062 0.98624
  -1  11 -16  683.17  140.93   1-0.75605-0.54273-0.52747 0.17354 0.38748 0.82178
  -1  11 -16  505.92   75.80   1-0.22832-0.01323-0.79731-0.09726 0.55870 0.99517
  -1  11 -17   99.38   59.33   1-0.75291-0.52239-0.52425 0.22350 0.39783 0.82288
  -1  10  12  344.36   97.25   1-0.31961-0.58771-0.15601-0.75264-0.93461-0.29683
   1 -10 -12  271.47   68.39   1-0.80398-0.53613 0.23837 0.83914 0.54478-0.09167
  -1  10  11 1024.85  115.72   1-0.36107-0.61095-0.18864-0.73897-0.91325-0.28399
   1 -10 -11 1102.83  119.01   1-0.80383-0.55324 0.27300 0.82711 0.52849-0.09898
  -1  10  10 3475.90  335.22   1-0.40187-0.63452-0.22106-0.72481-0.88860-0.26837
   1 -10 -10 3403.43  314.09   1-0.80251-0.56943 0.30743 0.81504 0.51133-0.10699
  -1  10   9  633.23  120.93   1-0.44243-0.65785-0.25363-0.71079-0.86018-0.24897
  -1  10   9  324.24   84.35   1-0.75886-0.96972 0.53039 0.07109-0.37788 0.23362
   1 -10  -9  681.18  107.23   1-0.79990-0.58407 0.34235 0.80330 0.49289-0.11645
  -1  10   8 1395.74  151.04   1-0.48261-0.68081-0.28628-0.69686-0.82772-0.22553
  -1  10   8  839.04  147.91   1-0.76615-0.95985 0.53811 0.12543-0.35134 0.25088
   1 -10  -8 1524.70  149.77   1-0.79593-0.59735 0.37755 0.79183 0.47321-0.12716
  -1  10   7  131.64   54.23   1-0.52177-0.70210-0.31850-0.68357-0.79139-0.19942
  -1  10   7  130.86   38.50   1-0.77159-0.94814 0.54404 0.17799-0.32963 0.26333
  -1  10   6 5775.30  329.40   1-0.56074-0.72387-0.35103-0.66942-0.74989-0.16693
  -1  10   6 4796.93  331.37   1-0.77553-0.93492 0.54843 0.22901-0.31266 0.27103
  -1  10   510462.44  513.88   1-0.59861-0.74454-0.38317-0.65489-0.70345-0.12950
  -1  10   5 7267.72  358.90   1-0.77821-0.92045 0.55149 0.27869-0.30039 0.27403
  -1  10   4  339.77   70.73   1-0.63497-0.76370-0.41464-0.63968-0.65182-0.08689
   1 -10  -4  547.90   56.96   1-0.80378-0.67473-0.58982-0.36386-0.07769-0.64213
  -1  10   4  497.60   62.69   1-0.77979-0.90487 0.55332 0.32715-0.29283 0.27233
   1 -10  -4  508.41   83.43   1-0.79073-0.65975-0.60648-0.38187-0.08313-0.64722
   1 -10  -3  413.24   69.50   1-0.80080-0.68840-0.59769-0.41717-0.03839-0.59334
  -1  10   3  475.79   72.64   1-0.66896-0.78082-0.44476-0.62345-0.59553-0.04027
  -1  10   3  398.27   61.01   1-0.78037-0.88830 0.55400 0.37445-0.28999 0.26589
   1 -10  -3  355.47   96.05   1-0.78351-0.66989-0.61998-0.44203-0.04159-0.59653
   1 -10  -2  765.64  191.10   1-0.80342-0.70831-0.59529-0.46149 0.01164-0.53415
  -1  10   2  637.19   64.61   1-0.70087-0.79548-0.47386-0.60583-0.53312 0.01309
   1 -10  -2  565.36   73.78   1-0.80235-0.70776-0.59669-0.46384 0.01359-0.53283
  -1  10   2  735.84   68.80   1-0.77998-0.87075 0.55353 0.42062-0.29193 0.25468
   1 -10  -1 3486.02  818.32   1-0.80394-0.72611-0.59073-0.50364 0.06857-0.46807
  -1  10   1 2977.95  206.11   1-0.72956-0.80692-0.50103-0.58628-0.46550 0.07167
  -1  10   1 2815.70  178.39   1-0.77857-0.85219 0.55190 0.46562-0.29868 0.23866
  -1  10   0 4378.50  293.58   1-0.75418-0.81449-0.52555-0.56441-0.39370 0.13428
  -1  10   0 4135.42  275.92   1-0.77606-0.83252 0.54903 0.50937-0.31029 0.21779
   1 -10   1 1809.72  153.42   1-0.79481-0.75168-0.57240-0.57816 0.20152-0.31732
  -1  10  -1 2079.22  158.11   1-0.77450-0.81753-0.54727-0.53939-0.31723 0.20170
  -1  10  -1 2409.23  165.65   1-0.77228-0.81159 0.54479 0.55176-0.32676 0.19204
  -1  10  -1 2262.69  214.34   1-0.80170-0.84568-0.50472-0.49559-0.32018 0.19802
   1 -10   2 3598.15  264.69   1-0.78315-0.75729-0.55728-0.60978 0.27586-0.23381
  -1  10  -2 3496.24  253.39   1-0.78978-0.81528-0.56554-0.51095-0.23750 0.27243
  -1  10  -2 2471.88  163.41   1-0.76699-0.78914 0.53901 0.59260-0.34810 0.16143
  -1  10  -2 3377.75  297.95   1-0.80400-0.83057-0.54373-0.48797-0.24066 0.26837
   1 -10   3 3026.27  224.59   1-0.76554-0.75639-0.53745-0.63736 0.35368-0.14704
  -1  10  -3 3174.88  229.20   1-0.79955-0.80780-0.57982-0.47848-0.15661 0.34425
  -1  10  -3 3262.68  203.41   1-0.75990-0.76490 0.53148 0.63169-0.37426 0.12601
  -1  10  -3 3432.32  267.40   1-0.79974-0.80890-0.57959-0.47720-0.15644 0.34343
   1 -10   3 3412.29  225.84   1-0.02426-0.01674-0.89805-0.99790 0.43921-0.06249
   1 -10   4  214.11   64.15   1-0.74147-0.74953-0.51272-0.65936 0.43281-0.05866
  -1  10  -4  419.94   58.22   1-0.80382-0.79481-0.59000-0.44191-0.07587 0.41590
  -1  10  -4  390.92   57.13   1-0.75084-0.73937 0.52213 0.66764-0.40449 0.08701
  -1  10  -4  304.41   78.01   1-0.78865-0.78071-0.61080-0.46215-0.07022 0.42060
   1 -10   4  342.36   51.26   1-0.15814-0.16786-0.83887-0.98540 0.52084 0.02835
  -1  10  -5 4252.29  309.82   1-0.80306-0.77719-0.59588-0.40266 0.00181 0.48355
   1 -10   5 4498.08  332.10   1-0.71069-0.73594-0.48304-0.67640 0.51145 0.02922
  -1  10  -5 4490.53  313.49   1-0.80286-0.77660-0.59614-0.40129 0.00293 0.48563
  -1  10  -5 4496.31  293.10   1-0.73901-0.71041 0.51028 0.70249-0.43984 0.04248
   1 -10   5 4624.37  299.78   1-0.30276-0.32940-0.74463-0.93758 0.59485 0.11144
  -1  10  -6 1677.89  146.25   1-0.80386-0.76070-0.59020-0.35027 0.07388 0.54646
   1 -10   6 1630.26  149.04   1-0.67345-0.71602-0.44880-0.68865 0.58740 0.11428
  -1  10  -6 1618.79  122.79   1-0.72410-0.67837 0.49577 0.73468-0.47944-0.00629
   1 -10   6 1626.30  122.02   1-0.44581-0.48934-0.61454-0.85405 0.65083 0.17643
  -1  10  -710714.83  494.94   1-0.80085-0.74041-0.58220-0.29555 0.14025 0.60368
   1 -10   7 9134.84  449.28   1-0.63017-0.68995-0.41045-0.69703 0.65909 0.19521
  -1  10  -710189.35  439.65   1-0.70556-0.64270 0.47823 0.76384-0.52293-0.05895
   1 -10   7 9404.52  409.19   1-0.57210-0.63279-0.45764-0.74379 0.68062 0.21526
  -1  10  -8 9371.91  434.93   1-0.79507-0.71730-0.57277-0.23982 0.19948 0.65418
   1 -10   8 9232.47  543.50   1-0.58112-0.65878-0.36825-0.70178 0.72572 0.27112
  -1  10  -8 9385.30  410.40   1-0.68288-0.60172 0.45734 0.79040-0.56965-0.11484
  -1  10  -8 8475.52  379.48   1 0.00000 0.07656 0.60281 0.93664-0.79787-0.34179
   1 -10   8 8430.12  361.29   1-0.66947-0.74684-0.29235-0.62522 0.68288 0.22655
  -1  10  -9 1142.62  130.90   1-0.78733-0.69229-0.56242-0.18272 0.25255 0.69809
   1 -10   9 1146.98  180.23   1-0.52869-0.62351-0.32424-0.70442 0.78444 0.33913
  -1  10  -9 1200.67  111.06   1-0.65530-0.55689 0.43256 0.81222-0.61925-0.17367
  -1  10  -9 1005.24  110.41   1 0.00000 0.09363 0.53097 0.91149-0.84738-0.40051
   1 -10   9 1124.44  101.31   1-0.73616-0.83057-0.13406-0.51336 0.66338 0.21586
  -1  10 -10 7078.64  367.12   1-0.77857-0.66626-0.55190-0.12546 0.29871 0.73508
   1 -10  10 6641.01  435.72   1-0.47494-0.58662-0.28001-0.70573 0.83427 0.39725
  -1  10 -10 7819.21  391.05   1-0.62214-0.50648 0.40346 0.82972-0.67093-0.23459
  -1  10 -10 6567.00  337.30   1 0.00000 0.11069 0.45838 0.88558-0.88875-0.45109
  -1  10 -10 7814.47  377.11   1-0.02708 0.08607-0.89706-0.47049 0.44106 0.87819
   1 -10  10 7173.11  337.35   1-0.77658-0.88806 0.00814-0.41796 0.62995 0.19144
  -1  10 -11 2838.16  227.25   1-0.76951-0.63993-0.54175-0.06857 0.33815 0.76536
   1 -10  11 2769.45  286.84   1-0.41770-0.54654-0.23373-0.70613 0.87800 0.45017
  -1  10 -11 2538.77  197.68   1-0.58289-0.45135 0.36976 0.84220-0.72354-0.29490
  -1  10 -11 2754.85  193.72   1-0.10963 0.02076-0.86328-0.39003 0.49265 0.92056
   1 -10  11 3019.02  203.23   1-0.79714-0.92615 0.13080-0.34166 0.58944 0.15968
  -1  10 -12   -7.72   67.99   1-0.76091-0.61528-0.53254-0.01208 0.37069 0.78821
   1 -10  12   -8.87   73.14   1-0.35938-0.50540-0.18730-0.70638 0.91419 0.49556
  -1  10 -12  -26.51   58.04   1-0.53661-0.38785 0.33082 0.84988-0.77627-0.35672
  -1  10 -12    7.30   35.89   1-0.17881-0.03117-0.82741-0.30748 0.53236 0.95104
   1 -10  12   28.02   34.08   1-0.80391-0.95018 0.23402-0.28510 0.54676 0.12598
  -1  10 -13  464.28   85.67   1-0.75288-0.59006-0.52421 0.04296 0.39793 0.80621
  -1  10 -13  415.79   88.41   1-0.48244-0.31648 0.28614 0.85182-0.82786-0.41740
  -1  10 -13  420.63   70.83   1-0.23310-0.06871-0.79420-0.22782 0.56115 0.97127
   1 -10  13  300.45   56.28   1-0.80164-0.96520 0.32106-0.24466 0.50426 0.09233
  -1  10 -14  261.44   86.84   1-0.74590-0.56588-0.51713 0.09677 0.41975 0.81878
  -1  10 -14  106.12   64.17   1-0.41986-0.23591 0.23546 0.84763-0.87651-0.47523
  -1  10 -14   95.68   46.84   1-0.27732-0.09571-0.76368-0.15061 0.58298 0.98394
   1 -10  14  165.47   58.46   1-0.79344-0.97424 0.39504-0.21735 0.46301 0.06006
  -1  10 -15 3053.68  307.86   1-0.74015-0.54293-0.51140 0.14923 0.43662 0.82640
  -1  10 -15 1806.56  217.08   1-0.34676-0.14559 0.17734 0.83612-0.92103-0.52885
  -1  10 -15 2336.76  207.07   1-0.31141-0.11258-0.73790-0.07815 0.59876 0.99056
  -1  10 -16  294.38   89.49   1-0.73574-0.52133-0.50705 0.20031 0.44897 0.82951
  -1  10 -16  204.11   65.91   1-0.33697-0.12093-0.71720-0.01078 0.60996 0.99260
  -1  10 -17  628.36  130.09   1-0.73270-0.50110-0.50409 0.25000 0.45719 0.82848
  -1  10 -17  655.85  100.34   1-0.35542-0.12215-0.70151 0.05158 0.61769 0.99116
  -1  10 -18  -82.85   60.88   1-0.73104-0.48224-0.50247 0.29835 0.46161 0.82366
  -1   9  13  444.30   82.93   1-0.26599-0.55027-0.11425-0.75131-0.95717-0.36431
  -1   9  13  588.79  187.03   1 0.00000-0.28223-0.24375-0.88259-0.96983-0.37598
   1  -9 -13  587.29   62.72   1-0.80333-0.51932 0.21281 0.85383 0.55619-0.03549
  -1   9  12 5138.22  347.98   1-0.30738-0.57437-0.14644-0.73694-0.94025-0.35637
   1  -9 -12 5257.37 1701.70   1-0.80405-0.53730 0.24797 0.84232 0.54036-0.04233
  -1   9  11 7935.50  277.59   1-0.34938-0.59818-0.17940-0.72362-0.91964-0.34430
   1  -9 -11 7917.70 2827.41   1-0.80356-0.55406 0.28326 0.83095 0.52348-0.05022
  -1   9  10 8848.29  344.86   1-0.39093-0.62251-0.21233-0.70996-0.89559-0.32927
  -1   9  10 6510.58 2126.69   1-0.75595-0.98361 0.52737 0.02563-0.38781 0.17842
   1  -9 -10 8711.37  294.49   1-0.80182-0.56982 0.31846 0.81964 0.50562-0.05894
  -1   9   9  137.31   63.48   1-0.43248-0.64684-0.24561-0.69666-0.86754-0.31025
  -1   9   9  -84.61   47.04   1-0.76529-0.97550 0.53719 0.08420-0.35459 0.20321
   1  -9  -9  -25.14   39.90   1-0.79870-0.58395 0.35430 0.80882 0.48634-0.06925
  -1   9   8  316.79   90.00   1-0.47393-0.67106-0.27919-0.68365-0.83512-0.28686
  -1   9   8  142.07   45.42   1-0.77222-0.96528 0.54474 0.13837-0.32698 0.22154
   1  -9  -8  199.28   59.67   1-0.79411-0.59660 0.39058 0.79843 0.46564-0.08097
  -1   9   7 1187.51  110.86   1-0.51452-0.69384-0.31250-0.67141-0.79850-0.26034
  -1   9   7 1326.22  114.87   1-0.77730-0.95319 0.55044 0.19070-0.30465 0.23461
  -1   9   6   11.37   43.91   1-0.55527-0.71739-0.34643-0.65867-0.75607-0.22693
   1  -9  -6   -2.40   52.43   1-0.79486-0.63231-0.57246-0.25922-0.20117-0.73005
  -1   9   6  -34.08   44.64   1-0.78087-0.93962 0.55458 0.24147-0.28750 0.24248
  -1   9   5 7107.63  367.30   1-0.59514-0.74006-0.38020-0.64577-0.70798-0.18785
   1  -9  -5 6642.36  338.91   1-0.79824-0.65296-0.57762-0.31113-0.17074-0.69053
  -1   9   5 6797.23  331.43   1-0.78321-0.92480 0.55736 0.29088-0.27552 0.24519
   1  -9  -5 6601.83  366.01   1-0.80097-0.65370-0.57370-0.30914-0.17118-0.69072
  -1   9   4 4010.84  238.64   1-0.63367-0.76138-0.41350-0.63239-0.65381-0.14269
   1  -9  -4 3877.41  244.87   1-0.80134-0.67331-0.58319-0.36346-0.13313-0.64384
  -1   9   4 3763.46  212.81   1-0.78448-0.90891 0.55889 0.33904-0.26872 0.24272
   1  -9  -4 4007.12  279.28   1-0.79768-0.66782-0.58762-0.36969-0.13564-0.64601
  -1   9   3 1182.10  103.33   1-0.66984-0.78067-0.44555-0.61807-0.59395-0.09242
  -1   9   3 1073.23   83.96   1-0.78477-0.89205 0.55924 0.38601-0.26716 0.23502
   1  -9  -3 1441.38  151.81   1-0.79206-0.67961-0.60348-0.43166-0.09186-0.59311
   1  -9  -2 1615.60  129.44   1-0.80095-0.70690-0.59762-0.47017-0.03627-0.52841
  -1   9   2 1582.46  135.42   1-0.70385-0.79743-0.47664-0.60243-0.52667-0.03419
   1  -9  -2 1505.24  124.03   1-0.80393-0.71042-0.59377-0.46755-0.03347-0.52601
  -1   9   2 1328.40  107.67   1-0.78408-0.87421 0.55841 0.43180-0.27088 0.22202
   1  -9  -2 1641.09  175.60   1-0.78282-0.68774-0.62107-0.49590-0.03807-0.53016
   1  -9  -1   91.79   50.07   1-0.80382-0.72706-0.59423-0.51350 0.02725-0.45574
  -1   9   1   75.89   55.25   1-0.73431-0.81064-0.50566-0.58473-0.45285 0.03058
   1  -9  -1  112.25   43.40   1-0.80142-0.72512-0.59737-0.51755 0.02934-0.45423
  -1   9   1   64.96   31.46   1-0.78236-0.85533 0.55634 0.47636-0.27997 0.20367
   1  -9   0  401.36   61.02   1-0.80315-0.74366-0.58751-0.55349 0.09887-0.37496
  -1   9   0  638.23   72.02   1-0.76010-0.81936-0.53169-0.56435-0.37353 0.10072
  -1   9   0  431.31   51.70   1-0.77945-0.83527 0.55292 0.51957-0.29447 0.17989
   1  -9   1 1157.32   80.11   1-0.79753-0.75533-0.57648-0.58918 0.17776-0.28692
  -1   9  -1 1193.22   91.65   1-0.78070-0.82268-0.55438-0.54029-0.28838 0.17684
  -1   9  -1  964.75   65.23   1-0.77514-0.81380 0.54799 0.56126-0.31441 0.15069
  -1   9  -1 1093.71  104.86   1-0.80327-0.84608-0.51939-0.50417-0.29151 0.17302
   1  -9   2   91.60   53.13   1-0.78567-0.76087-0.56035-0.61927 0.26213-0.19384
  -1   9  -2   55.16   41.02   1-0.79511-0.81959-0.57283-0.51202-0.19914 0.25707
  -1   9  -2   97.13   45.41   1-0.76911-0.79061 0.54131 0.60121-0.33977 0.11606
  -1   9  -2   -1.80   69.12   1-0.80283-0.82824-0.56123-0.49939-0.20117 0.25420
   1  -9   3 4217.57  283.99   1-0.76640-0.75835-0.53838-0.64464 0.35036-0.09660
  -1   9  -3 4360.23  281.03   1-0.80274-0.80997-0.58637-0.47881-0.10848 0.33865
  -1   9  -3 4078.04  231.48   1-0.76097-0.76532 0.53260 0.63913-0.37047 0.07609
  -1   9  -3 4278.31  299.89   1-0.79406-0.80231-0.59851-0.49039-0.10600 0.34030
   1  -9   3 4665.08  265.62   1-0.03755-0.03097-0.89331-0.99952 0.44785-0.00000
  -1   9  -4 7086.75  353.30   1-0.80205-0.79240-0.59694-0.44409-0.01905 0.41817
   1  -9   4 7553.56  410.95   1-0.73913-0.74827-0.51040-0.66338 0.43951 0.00178
  -1   9  -4 7458.36  398.89   1-0.80362-0.79359-0.59485-0.44053-0.01836 0.41968
  -1   9  -4 7523.72  344.39   1-0.75045-0.73827 0.52174 0.67373-0.40571 0.03207
   1  -9   4 7136.03  328.14   1-0.18682-0.19719-0.82280-0.97545 0.53674 0.09800
  -1   9  -5 6370.83  379.50   1-0.80399-0.77706-0.59110-0.39153 0.06474 0.49282
   1  -9   5 6207.43  396.39   1-0.70379-0.73025-0.47658-0.67607 0.52681 0.09823
  -1   9  -5 5910.27  320.21   1-0.73665-0.70734 0.50795 0.70664-0.44645-0.01784
   1  -9   5 6153.53  330.58   1-0.34551-0.37310-0.71003-0.90936 0.61357 0.18399
  -1   9  -6 3284.33  243.56   1-0.80069-0.75647-0.58190-0.33561 0.14241 0.56133
   1  -9   6 3754.72  298.65   1-0.66081-0.70446-0.43746-0.68368 0.60987 0.19052
  -1   9  -6 3407.91  217.36   1-0.71912-0.67268 0.49101 0.73639-0.49169-0.07226
   1  -9   6 3588.26  227.11   1-0.49351-0.53804-0.56089-0.80678 0.66470 0.24412
  -1   9  -7   73.16   55.98   1-0.79346-0.73191-0.57049-0.27786 0.21200 0.62216
   1  -9   7   32.47   61.81   1-0.61061-0.67208-0.39348-0.68664 0.68724 0.27714
  -1   9  -7   60.60   46.73   1-0.69730-0.63269 0.47056 0.76333-0.54068-0.13041
   1  -9   7   95.38   31.84   1-0.61430-0.67550-0.39239-0.68496 0.68458 0.27297
  -1   9  -8  914.50  120.15   1-0.78348-0.70465-0.55768-0.21831 0.27412 0.67512
   1  -9   8  858.86  119.20   1-0.55589-0.63452-0.34695-0.68676 0.75538 0.35458
  -1   9  -8 1065.02   87.89   1-0.67033-0.58848 0.44599 0.78537-0.59307-0.19203
  -1   9  -8 1042.90   81.89   1 0.00000 0.07757 0.56169 0.90179-0.82734-0.42513
   1  -9   8 1039.22   62.89   1-0.70094-0.77920-0.22459-0.56363 0.67692 0.27415
  -1   9  -9 5806.22  331.93   1-0.77200-0.67591-0.54449-0.15837 0.32793 0.71976
   1  -9   9 6583.58 1555.63   1-0.49744-0.59324-0.29843-0.68490 0.81454 0.42304
  -1   9  -9 6574.65 1527.82   1-0.63748-0.53838 0.41684 0.80282-0.64795-0.25614
  -1   9  -9 6216.77  340.02   1 0.00000 0.09463 0.48431 0.87110-0.87489-0.48190
  -1   9  -9 6507.12 1513.39   1-0.09182 0.00503-0.87139-0.48514 0.48190 0.87441
   1  -9   9 6140.65  322.40   1-0.75620-0.85154-0.07133-0.45715 0.65043 0.25668
  -1   9 -10 8341.58  433.52   1-0.76024-0.64792-0.53184-0.09849 0.37305 0.75530
   1  -9  10 7984.10  539.68   1-0.43845-0.55114-0.25042-0.68256 0.86316 0.47993
  -1   9 -10 8798.27  419.40   1-0.59796-0.48161 0.38261 0.81519-0.70430-0.32172
  -1   9 -10 8363.36  399.88   1 0.00000 0.11281 0.40800 0.84107-0.91297-0.52902
  -1   9 -10 8295.91  186.13   1-0.18141-0.06731-0.82593-0.39300 0.53378 0.91706
   1  -9  10 8514.00  383.87   1-0.78708-0.89993 0.06105-0.37115 0.61381 0.22882
  -1   9 -11 5676.28  399.44   1-0.74869-0.61917-0.51995-0.03987 0.41123 0.78423
   1  -9  11 5769.50  435.64   1-0.37674-0.50659-0.20105-0.67988 0.90423 0.53020
  -1   9 -11 6244.69  331.37   1-0.55146-0.41913 0.34323 0.82204-0.76031-0.38543
  -1   9 -11 5964.20  312.62   1 0.00000 0.12995 0.33282 0.81255-0.94298-0.56821
  -1   9 -11 5458.98  137.49   1-0.25262-0.12171-0.78113-0.30172 0.57097 0.94559
   1  -9  11 6795.11  332.51   1-0.80104-0.93114 0.17222-0.30665 0.57328 0.19729
  -1   9 -12 2198.36  176.15   1-0.73809-0.59138-0.50937 0.01742 0.44244 0.80620
   1  -9  12 2025.94  264.31   1-0.31490-0.46192-0.15232-0.67783 0.93682 0.57199
  -1   9 -12 2398.96  211.94   1-0.49649-0.34695 0.29764 0.82308-0.81541-0.44962
  -1   9 -12 2055.12  173.76   1-0.30995-0.16182-0.73904-0.21296 0.59811 0.96356
   1  -9  12 2693.21  185.20   1-0.80397-0.95132 0.26535-0.26018 0.53217 0.16516
  -1   9 -13 1836.19  212.16   1-0.72885-0.56494-0.50034 0.07318 0.46735 0.82187
   1  -9  13 1124.75  165.65   1-0.25411-0.42070-0.10506-0.67628 0.96144 0.60468
  -1   9 -13 1568.18  171.49   1-0.43235-0.26560 0.24550 0.81756-0.86764-0.51093
  -1   9 -13 1528.65  146.69   1-0.35400-0.18866-0.70274-0.12998 0.61710 0.97340
   1  -9  13 1834.86  168.78   1-0.79974-0.96437 0.34398-0.22816 0.49200 0.13384
  -1   9 -14  467.33   91.57   1-0.72119-0.54009-0.49299 0.12726 0.48665 0.83192
  -1   9 -14  263.70   74.18   1-0.35832-0.17365 0.18647 0.80501-0.91478-0.56726
  -1   9 -14  421.77   64.98   1-0.38600-0.20364-0.67404-0.05475 0.62981 0.97751
  -1   9 -15   -1.30   81.89   1-0.71524-0.51694-0.48733 0.17965 0.50092 0.83695
  -1   9 -15   53.28   73.05   1-0.27227-0.07038 0.11912 0.78428-0.95481-0.61639
  -1   9 -15   21.50   37.60   1-0.41037-0.21078-0.65076 0.01519 0.63882 0.97741
  -1   9 -16 1286.44  172.30   1-0.71102-0.49552-0.48335 0.23036 0.51070 0.83748
  -1   9 -16 1473.87  152.43   1-0.42762-0.21081-0.63349 0.07913 0.64484 0.97431
  -1   9 -17  501.39  122.22   1-0.70849-0.47579-0.48097 0.27947 0.51643 0.83397
  -1   9 -17  523.57   83.38   1-0.43908-0.20503-0.62164 0.13765 0.64866 0.96902
  -1   9 -18  158.51   53.86   1-0.44573-0.19446-0.61462 0.19135 0.65081 0.96206
  -1   8  14  266.12   91.36   1-0.20938-0.51197-0.07066-0.74609-0.97527-0.42570
  -1   8  13  465.02  114.84   1-0.24948-0.53265-0.10148-0.73241-0.96304-0.42408
   1  -8 -13  323.20   75.86   1-0.80355-0.52062 0.21903 0.85364 0.55347 0.01554
  -1   8  12   49.19   65.16   1-0.29104-0.55694-0.13370-0.71807-0.94731-0.41734
   1  -8 -12  -89.35   66.05   1-0.80406-0.53839 0.25470 0.84265 0.53722 0.00829
  -1   8  11 1461.00  172.59   1-0.33294-0.58155-0.16646-0.70428-0.92813-0.40715
  -1   8  11  920.71  143.35   1-0.74934-0.99342 0.52060-0.02135-0.40921 0.11248
   1  -8 -11 1804.06  200.16   1-0.80330-0.55489 0.29063 0.83191 0.51983-0.00011
  -1   8  10 5288.22  395.33   1-0.37569-0.60620-0.20022-0.69173-0.90485-0.39246
  -1   8  10 3174.12  282.83   1-0.76178-0.98849 0.53346 0.04015-0.36756 0.14579
   1  -8 -10 5283.04  374.20   1-0.80123-0.57031 0.32661 0.82137 0.50134-0.00946
  -1   8   9  196.33   65.91   1-0.41820-0.63149-0.23413-0.67906-0.87765-0.37428
  -1   8   9  247.06   51.22   1-0.77088-0.98044 0.54325 0.09657-0.33259 0.17149
   1  -8  -9  131.62   58.61   1-0.79769-0.58401 0.36338 0.81147 0.48127-0.02055
  -1   8   8  754.39  102.70   1-0.46093-0.65699-0.26861-0.66695-0.84580-0.35146
  -1   8   8  647.25  110.33   1-0.77752-0.96992 0.55069 0.15064-0.30363 0.19118
   1  -8  -8  496.76   66.21   1-0.79254-0.59611 0.40078 0.80221 0.45960-0.03325
  -1   8   7 8085.97  473.76   1-0.50372-0.68256-0.30359-0.65535-0.80875-0.32343
   1  -8  -7 7585.90  444.23   1-0.78045-0.60131-0.55408-0.20046-0.28962-0.77345
  -1   8   7 6575.55  372.88   1-0.78226-0.95751 0.55622 0.20279-0.28050 0.20505
   1  -8  -7 7303.18  444.40   1-0.80370-0.62278-0.52577-0.17403-0.27860-0.76279
  -1   8   6  539.57   90.99   1-0.54581-0.70691-0.33850-0.64459-0.76648-0.29115
   1  -8  -6  495.03   71.32   1-0.78512-0.62325-0.55967-0.25278-0.26523-0.74003
  -1   8   6  535.23   62.43   1-0.78550-0.94359 0.56014 0.25334-0.26311 0.21317
   1  -8  -6  729.87  107.69   1-0.80404-0.64053-0.53596-0.23085-0.25738-0.73240
  -1   8   5 9350.93  433.07   1-0.58803-0.73193-0.37413-0.63354-0.71710-0.25078
   1  -8  -5 8950.48  406.44   1-0.79047-0.64621-0.56645-0.30618-0.23298-0.69903
  -1   8   5 7762.77  340.89   1-0.78752-0.92846 0.56265 0.30247-0.25145 0.21555
   1  -8  -5 8847.24  429.60   1-0.80382-0.65771-0.54896-0.29048-0.22914-0.69500
  -1   8   4 7819.30  393.36   1-0.62919-0.75590-0.40959-0.62233-0.66055-0.20324
   1  -8  -4 8534.70  451.23   1-0.79581-0.66881-0.57386-0.36035-0.19328-0.65025
  -1   8   4 8205.45  400.51   1-0.78849-0.91227 0.56388 0.35033-0.24558 0.21216
   1  -8  -4 8209.29  481.16   1-0.80238-0.67369-0.56489-0.35304-0.19253-0.64923
  -1   8   3  135.13   77.11   1-0.66815-0.77793-0.44403-0.61036-0.59700-0.14920
  -1   8   3  189.66   45.54   1-0.78849-0.89512 0.56388 0.39696-0.24557 0.20290
  -1   8   2 5939.49  357.85   1-0.70492-0.79746-0.47764-0.59725-0.52434-0.08558
   1  -8  -2 6140.79  348.40   1-0.80361-0.71112-0.58906-0.46906-0.08490-0.52371
  -1   8   2 5633.93  303.76   1-0.78751-0.87698 0.56263 0.44234-0.25152 0.18768
   1  -8  -2 6136.85  399.12   1-0.79153-0.69762-0.60471-0.48567-0.08831-0.52672
  -1   8   1  995.32   78.67   1-0.73779-0.81309-0.50908-0.58197-0.44327-0.01356
   1  -8  -1 1240.04   96.95   1-0.80351-0.72828-0.59511-0.52187-0.01440-0.44413
  -1   8   1  896.17   60.20   1-0.78543-0.85775 0.56005 0.48638-0.26351 0.16642
   1  -8   0  -23.31   51.34   1-0.80399-0.74557-0.59113-0.56347 0.06435-0.35583
  -1   8   0   52.82   53.53   1-0.76524-0.82344-0.53713-0.56357-0.35481 0.06573
  -1   8   0   -4.48   28.96   1-0.78204-0.83720 0.55596 0.52891-0.28163 0.13903
   1  -8   1 6266.36  335.13   1-0.79970-0.75855-0.58008-0.59913 0.15486-0.25617
  -1   8  -1 6577.34  353.18   1-0.78626-0.82718-0.56107-0.54078-0.25880 0.15269
  -1   8  -1 6679.21  395.46   1-0.80401-0.84566-0.53380-0.51251-0.26194 0.14891
   1  -8   2 2040.83  165.83   1-0.78742-0.76367-0.56253-0.62787 0.25202-0.15024
  -1   8  -2 2367.10  178.03   1-0.79946-0.82292-0.57967-0.51265-0.15756 0.24491
  -1   8  -2 1964.01  131.81   1-0.76998-0.79083 0.54226 0.60847-0.33627 0.06585
  -1   8  -2 2079.95  179.48   1-0.79985-0.82410-0.57910-0.51118-0.15768 0.24401
   1  -8   3  242.81   60.37   1-0.76567-0.75870-0.53760-0.65019 0.35316-0.04004
  -1   8  -3  129.70   62.41   1-0.80406-0.81026-0.59202-0.47824-0.05464 0.33875
  -1   8  -3  187.68   47.77   1-0.76037-0.76407 0.53197 0.64481-0.37260 0.02025
  -1   8  -3  143.81   73.45   1-0.78458-0.79166-0.61821-0.50396-0.04725 0.34538
   1  -8   3  228.87   54.05   1-0.06373-0.05808-0.88326-0.99581 0.46452 0.07050
  -1   8  -4  179.63   44.37   1-0.80404-0.79333-0.59297-0.43377 0.04358 0.42716
   1  -8   4  162.87   58.48   1-0.73377-0.74400-0.50513-0.66446 0.45432 0.07036
  -1   8  -4  191.45   49.56   1-0.80018-0.78919-0.59794-0.43762 0.04655 0.43087
  -1   8  -4  159.08   36.04   1-0.74779-0.73490 0.51904 0.67751-0.41400-0.02993
   1  -8   4  207.91   41.15   1-0.23217-0.24350-0.79481-0.95384 0.56067 0.17576
  -1   8  -5  568.04   73.33   1-0.80118-0.77319-0.58286-0.37694 0.13556 0.50999
   1  -8   5  689.08   96.06   1-0.69202-0.71955-0.46570-0.67156 0.55156 0.17674
  -1   8  -5  716.15   67.47   1-0.73117-0.70115 0.50259 0.70775-0.46128-0.08639
   1  -8   5  762.62   65.51   1-0.40214-0.43044-0.65876-0.86436 0.63585 0.25996
  -1   8  -6 3013.38  223.16   1-0.79258-0.74725-0.56928-0.31696 0.21845 0.58407
   1  -8   6 3113.76  252.74   1-0.64148-0.68621-0.42035-0.67295 0.64171 0.27612
  -1   8  -6 3071.54  190.12   1-0.70990-0.66275 0.48230 0.73416-0.51323-0.14751
   1  -8   6 3054.90  192.87   1-0.55011-0.59558-0.48868-0.74092 0.67717 0.31032
  -1   8  -7 5748.40  346.20   1-0.77993-0.71732-0.55348-0.25443 0.29216 0.64861
   1  -8   7 5201.83  327.67   1-0.58344-0.64588-0.37022-0.66967 0.72286 0.36656
  -1   8  -7 5610.25  304.31   1-0.68342-0.61812 0.45783 0.75692-0.56862-0.21210
  -1   8  -7 5707.06  317.08   1 0.00000 0.06150 0.59204 0.89172-0.80590-0.44837
  -1   8  -7 6361.95  357.74   1-0.03474 0.02856-0.89433-0.59508 0.44604 0.80315
   1  -8   7 5522.45  299.63   1-0.66001-0.72226-0.31098-0.60993 0.68386 0.32605
  -1   8  -8 7394.90  390.02   1-0.76520-0.68619-0.53709-0.19086 0.35495 0.70193
   1  -8   8 7463.85  408.21   1-0.52117-0.60078-0.31800-0.66411 0.79199 0.44499
  -1   8  -8 8572.04  380.96   1-0.65049-0.56794 0.42829 0.77399-0.62723-0.27995
  -1   8  -8 7507.88  333.52   1 0.00000 0.07857 0.50860 0.85498-0.86099-0.51267
  -1   8  -8 8191.14  361.91   1-0.15198-0.07143-0.84216-0.49623 0.51735 0.86524
   1  -8   8 8036.67  355.00   1-0.73189-0.81123-0.14616-0.49160 0.66555 0.31657
  -1   8  -9 1632.47  163.50   1-0.74960-0.65339-0.52087-0.12791 0.40839 0.74613
   1  -8   9 1521.43  167.17   1-0.45781-0.55434-0.26608-0.65797 0.84829 0.50967
  -1   8  -9 1764.64  138.84   1-0.61037-0.51058 0.39328 0.78557-0.68758-0.34953
  -1   8  -9 1635.02  149.37   1 0.00000 0.09663 0.42657 0.81928-0.90445-0.56518
  -1   8  -9 1694.52  138.16   1-0.24754-0.15011-0.78459-0.39217 0.56844 0.90755
   1  -8   9 1749.46  126.65   1-0.77400-0.87042-0.00325-0.39546 0.63317 0.29319
  -1   8 -10  706.26   92.22   1-0.73445-0.62105-0.50580-0.06611 0.45248 0.78097
   1  -8  10  771.40  208.37   1-0.39176-0.50546-0.21299-0.65157 0.89507 0.56564
  -1   8 -10  573.23   74.18   1-0.56274-0.44683 0.35271 0.79127-0.74760-0.41740
  -1   8 -10  492.34   84.68   1 0.00000 0.11377 0.34636 0.78573-0.93810-0.60801
  -1   8 -10  552.67   55.77   1-0.32383-0.20918-0.72799-0.28889 0.60427 0.93422
   1  -8  10  675.19   56.33   1-0.79547-0.90940 0.11677-0.32185 0.59463 0.26341
  -1   8 -11 2132.25  185.99   1-0.72059-0.58998-0.49241-0.00599 0.48813 0.80738
   1  -8  11 2193.03  266.53   1-0.32591-0.45677-0.16094-0.64620 0.93159 0.61137
  -1   8 -11 2166.11  198.35   1-0.50609-0.37297 0.30554 0.79073-0.80654-0.48542
  -1   8 -11 2053.34  178.74   1 0.00000 0.13091 0.26927 0.75531-0.96306-0.64215
  -1   8 -11 2193.55  172.70   1-0.38073-0.24906-0.67891-0.19326 0.62778 0.94900
   1  -8  11 2363.10  185.98   1-0.80346-0.93465 0.21624-0.26904 0.55469 0.23246
  -1   8 -12  790.23  109.32   1-0.70853-0.56073-0.48100 0.05213 0.51634 0.82635
   1  -8  12  944.50  141.06   1-0.26169-0.41190-0.11092-0.64198 0.95875 0.64667
  -1   8 -12  840.64  108.35   1-0.43978-0.28946 0.25150 0.78330-0.86216-0.55013
  -1   8 -12  758.96  117.48   1 0.00000 0.14804 0.19573 0.72842-0.98065-0.66893
  -1   8 -12  996.68   89.91   1-0.42393-0.27504-0.63724-0.10492 0.64358 0.95569
   1  -8  12  994.34   90.22   1-0.80292-0.95138 0.29942-0.23248 0.51541 0.20204
  -1   8 -13  453.92   88.94   1-0.69861-0.53348-0.47177 0.10794 0.53793 0.83889
   1  -8  13  643.01  130.04   1-0.19895-0.36641-0.06268-0.64036 0.97800 0.67504
  -1   8 -13  490.23   86.57   1-0.36324-0.19506 0.19035 0.76866-0.91204-0.60918
  -1   8 -13  472.19   63.69   1-0.45552-0.28940-0.60409-0.02510 0.65388 0.95687
   1  -8  13  533.56   72.84   1-0.79689-0.96259 0.37010-0.20847 0.47747 0.17307
  -1   8 -14  664.09  134.77   1-0.69083-0.50850-0.46460 0.16184 0.55398 0.84571
   1  -8  14  503.67  156.45   1-0.13825-0.32296-0.01657-0.64086 0.99025 0.69641
  -1   8 -14  617.34  125.47   1-0.27452-0.08913 0.12086 0.74579-0.95395-0.66019
  -1   8 -14  660.45   46.87   1-0.47811-0.29476-0.57887 0.04679 0.66053 0.95442
  -1   8 -15  639.34  122.63   1-0.68522-0.48569-0.45947 0.21369 0.56510 0.84760
  -1   8 -15  417.18  100.50   1-0.17237 0.03011 0.04242 0.71401-0.98411-0.69948
  -1   8 -15  594.17  105.84   1-0.49370-0.29312-0.56067 0.11166 0.66475 0.94953
  -1   8 -1626311.35 1148.49   1-0.68172-0.46499-0.45628 0.26361 0.57188 0.84515
  -1   8 -1624249.95  946.57   1-0.50337-0.28553-0.54903 0.16988 0.66721 0.94319
  -1   8 -17 3851.75  408.88   1-0.68019-0.44626-0.45489 0.31174 0.57481 0.83884
  -1   8 -17 3990.85  368.49   1-0.50895-0.27387-0.54219 0.22338 0.66857 0.93546
  -1   8 -18  560.19  134.00   1-0.68048-0.42935-0.45516 0.35820 0.57425 0.82906
  -1   8 -18  675.06  108.95   1-0.51082-0.25849-0.53988 0.27235 0.66901 0.92682
  -1   7  14  327.46   68.38   1-0.18877-0.49032-0.05491-0.72425-0.98048-0.48481
  -1   7  14  265.41  160.00   1 0.00000-0.29749-0.14384-0.81678-0.98960-0.49431
   1  -7 -14  275.57   75.16   1-0.80201-0.50292 0.18626 0.86112 0.56752 0.07437
  -1   7  13 2401.90  172.80   1-0.22970-0.51378-0.08625-0.70914-0.96943-0.48284
  -1   7  13 3011.92 1092.66   1 0.00000-0.28029-0.19650-0.82284-0.98050-0.49432
   1  -7 -13 2510.92  189.36   1-0.80364-0.52181 0.22215 0.85035 0.55208 0.06793
  -1   7  12 4764.00  328.10   1-0.27006-0.53484-0.11740-0.69564-0.95565-0.47959
  -1   7  12 5639.16  426.19   1 0.00000-0.26309-0.25075-0.83049-0.96805-0.49098
   1  -7 -12 4883.79  325.89   1-0.80404-0.53946 0.25830 0.83984 0.53552 0.06036
  -1   7  11 2552.03  225.67   1-0.31214-0.55965-0.15017-0.68185-0.93808-0.47101
  -1   7  11 1628.65  194.81   1-0.75388-0.99725 0.52524-0.01024-0.39468 0.07328
   1  -7 -11 2162.80  220.42   1-0.80315-0.55605 0.29451 0.82952 0.51788 0.05186
  -1   7  10 6884.69  427.70   1-0.35538-0.58482-0.18414-0.66953-0.91640-0.45792
  -1   7  10 4998.56  383.55   1-0.76654-0.99261 0.53853 0.05154-0.34982 0.10982
   1  -7 -10 7076.49  411.06   1-0.80084-0.57099 0.33155 0.81989 0.49871 0.04166
  -1   7   9  126.74   59.65   1-0.39871-0.61092-0.21853-0.65734-0.89065-0.44121
  -1   7   9  196.36   48.93   1-0.77560-0.98451 0.54851 0.10814-0.31237 0.13800
   1  -7  -9  177.16   46.79   1-0.79699-0.58438 0.36925 0.81092 0.47796 0.02989
  -1   7   818088.78  397.05   1-0.44264-0.63763-0.25380-0.64602-0.86003-0.41960
   1  -7  -819571.68  459.64   1-0.75972-0.56436-0.53129-0.13713-0.37489-0.81405
  -1   7   815207.05  320.44   1-0.78203-0.97378 0.55595 0.16221-0.28167 0.15944
  -1   7   7 6807.77  363.66   1-0.48709-0.66486-0.28994-0.63558-0.82381-0.39241
   1  -7  -7 6920.75  360.84   1-0.76451-0.58643-0.53636-0.18894-0.35753-0.78765
  -1   7   7 7122.83  343.03   1-0.78649-0.96109 0.56136 0.21424-0.25749 0.17435
   1  -7  -7 6443.53  357.53   1-0.80016-0.62040-0.49443-0.14877-0.33952-0.77004
  -1   7   6  891.47  101.10   1-0.53123-0.69132-0.32635-0.62629-0.78184-0.36031
   1  -7  -6  843.68   84.84   1-0.77066-0.60986-0.54301-0.24234-0.33346-0.75454
  -1   7   6  733.71   76.63   1-0.78942-0.94687 0.56508 0.26459-0.23976 0.18281
   1  -7  -6  705.24  116.29   1-0.80176-0.63941-0.50515-0.20612-0.31936-0.74072
  -1   7   5  224.51   55.07   1-0.57614-0.71903-0.36402-0.61728-0.73180-0.31929
   1  -7  -5  191.15   42.54   1-0.77798-0.63445-0.55123-0.29729-0.30146-0.71350
  -1   7   5  167.95   41.71   1-0.79114-0.93143 0.56733 0.31347-0.22849 0.18481
   1  -7  -5  156.36   52.58   1-0.80326-0.65832-0.51933-0.26693-0.29162-0.70381
  -1   7   4 2930.50  192.04   1-0.62049-0.74618-0.40202-0.60861-0.67332-0.26981
   1  -7  -4 3505.13  243.05   1-0.78604-0.65978-0.56080-0.35361-0.26005-0.66305
  -1   7   4 3589.20  210.85   1-0.79183-0.91497 0.56825 0.36102-0.22378 0.18025
   1  -7  -4 3418.36  272.80   1-0.80406-0.67652-0.53729-0.33152-0.25455-0.65757
  -1   7   3  847.68   66.75   1-0.66297-0.77172-0.43939-0.59955-0.60613-0.21207
  -1   7   3 1078.42   71.52   1-0.79155-0.89753 0.56787 0.40726-0.22574 0.16902
   1  -7  -3 1021.66  103.63   1-0.80306-0.69293-0.55915-0.40001-0.20600-0.59986
  -1   7   2 3436.03  196.86   1-0.70343-0.79494-0.47624-0.58969-0.52760-0.14258
   1  -7  -2 3184.53  160.07   1-0.80072-0.70926-0.58197-0.46819-0.14192-0.52700
  -1   7   2 3197.16  112.15   1-0.79024-0.87906 0.56614 0.45215-0.23452 0.15097
   1  -7  -2 3288.70  251.06   1-0.79850-0.70578-0.58463-0.47212-0.14348-0.52817
  -1   7   1  363.01   67.28   1-0.73966-0.81392-0.51092-0.57764-0.43800-0.06202
   1  -7  -1  280.08   57.75   1-0.80401-0.72981-0.59128-0.52426-0.06277-0.43877
  -1   7   1  387.97   48.42   1-0.78772-0.85939 0.56290 0.49554-0.25025 0.12597
   1  -7  -1  428.63   79.12   1-0.78776-0.71239-0.61254-0.54628-0.06494-0.44053
   1  -7   0  458.22   65.25   1-0.80384-0.74647-0.59417-0.57286 0.02802-0.33850
  -1   7   0  392.10   60.40   1-0.76950-0.82665-0.54174-0.56197-0.33818 0.02864
   1  -7   0  544.09   79.07   1-0.80134-0.74435-0.59742-0.57689 0.03064-0.33634
  -1   7   0  567.02   59.58   1-0.78368-0.83820 0.55793 0.53720-0.27302 0.09394
   1  -7   1 1231.48  120.37   1-0.80132-0.76124-0.58315-0.60856 0.13342-0.22395
  -1   7  -1 1200.21  119.35   1-0.79124-0.83093-0.56746-0.54097-0.22784 0.12998
  -1   7  -1 1112.29   85.34   1-0.77769-0.81505 0.55089 0.57678-0.30284 0.05484
  -1   7  -1 1231.21  133.52   1-0.80386-0.84435-0.54809-0.52072-0.23107 0.12611
   1  -7   241910.09 1017.63   1-0.78824-0.76554-0.56356-0.63533 0.24711-0.10145
  -1   7  -237795.41  926.05   1-0.80260-0.82503-0.58602-0.51278-0.11133 0.23741
  -1   7  -242156.06  953.55   1-0.76914-0.78935 0.54135 0.61387-0.33963 0.00879
  -1   7  -241763.99 1130.71   1-0.79450-0.81777-0.59735-0.52363-0.10925 0.23885
  -1   7  -314937.98  660.62   1-0.80320-0.80871-0.59568-0.47683 0.00530 0.34438
   1  -7   314638.94  627.26   1-0.76259-0.75671-0.53432-0.65325 0.36462 0.02516
  -1   7  -315421.50  696.78   1-0.80266-0.80783-0.59638-0.47638 0.00740 0.34707
  -1   7  -314998.81  603.51   1-0.75753-0.76106 0.52900 0.64725-0.38248-0.04296
   1  -7   315206.69  606.49   1-0.10769-0.10297-0.86419-0.98310 0.49149 0.15132
  -1   7  -4 1383.70  136.22   1-0.80238-0.79061-0.58547-0.41992 0.11571 0.44563
   1  -7   4 1554.20  144.15   1-0.72379-0.73510-0.49547-0.66114 0.48023 0.15003
  -1   7  -4 1423.00   98.62   1-0.74169-0.72808 0.51293 0.67787-0.43219-0.10185
   1  -7   4 1545.33   96.46   1-0.29712-0.30941-0.74895-0.91435 0.59226 0.26117
  -1   7  -5  208.60   44.18   1-0.79289-0.76378-0.56970-0.35771 0.21620 0.53728
   1  -7   5  228.49   64.56   1-0.67296-0.70156-0.44835-0.66059 0.58830 0.26724
  -1   7  -5  243.56   49.71   1-0.72087-0.69013 0.49267 0.70431-0.48745-0.16628
   1  -7   5  192.44   61.56   1-0.47398-0.50327-0.58358-0.79557 0.65936 0.33729
  -1   7  -6 2020.91  167.65   1-0.77715-0.73076-0.55027-0.29154 0.30532 0.61723
   1  -7   6 1908.67  160.62   1-0.61182-0.65808-0.39453-0.65361 0.68557 0.37377
  -1   7  -6 2292.09  144.22   1-0.69436-0.64562 0.46785 0.72666-0.54678-0.23480
  -1   7  -6 1687.67  110.78   1 0.00000 0.04544 0.62225 0.88152-0.78281-0.46995
  -1   7  -6 1879.05  133.67   1-0.07586-0.02885-0.87827-0.61934 0.47209 0.78458
   1  -7   6 1896.17  123.45   1-0.61175-0.65784-0.39657-0.65523 0.68445 0.37137
  -1   7  -727854.57  517.36   1-0.75805-0.69514-0.52955-0.22370 0.38069 0.68317
   1  -7   727128.59  536.72   1-0.54464-0.60806-0.33753-0.64327 0.76774 0.46524
  -1   7  -730789.04  492.50   1-0.66080-0.59481 0.43746 0.74287-0.60988-0.30713
  -1   7  -731728.47  516.84   1 0.00000 0.06250 0.53096 0.83692-0.84739-0.54373
  -1   7  -730785.00  506.70   1-0.20645-0.14250-0.81108-0.50564 0.54728 0.85088
   1  -7   730366.49  451.21   1-0.70400-0.76718-0.21745-0.52262 0.67608 0.37185
  -1   7  -810758.05  511.97   1-0.73759-0.65749-0.50888-0.15630 0.44383 0.73706
   1  -7   811759.12  656.42   1-0.47554-0.55592-0.28051-0.63214 0.83376 0.53975
  -1   7  -812355.24  549.80   1-0.61935-0.53611 0.40103 0.75304-0.67496-0.38144
  -1   7  -812058.08  546.15   1 0.00000 0.07957 0.44111 0.79376-0.89744-0.60300
  -1   7  -811201.10  501.19   1-0.31191-0.23075-0.73750-0.38539 0.59899 0.89343
   1  -7   812157.54  537.28   1-0.75898-0.83927-0.06164-0.41356 0.64818 0.35296
  -1   7  -912370.88  551.58   1-0.71772-0.62043-0.48968-0.09038 0.49504 0.77903
   1  -7   912501.23  647.80   1-0.40385-0.50139-0.22264-0.62096 0.88731 0.60249
  -1   7  -913593.65  523.62   1-0.56963-0.47014 0.35852 0.75683-0.73957-0.45404
  -1   7  -913486.90  521.86   1 0.00000 0.09760 0.35513 0.75414-0.93481-0.64941
  -1   7  -912119.22  207.45   1-0.39033-0.29212-0.66999-0.27131 0.63145 0.91708
   1  -7   913401.98  493.08   1-0.78826-0.88603 0.06788-0.33048 0.61158 0.32514
  -1   7 -1017486.08  598.34   1-0.69970-0.58509-0.47278-0.02689 0.53561 0.81051
   1  -7  1014997.48  614.76   1-0.33289-0.44760-0.16642-0.61143 0.92816 0.65253
  -1   7 -1019313.72  481.85   1-0.51014-0.39345 0.30888 0.75382-0.80270-0.52626
  -1   7 -1020484.89  529.88   1 0.00000 0.11473 0.27302 0.71870-0.96200-0.68578
  -1   7 -1018418.42  587.32   1-0.44832-0.33288-0.61186-0.16651 0.65163 0.92814
   1  -7  1019183.97  445.28   1-0.80118-0.91620 0.17399-0.27105 0.57257 0.29512
  -1   7 -1117882.81  526.67   1-0.68411-0.55230-0.45846 0.03415 0.56727 0.83293
   1  -7  1117150.36  651.01   1-0.26445-0.39828-0.11306-0.60396 0.95774 0.69035
  -1   7 -1118129.49  470.24   1-0.44034-0.30643 0.25194 0.74350-0.86175-0.59439
  -1   7 -1118304.64  468.43   1 0.00000 0.13187 0.19565 0.68799-0.98067-0.71363
  -1   7 -1116598.35  386.26   1-0.48986-0.35720-0.56521-0.07318 0.66374 0.93115
   1  -7  1118406.33  414.83   1-0.80401-0.93629 0.26172-0.22997 0.53390 0.26544
  -1   7 -12 5414.70  213.07   1-0.67132-0.52231-0.44688 0.09247 0.59129 0.84772
   1  -7  12 5495.15  298.73   1-0.19833-0.34941-0.06221-0.59973 0.97815 0.71988
  -1   7 -12 4974.09  322.82   1-0.35981-0.20813 0.18764 0.72571-0.91396-0.65576
  -1   7 -12 6429.53  360.32   1 0.00000 0.14881 0.12349 0.66258-0.99234-0.73405
  -1   7 -12 5952.19  297.33   1-0.51886-0.36895-0.52980 0.00881 0.67087 0.92940
   1  -7  12 6103.92  305.74   1-0.80052-0.95005 0.33537-0.20296 0.49666 0.23705
  -1   7 -13  110.43   71.69   1-0.66139-0.49519-0.43798 0.14809 0.60886 0.85606
   1  -7  13   54.57   73.74   1-0.13511-0.30343-0.01419-0.59832 0.99072 0.74157
  -1   7 -13   91.23   52.91   1-0.26690-0.09800 0.11496 0.69964-0.95684-0.70774
  -1   7 -13   78.38   41.57   1-0.53920-0.37206-0.50341 0.08188 0.67515 0.92458
  -1   7 -14  127.73   61.71   1-0.65425-0.47085-0.43163 0.20118 0.62099 0.85896
   1  -7  14   52.61   91.58   1-0.07468-0.26032 0.03117-0.59968 0.99672 0.75670
  -1   7 -14   85.45   40.31   1-0.09175 0.09603 0.01840 0.64944-0.99561-0.75432
  -1   7 -14  136.15   74.24   1-0.16079 0.02519 0.03363 0.66497-0.98641-0.74643
  -1   7 -14   46.90   40.75   1-0.55277-0.36839-0.48502 0.14693 0.67763 0.91798
  -1   7 -1525605.61 1056.59   1-0.64973-0.44912-0.42762 0.25192 0.62848 0.85721
  -1   7 -1515024.63  637.02   1-0.14996 0.05529-0.02542 0.65205-0.98836-0.75615
  -1   7 -1516654.95  708.37   1-0.03969 0.16335-0.05721 0.62089-0.99757-0.76668
  -1   7 -1521996.71  805.53   1-0.56114-0.35952-0.47334 0.20528 0.67901 0.91027
  -1   7 -1630094.92 9799.94   1-0.64760-0.42980-0.42574 0.30052 0.63193 0.85144
  -1   7 -1629466.85  846.06   1-0.56542-0.34656-0.46727 0.25801 0.67966 0.90184
  -1   7 -17  382.30   97.60   1-0.64766-0.41265-0.42580 0.34720 0.63184 0.84211
  -1   7 -18 1344.77  213.60   1-0.64968-0.39748-0.42758 0.39215 0.62855 0.82959
  -1   7 -18 1037.08  104.17   1-0.56451-0.31118-0.46857 0.35005 0.67953 0.88353
   1  -6 -15 2585.94  308.19   1-0.02121 0.29203 0.07090 0.78476 0.99725 0.54668
  -1   6  15 2630.13  249.33   1-0.12377-0.44176-0.00565-0.71532-0.99229-0.54143
  -1   6  15 2673.56  279.90   1 0.00000-0.31224-0.06267-0.77661-0.99803-0.54714
   1  -6 -15 2592.63  229.15   1-0.79912-0.48387 0.14973 0.86484 0.58222 0.13386
  -1   6  14  301.59   79.47   1-0.16357-0.46408-0.03574-0.69897-0.98588-0.54411
  -1   6  14   51.41   95.11   1 0.00000-0.29652-0.11249-0.77919-0.99365-0.55220
   1  -6 -14  218.68   77.01   1-0.80197-0.50398 0.18567 0.85411 0.56776 0.12839
  -1   6  13 5029.26  345.18   1-0.20393-0.48696-0.06649-0.68329-0.97672-0.54403
  -1   6  13 6373.59  468.62   1 0.00000-0.27932-0.16408-0.78418-0.98644-0.55410
   1  -6 -13 5888.20  393.53   1-0.80363-0.52289 0.22186 0.84364 0.55221 0.12183
  -1   6  12 1410.36  144.03   1-0.24378-0.50747-0.09709-0.66921-0.96495-0.54279
  -1   6  12  990.69  134.20   1-0.73778-0.99757 0.50906-0.06664-0.44330-0.01987
  -1   6  12 1943.82  238.56   1 0.00000-0.26212-0.21750-0.79099-0.97605-0.55282
   1  -6 -12 1640.56  174.18   1-0.80404-0.54055 0.25841 0.83353 0.53547 0.11407
  -1   6  1110718.24  446.57   1-0.28571-0.53211-0.12955-0.65511-0.94951-0.53634
  -1   6  11 9450.94  400.96   1-0.75689-0.99956 0.52835-0.00066-0.38463 0.02961
   1  -6 -1111892.57  454.47   1-0.80312-0.55709 0.29516 0.82374 0.51756 0.10530
  -1   6  10 5780.39  321.92   1-0.32854-0.55766-0.16301-0.64201-0.93031-0.52613
  -1   6  10 5029.52  283.03   1-0.77017-0.99559 0.54248 0.06179-0.33546 0.07048
   1  -6 -10 6373.73  318.72   1-0.80073-0.57195 0.33287 0.81479 0.49800 0.09471
  -1   6   9 1733.89  159.37   1-0.37291-0.58406-0.19801-0.63070-0.90649-0.51096
   1  -6  -9 1479.80  145.95   1-0.73341-0.52220-0.50478-0.07047-0.45529-0.84990
  -1   6   9 1484.65  136.71   1-0.77940-0.98766 0.55287 0.11881-0.29471 0.10195
   1  -6  -9 1479.08  131.90   1-0.79672-0.58518 0.37145 0.80669 0.47671 0.08239
  -1   6   8 1691.85  154.77   1-0.41779-0.61171-0.23380-0.61991-0.87794-0.49144
   1  -6  -8 1382.60  126.68   1-0.73703-0.54307-0.50832-0.12074-0.44539-0.83095
  -1   6   8 1348.27  123.47   1-0.78575-0.97686 0.56045 0.17301-0.26168 0.12571
  -1   6   7 9528.12  496.43   1-0.46374-0.64044-0.27090-0.61042-0.84353-0.46605
   1  -6  -7 9197.37  457.63   1-0.74256-0.56585-0.51380-0.17293-0.42965-0.80616
  -1   6   7 9044.49  436.36   1-0.78999-0.96394 0.56582 0.22501-0.23611 0.14202
  -1   6   6 7987.14  348.76   1-0.51069-0.67017-0.30934-0.60228-0.80217-0.43372
   1  -6  -6 9339.98  431.67   1-0.74990-0.59015-0.52118-0.22671-0.40744-0.77480
  -1   6   6 9403.68  401.16   1-0.79266-0.94946 0.56938 0.27520-0.21791 0.15095
  -1   6   5 3674.84  155.47   1-0.55778-0.69966-0.34854-0.59565-0.75325-0.39454
   1  -6  -5 4544.00  274.70   1-0.75942-0.61694-0.53098-0.28325-0.37594-0.73426
  -1   6   5 4092.23  229.26   1-0.79410-0.93374 0.57138 0.32383-0.20714 0.15245
  -1   6   4 1771.04  137.35   1-0.60588-0.73056-0.38941-0.58984-0.69372-0.34402
   1  -6  -4 1732.73  128.44   1-0.77060-0.64539-0.54294-0.34195-0.33375-0.68302
  -1   6   4 1812.26  121.28   1-0.79451-0.91700 0.57197 0.37104-0.20394 0.14639
   1  -6  -4 1759.90  139.66   1-0.80150-0.67512-0.50324-0.30355-0.32300-0.67235
  -1   6   355100.51 1279.14   1-0.65281-0.76054-0.43035-0.58434-0.62339-0.28306
  -1   6   354054.93 1176.34   1-0.79392-0.89926 0.57114 0.41683-0.20850 0.13255
   1  -6  -354366.60 1362.95   1-0.80383-0.69486-0.52837-0.37531-0.27324-0.61343
  -1   6   256934.17 1312.56   1-0.69825-0.78872-0.47143-0.57870-0.53869-0.20740
   1  -6  -249089.71 1192.45   1-0.79415-0.70371-0.57145-0.46389-0.20677-0.53812
  -1   6   252612.91 1175.19   1-0.79222-0.88040 0.56878 0.46111-0.22104 0.11075
   1  -6  -255474.37 1406.86   1-0.80308-0.71152-0.55891-0.45247-0.20656-0.53758
  -1   6   1 2228.74  160.65   1-0.73929-0.81252-0.51055-0.57110-0.43905-0.11681
   1  -6  -1 2315.47  168.01   1-0.80229-0.72911-0.58526-0.52446-0.11742-0.43968
  -1   6   1 2293.98  130.58   1-0.78911-0.86013 0.56467 0.50362-0.24174 0.08077
   1  -6  -1 2366.76  172.06   1-0.79577-0.72157-0.59373-0.53360-0.11922-0.44112
   1  -6   0 1986.12  130.32   1-0.80248-0.74618-0.59656-0.58161-0.01106-0.32394
  -1   6   0 2143.99  150.73   1-0.77275-0.82885-0.54532-0.55934-0.32475-0.01164
   1  -6   0 2117.22  149.40   1-0.80330-0.74739-0.59550-0.58145-0.00824-0.32142
  -1   6   0 1890.97  117.22   1-0.78411-0.83798 0.55845 0.54403-0.27072 0.04253
  -1   6   0 2027.15  165.87   1-0.80111-0.85785-0.50047-0.51365-0.32824-0.01555
   1  -6   1 2470.24  183.60   1-0.80246-0.76344-0.58567-0.61742 0.11417-0.18954
  -1   6  -1 2637.55  199.31   1-0.79552-0.83418-0.57343-0.54072-0.19572 0.10837
  -1   6  -1 2274.19  133.55   1-0.77658-0.81329 0.54962 0.58183-0.30793-0.00394
  -1   6  -1 2392.89  177.68   1-0.80269-0.84202-0.56250-0.52904-0.19818 0.10533
   1  -6   265987.60 1578.14   1-0.78775-0.76611-0.56295-0.64113 0.25005-0.04481
  -1   6  -260423.71 1473.82   1-0.80404-0.82545-0.59173-0.51226-0.05793 0.23708
  -1   6  -257426.91 1283.47   1-0.76567-0.78523 0.53760 0.61643-0.35316-0.05844
  -1   6  -259230.37 1527.50   1-0.78517-0.80727-0.61721-0.53737-0.05043 0.24399
  -1   6  -3  674.34   99.22   1-0.80382-0.80827-0.58999-0.46479 0.07604 0.36146
   1  -6   3  784.19  125.45   1-0.75566-0.75086-0.52707-0.65235 0.38880 0.10310
  -1   6  -3  796.02   71.02   1-0.75059-0.75341 0.52188 0.64660-0.40527-0.11946
   1  -6   3  837.05   70.18   1-0.17616-0.17238-0.82892-0.95418 0.53089 0.24457
  -1   6  -418921.12  597.17   1-0.79492-0.78202-0.57256-0.40088 0.20066 0.47720
   1  -6   420151.20  656.47   1-0.70622-0.71871-0.47885-0.65073 0.52147 0.24494
  -1   6  -419232.28  545.13   1-0.72987-0.71556 0.50134 0.67275-0.46469-0.18806
   1  -6   421134.02  583.46   1-0.38353-0.39659-0.67633-0.84803 0.62886 0.35149
  -1   6  -5  151.43   71.92   1-0.77585-0.74567-0.54879-0.33037 0.31125 0.57862
   1  -6   5  155.68   66.45   1-0.64231-0.67199-0.42108-0.63969 0.64040 0.37310
  -1   6  -5  229.47   49.60   1-0.70251-0.67106 0.47539 0.69349-0.52960-0.26214
  -1   6  -5  228.80   43.62   1-0.10910-0.07839-0.86353-0.64492 0.49234 0.76021
   1  -6   5  255.33   37.00   1-0.55621-0.58646-0.48026-0.69861 0.67821 0.40988
  -1   6  -618730.24  623.37   1-0.75102-0.70422-0.52231-0.25685 0.40391 0.66188
   1  -6   620650.40  746.33   1-0.56815-0.61539-0.35727-0.62265 0.74131 0.48331
   1  -6   621192.55  580.51   1-0.79807-0.84713 0.57734 0.31200-0.17249-0.43013
  -1   6  -620556.47  583.62   1-0.66777-0.61833 0.44369 0.70881-0.59767-0.33946
  -1   6  -618839.76  535.81   1 0.00000 0.04644 0.55086 0.81640-0.83459-0.57560
  -1   6  -619310.75  553.83   1-0.25829-0.21060-0.77721-0.51208 0.57377 0.83271
   1  -6   619938.33  550.99   1-0.67347-0.72061-0.28424-0.54928 0.68237 0.42307
  -1   6  -7 3650.86  249.38   1-0.72395-0.65995-0.49562-0.18343 0.47984 0.72856
   1  -6   7 3306.51  237.95   1-0.48961-0.55401-0.29200-0.60404 0.82158 0.57288
   1  -6   7 3850.11  200.63   1-0.79710-0.86332 0.57581 0.26385-0.18181-0.43018
  -1   6  -7 3926.58  212.23   1-0.62384-0.55716 0.40493 0.71666-0.66846-0.41948
  -1   6  -7 3947.20  215.95   1 0.00000 0.06351 0.45137 0.76360-0.89233-0.64255
  -1   6  -7 3449.47  192.15   1-0.37341-0.30851-0.68558-0.37377 0.62493 0.87470
   1  -6   7 3926.14  211.06   1-0.74303-0.80730-0.11376-0.42533 0.65951 0.40906
  -1   6  -8  999.16  115.30   1-0.69774-0.61646-0.47097-0.11217 0.53974 0.77935
   1  -6   8 1151.87  141.29   1-0.41197-0.49336-0.22914-0.58721 0.88191 0.64169
   1  -6   8 1168.35   77.19   1-0.79703-0.88040 0.57570 0.21710-0.18251-0.42161
  -1   6  -8 1261.91   90.99   1-0.57065-0.48759 0.35938 0.71745-0.73837-0.49751
  -1   6  -8 1086.71  100.35   1 0.00000 0.08142 0.35747 0.71612-0.93392-0.69320
  -1   6  -8  951.90   67.75   1-0.45474-0.37277-0.60494-0.24654 0.65364 0.89456
   1  -6   8 1135.28   69.37   1-0.78040-0.86178 0.02601-0.33229 0.62472 0.38328
  -1   6  -9 1907.50  187.12   1-0.67413-0.57564-0.44941-0.04388 0.58614 0.81651
   1  -6   9 1875.06  183.29   1-0.33439-0.43295-0.16761-0.57236 0.92740 0.69638
   1  -6   9 2042.83  132.48   1-0.79789-0.89841 0.57705 0.17183-0.17429-0.40412
  -1   6  -9 1920.80  142.81   1-0.50667-0.40640 0.30602 0.71070-0.80599-0.57422
  -1   6  -9 1837.37  145.19   1 0.00000 0.09856 0.26936 0.67467-0.96303-0.73150
  -1   6  -9 1700.12  119.76   1-0.51144-0.41224-0.53910-0.13409 0.66916 0.90115
   1  -6   9 2009.91  133.50   1-0.79807-0.89693 0.13928-0.26550 0.58624 0.35357
  -1   6 -1046075.04 1033.84   1-0.65407-0.53839-0.43147 0.02078 0.62130 0.84243
   1  -6  1051788.92 1367.21   1-0.26077-0.37822-0.11021-0.56096 0.95908 0.73638
  -1   6 -1048161.87 1036.04   1-0.43155-0.31407 0.24486 0.69616-0.86821-0.64552
  -1   6 -1053445.51 1152.90   1 0.00000 0.11570 0.18771 0.63969-0.98222-0.75987
  -1   6 -1048274.90 1007.66   1-0.55051-0.43407-0.48813-0.03645 0.67724 0.90013
   1  -6  1051166.06 1053.60   1-0.80386-0.91998 0.23132-0.22013 0.54798 0.32430
  -1   6 -11 8161.84  407.70   1-0.63789-0.50501-0.41720 0.08178 0.64732 0.85922
   1  -6  11 8562.30  528.83   1-0.19074-0.32544-0.05641-0.55377 0.98001 0.76643
  -1   6 -11 7423.51  354.01   1-0.34517-0.20998 0.17609 0.67392-0.92186-0.70833
  -1   6 -11 8871.21  414.82   1 0.00000 0.13264 0.11280 0.61150-0.99361-0.78004
  -1   6 -11 8541.77  374.11   1-0.57700-0.44332-0.45048 0.04786 0.68127 0.89508
   1  -6  11 8606.12  368.57   1-0.80250-0.93585 0.30757-0.19051 0.51125 0.29643
  -1   6 -12 1418.45  170.34   1-0.62498-0.47478-0.40593 0.13940 0.66678 0.86898
   1  -6  12 1475.62  202.99   1-0.12481-0.27676-0.00643-0.55040 0.99215 0.78769
  -1   6 -12  991.31  112.50   1-0.24616-0.09386 0.09893 0.64341-0.96416-0.75974
   1  -6  12 1412.37   73.88   1 0.00000-0.14883 0.62317 0.07750-0.78208-0.98582
  -1   6 -12 1190.19  133.46   1 0.00000 0.14975 0.04299 0.58833-0.99907-0.79462
  -1   6 -12 1400.17  116.78   1-0.59463-0.44371-0.42382 0.12118 0.68321 0.88793
   1  -6  12 1536.89  115.93   1-0.79660-0.94720 0.37237-0.17238 0.47618 0.27033
  -1   6 -13 2006.75  200.42   1-0.61617-0.44881-0.39829 0.19370 0.67947 0.87237
   1  -6  13 1328.48  183.42   1-0.06274-0.23198 0.04007-0.55058 0.99722 0.80189
  -1   6 -13  993.53  100.27   1-0.10511 0.06623 0.00838 0.59907-0.99442-0.79794
  -1   6 -13 1340.01  147.91   1-0.13471 0.03478 0.01390 0.60499-0.99078-0.79546
   1  -6  13 1592.10  144.12   1 0.00000-0.16589 0.61125 0.01889-0.79143-0.98596
  -1   6 -13 1568.17  174.07   1 0.00000 0.16686-0.02186 0.57011-0.99976-0.80444
  -1   6 -13 1663.11  145.24   1-0.60544-0.43771-0.40678 0.18494 0.68407 0.87988
  -1   6 -14 1435.68  154.89   1-0.61064-0.42612-0.39350 0.24514 0.68721 0.87081
  -1   6 -14 1493.26  166.66   1-0.16349 0.02533-0.03568 0.60145-0.98589-0.79850
   1  -6  14 1504.95  151.15   1 0.00000-0.18295 0.60375-0.03529-0.79716-0.98248
  -1   6 -14 1382.51  107.19   1-0.61197-0.42701-0.39621 0.24217 0.68447 0.87120
  -1   6 -1513572.65  602.08   1-0.60803-0.40634-0.39126 0.29405 0.69080 0.86510
  -1   6 -15 8351.30  585.10   1-0.21733-0.01103-0.07676 0.60681-0.97307-0.79476
   1  -6  1512050.87  464.16   1 0.00000-0.20002 0.60008-0.08564-0.79993-0.97604
  -1   6 -1511583.10  451.58   1-0.61484-0.41266-0.39150 0.29356 0.68461 0.86228
   1  -6  16  229.18  137.08   1 0.00000-0.21708 0.59974-0.13268-0.80019-0.96709
  -1   6 -16    0.71   65.39   1-0.61479-0.39538-0.39158 0.34015 0.68460 0.85321
  -1   6 -17  213.90   99.19   1-0.61027-0.37427-0.39319 0.38543 0.68771 0.84341
   1  -6  17   87.60   70.33   1 0.00000-0.23415 0.60227-0.17683-0.79829-0.95598
  -1   6 -17  158.32   72.77   1-0.61231-0.37567-0.39565 0.38274 0.68448 0.84402
  -1   6 -18  100.95  133.44   1-0.61455-0.36138-0.39688 0.42840 0.68176 0.82817
   1  -6  18   69.46   51.40   1 0.00000-0.25121 0.60730-0.21849-0.79446-0.94294
  -1   6 -18  212.45   57.20   1-0.60773-0.35387-0.40309 0.42197 0.68422 0.83469
   1  -5 -16 6563.32  488.09   1-0.09237 0.23728 0.01793 0.77200 0.99556 0.58967
  -1   5  16 6093.07  392.96   1-0.05652-0.39093 0.04471-0.70531-0.99739-0.59135
  -1   5  16 6783.51  456.09   1 0.00000-0.32840 0.01965-0.73467-0.99980-0.59363
   1  -5 -16 6101.43  376.22   1-0.79453-0.46312 0.10951 0.86487 0.59726 0.19367
   1  -5 -15 3753.21  377.59   1-0.05171 0.26071 0.04828 0.75575 0.99749 0.60071
  -1   5  15 3965.51  286.46   1-0.09467-0.41161 0.01621-0.68736-0.99537-0.59842
  -1   5  15 4314.76  328.74   1 0.00000-0.31129-0.02715-0.73483-0.99963-0.60258
   1  -5 -15 4067.82  281.57   1-0.79869-0.48453 0.14534 0.85403 0.58392 0.18932
   1  -5 -14  416.50  146.54   1-0.01006 0.28513 0.07913 0.74002 0.99681 0.60915
  -1   5  14  721.54  109.15   1-0.13336-0.43282-0.01287-0.67001-0.99098-0.60311
  -1   5  14  572.17  175.79   1 0.00000-0.29418-0.07535-0.73640-0.99715-0.60923
   1  -5 -14  654.02   94.46   1-0.80169-0.50479 0.18138 0.84341 0.56954 0.18393
  -1   5  13   93.24   52.01   1-0.17271-0.45469-0.04268-0.65338-0.98404-0.60526
  -1   5  13   42.17   41.74   1-0.70038-0.97797 0.47341-0.14053-0.53416-0.15430
  -1   5  13  103.40  111.80   1 0.00000-0.27835-0.12504-0.73888-0.99215-0.61365
   1  -5 -13  167.83   53.33   1-0.80351-0.52385 0.21775 0.83312 0.55403 0.17741
  -1   5  1215185.49  594.94   1-0.21288-0.47738-0.07334-0.63760-0.97432-0.60462
  -1   5  1210983.05  484.34   1-0.73586-0.99494 0.50717-0.06205-0.44863-0.07892
  -1   5  1217061.93  746.03   1 0.00000-0.26115-0.17692-0.74416-0.98422-0.61483
   1  -5 -1215471.80  579.09   1-0.80406-0.54166 0.25458 0.82329 0.53728 0.16964
  -1   5  1117529.07  741.53   1-0.25279-0.49809-0.10404-0.62347-0.96190-0.60264
  -1   5  1114259.36  612.56   1-0.75780-0.99975 0.52929 0.00675-0.38154-0.02101
  -1   5  1118539.53  825.06   1 0.00000-0.24394-0.23114-0.75177-0.97291-0.61263
   1  -5 -1118548.64  744.34   1-0.80325-0.55811 0.29205 0.81410 0.51912 0.16047
  -1   5  10  924.69   90.91   1-0.29519-0.52320-0.13693-0.60980-0.94557-0.59530
   1  -5 -10 1023.25  109.79   1-0.70225-0.47483-0.47515-0.00030-0.53016-0.88007
  -1   5  10  832.12   87.25   1-0.77240-0.99716 0.54493 0.07055-0.32626 0.02598
   1  -5 -10 1148.68  109.82   1-0.80097-0.57326 0.33003 0.80552 0.49952 0.14999
  -1   5   9 2643.79  129.29   1-0.33893-0.54967-0.17118-0.59750-0.92510-0.58382
   1  -5  -9 1908.47  170.93   1-0.70338-0.49321-0.47620-0.04807-0.52770-0.86857
  -1   5   9 1736.99  145.84   1-0.78217-0.98978 0.55611 0.12837-0.28095 0.06201
   1  -5  -9 2306.78  176.54   1-0.79698-0.58651 0.36938 0.79820 0.47789 0.13733
  -1   5   868153.51 1400.16   1-0.38477-0.57762-0.20743-0.58741-0.89940-0.56681
   1  -5  -864284.94 1325.20   1-0.70665-0.51373-0.47925-0.09784-0.52052-0.85235
  -1   5   862370.11 1278.11   1-0.78863-0.97908 0.56406 0.18293-0.24473 0.08897
  -1   5   729508.94  753.11   1-0.43175-0.60738-0.24502-0.57843-0.86807-0.54451
   1  -5  -731231.73  798.31   1-0.71240-0.53672-0.48464-0.14995-0.50754-0.83032
  -1   5   729307.47  731.77   1-0.79275-0.96606 0.56951 0.23501-0.21723 0.10720
  -1   5   6 1258.64  102.88   1-0.48056-0.63897-0.28460-0.57142-0.82949-0.51496
   1  -5  -6 1204.14   86.59   1-0.72093-0.56250-0.49274-0.20477-0.48729-0.80103
  -1   5   6 1232.17   94.72   1-0.79520-0.95135 0.57296 0.28510-0.19836 0.11679
  -1   5   5   67.58   54.73   1-0.53044-0.67131-0.32569-0.56664-0.78265-0.47775
   1  -5  -5    2.71   33.75   1-0.73248-0.59129-0.50387-0.26262-0.45780-0.76249
  -1   5   5   80.91   36.51   1-0.79639-0.93538 0.57472 0.33348-0.18826 0.11763
  -1   5   414441.82  598.90   1-0.58270-0.70636-0.36959-0.56387-0.72377-0.42789
   1  -5  -415113.61  642.22   1-0.74702-0.62308-0.51826-0.32373-0.41636-0.71201
  -1   5   414055.48  561.35   1-0.79651-0.91835 0.57492 0.38030-0.18714 0.10948
  -1   5   3179374.7  858.85   1-0.63568-0.74214-0.41526-0.56286-0.65073-0.36386
  -1   5   215053.24  633.64   1-0.68726-0.77671-0.46134-0.56243-0.56109-0.28353
   1  -5  -211096.94  474.14   1-0.78167-0.69208-0.55552-0.45423-0.28349-0.56097
  -1   5   213104.27  524.33   1-0.79331-0.88084 0.57028 0.46892-0.21312 0.06496
   1  -5  -214749.04  642.26   1-0.80365-0.71325-0.52492-0.42457-0.28032-0.55767
  -1   5   1 7864.84  328.90   1-0.73543-0.80763-0.50676-0.56112-0.44981-0.18129
   1  -5  -1 8681.57  391.99   1-0.79711-0.72496-0.57583-0.52125-0.18170-0.45024
  -1   5   1 7820.64  314.93   1-0.78926-0.85963 0.56487 0.51013-0.24079 0.02802
   1  -5  -1 8434.80  396.55   1-0.80179-0.72879-0.56895-0.51523-0.18280-0.45098
  -1   5   0 2480.26  221.09   1-0.77466-0.82970-0.54746-0.55527-0.31650-0.05711
   1  -5   0 3034.66  135.51   1-0.80406-0.74917-0.59223-0.58440-0.05233-0.31178
  -1   5   0 2622.71  215.39   1-0.78266-0.83587 0.55669 0.54858-0.27844-0.01889
  -1   5   0 2572.20  244.56   1-0.80162-0.85720-0.50408-0.51117-0.32141-0.06239
   1  -5   0 3404.31  262.22   1-0.78520-0.72954-0.61716-0.60981-0.05059-0.30966
   1  -5   1 3071.39  143.43   1-0.80316-0.76521-0.58756-0.62567 0.09845-0.15162
  -1   5  -1 2979.75  153.82   1-0.79915-0.83678-0.57913-0.54020-0.16111 0.08925
  -1   5  -1 1983.64  167.04   1-0.77248-0.80855 0.54502 0.58354-0.32589-0.07561
  -1   5  -1 2853.54  277.23   1-0.80022-0.83839-0.57744-0.53790-0.16187 0.08797
  -1   5  -2   16.50   51.60   1-0.80317-0.82384-0.59572-0.51089 0.00454 0.24546
   1  -5   2   59.86   54.06   1-0.78505-0.76446-0.55958-0.64420 0.26561 0.02445
  -1   5  -2   27.30   57.22   1-0.80269-0.82311-0.59635-0.51081 0.00678 0.24808
  -1   5  -2   50.08   43.47   1-0.75768-0.77692 0.52917 0.61366-0.38195-0.14069
   1  -5   2   31.32   47.94   1-0.03703-0.01695-0.89350-0.97844 0.44752 0.20582
  -1   5  -3 6696.48  406.78   1-0.79892-0.80232-0.57875-0.44721 0.16355 0.39532
   1  -5   3 7582.14  359.90   1-0.74158-0.73787-0.51282-0.64444 0.43251 0.20057
   1  -5   3 6619.54  360.85   1-0.79727-0.79551 0.57607 0.44430-0.18025-0.41199
  -1   5  -3 6513.54  365.56   1-0.73650-0.73861 0.50780 0.63899-0.44687-0.21479
   1  -5   3 6268.56  351.20   1-0.27570-0.27269-0.76485-0.89632 0.58221 0.34962
  -1   5  -415754.30  645.24   1-0.77713-0.76317-0.55025-0.37215 0.30542 0.52825
   1  -5   417026.00  361.41   1-0.67504-0.68860-0.45023-0.62848 0.58446 0.36169
   1  -5   416033.55  615.24   1-0.79260-0.80800 0.56930 0.39090-0.21835-0.44082
  -1   5  -416583.81  630.50   1-0.70760-0.69258 0.48014 0.65802-0.51841-0.29551
  -1   5  -416631.13  280.05   1-0.13217-0.11777-0.85237-0.67408 0.50595 0.72920
   1  -5   417170.24  505.49   1-0.49026-0.50432-0.56475-0.74283 0.66385 0.44029
  -1   5  -526730.72  789.89   1-0.74466-0.71398-0.51590-0.29082 0.42344 0.63690
   1  -5   528652.65  882.96   1-0.59221-0.62326-0.37770-0.60271 0.71177 0.49827
   1  -5   528077.14  749.09   1-0.78831-0.82086 0.56365 0.33863-0.24669-0.45989
  -1   5  -526730.22  729.28   1-0.67005-0.63717 0.44574 0.67058-0.59358-0.37990
  -1   5  -526694.88  722.81   1 0.00000 0.03038 0.56733 0.79245-0.82348-0.60917
  -1   5  -526698.66  720.36   1-0.30586-0.27444-0.74224-0.51741 0.59626 0.81053
   1  -5   526008.04  686.95   1-0.63965-0.67062-0.34884-0.57359 0.68493 0.47037
  -1   5  -6 4516.36  300.53   1-0.70819-0.66023-0.48069-0.20898 0.51709 0.72139
   1  -5   6 4820.60  325.05   1-0.50258-0.55079-0.30265-0.57432 0.80982 0.60562
   1  -5   6 4781.78  275.46   1-0.78512-0.83483 0.55968 0.28803-0.26519-0.46912
  -1   5  -6 4683.63  274.93   1-0.62182-0.57169 0.40318 0.67462-0.67139-0.46694
  -1   5  -6 4443.23  262.11   1 0.00000 0.04744 0.45465 0.72647-0.89066-0.68555
  -1   5  -6 4347.75  257.52   1-0.43160-0.38308-0.62941-0.35798 0.64618 0.85152
   1  -5   6 4383.58  247.17   1-0.72705-0.77517-0.15944-0.43074 0.66780 0.46211
  -1   5  -748716.86 1227.17   1-0.67294-0.60778-0.44834-0.12989 0.58833 0.78340
   1  -5   756759.72 1497.92   1-0.41429-0.47953-0.23100-0.54881 0.88033 0.68472
   1  -5   750415.55 1135.76   1-0.78354-0.85040 0.55776 0.23948-0.27379-0.46845
  -1   5  -752906.22 1228.09   1-0.56299-0.49635 0.35292 0.67074-0.74731-0.55112
  -1   5  -749602.64 1150.68   1 0.00000 0.06525 0.35059 0.66888-0.93652-0.74049
  -1   5  -748575.16 1088.56   1-0.51589-0.45015-0.53355-0.21549 0.67020 0.86655
   1  -5   751631.65 1155.91   1-0.77309-0.83833-0.00713-0.32516 0.63424 0.43756
  -1   5  -846757.87 1223.48   1-0.64185-0.55949-0.42067-0.05550 0.64113 0.82697
   1  -5   850312.42 1319.48   1-0.32797-0.41037-0.16256-0.52706 0.93059 0.74417
   1  -5   846620.23 1039.12   1-0.78380-0.86782 0.55808 0.19317-0.27237-0.45777
  -1   5  -845062.95 1039.82   1-0.49206-0.40820 0.29401 0.65844-0.81940-0.63230
  -1   5  -849755.13 1145.30   1 0.00000 0.08239 0.25539 0.62034-0.96683-0.77998
  -1   5  -844348.20  996.79   1-0.57091-0.48794-0.45937-0.09464 0.68046 0.86773
   1  -5   846404.95 1038.22   1-0.79502-0.87772 0.11329-0.25124 0.59589 0.40801
  -1   5  -9 6071.42  392.00   1-0.61567-0.51598-0.39785 0.01379 0.68019 0.85648
   1  -5   9 6964.32  436.56   1-0.24803-0.34909-0.10037-0.51095 0.96353 0.78552
   1  -5   9 6780.88  311.14   1-0.78593-0.88710 0.56067 0.14914-0.26067-0.43679
  -1   5  -9 5758.44  320.63   1-0.40953-0.30806 0.22719 0.63817-0.88355-0.70557
   1  -5   9 5855.76  311.67   1 0.00000-0.09864 0.60054 0.18866-0.79959-0.97707
  -1   5  -9 6127.73  355.58   1 0.00000 0.09936 0.16977 0.58144-0.98548-0.80749
  -1   5  -9 6200.16  333.57   1-0.60605-0.50618-0.40580 0.00561 0.68411 0.86240
   1  -5   9 6231.74  334.13   1-0.80319-0.90315 0.20924-0.20196 0.55775 0.37885
  -1   5 -10 6891.35  400.55   1-0.59546-0.47861-0.38047 0.07782 0.70757 0.87456
   1  -5  10 5365.94  417.53   1-0.17365-0.29197-0.04340-0.50059 0.98385 0.81495
   1  -5  10 6805.32  305.52   1-0.78968-0.90801 0.56541 0.10726-0.23811-0.40497
  -1   5 -10 5973.33  383.60   1-0.31454-0.19584 0.15204 0.60963-0.93698-0.76810
   1  -5  10 6549.95  292.41   1 0.00000-0.11570 0.57498 0.11642-0.81816-0.98643
  -1   5 -10 4522.07  311.27   1 0.00000 0.11648 0.09181 0.55013-0.99577-0.82691
  -1   5 -10 6022.19  359.60   1-0.62905-0.51195-0.36750 0.09058 0.68500 0.85422
   1  -5  10 6415.37  156.72   1-0.80342-0.92062 0.28766-0.17019 0.52130 0.35139
  -1   5 -11 2228.24  228.00   1-0.58049-0.44647-0.36771 0.13724 0.72650 0.88420
   1  -5  11 2062.64  208.76   1-0.10501-0.24061 0.00846-0.49540 0.99443 0.83467
  -1   5 -11 1726.12  140.66   1-0.06392 0.07352 0.03920 0.54310-0.99718-0.83644
   1  -5  11 2838.17  197.46   1-0.79454-0.93003 0.57201 0.06723-0.20368-0.36127
  -1   5 -11 2230.46  176.58   1-0.20770-0.07189 0.06937 0.57361-0.97572-0.81596
   1  -5  11 2361.90  171.96   1 0.00000-0.13276 0.55664 0.05139-0.83074-0.98981
  -1   5 -11 2480.58  205.55   1 0.00000 0.13359 0.02085 0.52580-0.99978-0.84004
  -1   5 -11 2533.13  177.34   1-0.64364-0.50931-0.34165 0.16310 0.68483 0.84498
   1  -5  11 2441.40  161.57   1-0.79881-0.93324 0.35328-0.15123 0.48690 0.32584
  -1   5 -1210811.54  568.26   1-0.57020-0.41903-0.35900 0.19262 0.73890 0.88730
   1  -5  1212032.32  643.21   1-0.04179-0.19462 0.05565-0.49480 0.99757 0.84692
  -1   5 -1211290.16  524.57   1-0.12771 0.02720-0.00861 0.54172-0.99177-0.84011
  -1   5 -12 9237.18  444.95   1-0.08955 0.06345-0.02004 0.53080-0.99577-0.84511
   1  -5  1210721.13  475.88   1 0.00000-0.14983 0.54439-0.00754-0.83882-0.98868
  -1   5 -1211213.62  530.66   1 0.00000 0.15070-0.04417 0.50742-0.99902-0.84841
  -1   5 -1210599.44  476.72   1-0.65241-0.50085-0.32544 0.22598 0.68442 0.83550
  -1   5 -13 4859.62  371.88   1-0.56401-0.39567-0.35378 0.24450 0.74614 0.88524
  -1   5 -13 6153.69  365.69   1-0.18539-0.01299-0.05234 0.54444-0.98126-0.83869
   1  -5  13 6194.12  362.54   1 0.00000-0.16689 0.53726-0.06136-0.84341-0.98406
  -1   5 -13 7146.21  442.17   1 0.00000 0.16893-0.10389 0.49399-0.99458-0.85289
  -1   5 -13 6696.85  382.04   1-0.65700-0.48822-0.31675 0.28134 0.68410 0.82612
  -1   5 -14  226.70   96.16   1-0.56135-0.37585-0.35154 0.29340 0.74920 0.87900
  -1   5 -14  384.90  100.40   1-0.23785-0.05112-0.09252 0.55187-0.96688-0.83235
   1  -5  14  409.41   93.57   1 0.00000-0.18396 0.53441-0.11089-0.84521-0.97665
  -1   5 -14  312.82   60.06   1-0.65844-0.47243-0.31399 0.33077 0.68399 0.81694
  -1   5 -15 3498.57  379.19   1-0.56172-0.35906-0.35185 0.33975 0.74877 0.86927
  -1   5 -15 3425.96  317.18   1-0.28628-0.08226-0.12999 0.56095-0.94928-0.82374
   1  -5  15 3675.42  334.54   1 0.00000-0.20102 0.53520-0.15680-0.84472-0.96695
  -1   5 -15 3584.30  326.17   1-0.65739-0.45415-0.31601 0.37542 0.68408 0.80795
  -1   5 -16 1232.89  183.13   1-0.56470-0.34488-0.35436 0.38390 0.74534 0.85654
   1  -5  16 1386.43  170.70   1 0.00000-0.21808 0.53905-0.19963-0.84227-0.95529
  -1   5 -16 1395.10  159.80   1-0.65429-0.43382-0.32191 0.41619 0.68430 0.79911
  -1   5 -17 1668.56  184.76   1-0.56991-0.33293-0.35876 0.42616 0.73925 0.84115
   1  -5  17 1851.61  172.00   1 0.00000-0.23515 0.54553-0.23984-0.83808-0.94190
  -1   5 -17 1304.44  149.11   1-0.64941-0.41172-0.33105 0.45372 0.68458 0.79032
  -1   5 -18 -125.69   93.10   1-0.57705-0.32291-0.36480 0.46678 0.73070 0.82330
   1  -5  18   99.29   79.94   1 0.00000-0.25221 0.55427-0.27779-0.83233-0.92693
  -1   5 -18  224.99   54.25   1-0.64294-0.38802-0.34292 0.48852 0.68485 0.78152
   1  -5  19  421.79   74.33   1 0.00000-0.26927 0.56496-0.31378-0.82511-0.91050
   1  -4 -16 3732.37  360.76   1-0.12585 0.20343-0.00721 0.74104 0.99202 0.63989
  -1   4  16 3322.28  271.71   1 0.00000-0.32746 0.05850-0.68957-0.99828-0.64595
   1  -4 -16 3474.20  242.64   1-0.79341-0.46308 0.10126 0.85020 0.60020 0.25038
   1  -4 -15   -5.63  133.50   1-0.08677 0.22482 0.02213 0.72321 0.99598 0.65300
  -1   4  15  144.89   78.35   1-0.06068-0.37657 0.04161-0.65587-0.99728-0.65423
  -1   4  15  520.41  142.42   1 0.00000-0.31035 0.01409-0.68734-0.99990-0.65669
   1  -4 -15  100.00   56.25   1-0.79782-0.48475 0.13697 0.83925 0.58712 0.24629
   1  -4 -14  348.57  118.37   1-0.04733 0.24704 0.05154 0.70603 0.99754 0.66368
  -1   4  14  192.99   80.74   1-0.09775-0.39616 0.01390-0.63713-0.99511-0.66114
  -1   4  14  243.15  125.01   1 0.00000-0.29324-0.03166-0.68646-0.99949-0.66541
   1  -4 -14  285.43   78.43   1-0.80110-0.50528 0.17294 0.82857 0.57299 0.24115
   1  -4 -13 5698.29  478.40   1-0.00671 0.27042 0.08160 0.68950 0.99664 0.67189
  -1   4  13 6656.77  450.40   1-0.13552-0.41645-0.01450-0.61910-0.99066-0.66578
  -1   4  13 5147.89  393.12   1-0.67842-0.95532 0.45329-0.15435-0.57815-0.25206
  -1   4  13 5001.99  430.67   1-0.02919-0.30605-0.06500-0.67328-0.99745-0.67307
  -1   4  13 7191.38  513.42   1 0.00000-0.27613-0.07907-0.68722-0.99686-0.67191
   1  -4 -13 7299.58  483.03   1-0.80320-0.52464 0.20932 0.81828 0.55771 0.23486
  -1   4  12 6913.77  388.15   1-0.17416-0.43762-0.04378-0.60194-0.98374-0.66794
  -1   4  12 5115.46  403.77   1-0.72751-0.98588 0.49905-0.06371-0.47082-0.15482
  -1   4  12 8201.27  486.18   1 0.00000-0.26018-0.12827-0.68926-0.99173-0.67618
   1  -4 -12 7748.89  411.69   1-0.80405-0.54274 0.24625 0.80855 0.54116 0.22729
  -1   4  11 5112.97  343.88   1-0.21388-0.45986-0.07411-0.58582-0.97404-0.66732
   1  -4 -11 5060.06  347.18   1-0.66788-0.42424-0.44378 0.07160-0.59748-0.90271
  -1   4  11 4256.13  301.66   1-0.75521-0.99645 0.52660 0.01054-0.39030-0.08348
  -1   4  11 5616.79  359.71   1 0.00000-0.24297-0.18015-0.69453-0.98363-0.67719
   1  -4 -11 5689.34  331.82   1-0.80354-0.55949 0.28394 0.79957 0.52315 0.21827
  -1   4  10   95.27   66.32   1-0.25361-0.48052-0.10467-0.57142-0.96162-0.66526
   1  -4 -10   57.17   53.66   1-0.66539-0.43900-0.44156 0.02711-0.60189-0.89807
  -1   4  10   11.27   35.01   1-0.77254-0.99665 0.54508 0.07701-0.32567-0.02713
  -1   4  10   51.74   79.12   1 0.00000-0.22577-0.23497-0.70275-0.97200-0.67466
   1  -4 -10   29.36   36.49   1-0.80155-0.57492 0.32229 0.79136 0.50361 0.20784
  -1   4   917263.88  545.28   1-0.29635-0.50599-0.13784-0.55803-0.94507-0.65770
   1  -4  -918525.23  609.63   1-0.66490-0.45576-0.44112-0.01916-0.60275-0.88989
  -1   4   917258.70  529.51   1-0.78357-0.99053 0.55779 0.13635-0.27364 0.01562
   1  -4  -921170.22  625.89   1-0.79783-0.58844 0.36223 0.78464 0.48192 0.19512
  -1   4   838106.21  992.06   1-0.34105-0.53340-0.17284-0.54648-0.92401-0.64563
   1  -4  -836124.32  930.87   1-0.66685-0.47496-0.44286-0.06763-0.59930-0.87740
  -1   4   836886.17  909.42   1-0.79051-0.98031 0.56649 0.19168-0.23275 0.04723
  -1   4   7  331.44   62.95   1-0.38861-0.56317-0.21048-0.53777-0.89703-0.62740
   1  -4  -7  184.45   48.19   1-0.67178-0.49713-0.44729-0.11878-0.59045-0.85950
  -1   4   7  310.07   43.97   1-0.79470-0.96735 0.57223 0.24405-0.20246 0.06826
  -1   4   6 1196.69   99.69   1-0.43834-0.59567-0.25033-0.53103-0.86324-0.60263
   1  -4  -6 1157.64  102.68   1-0.68030-0.52290-0.45499-0.17320-0.57460-0.83461
  -1   4   6 1058.84   80.81   1-0.79701-0.95251 0.57567 0.29411-0.18265 0.07880
  -1   4   5   20.14   36.30   1-0.49116-0.63128-0.29328-0.52740-0.82020-0.56862
   1  -4  -5   78.70   35.40   1-0.69306-0.55291-0.46665-0.23158-0.54944-0.80040
  -1   4   5  109.28   37.10   1-0.79796-0.93631 0.57717 0.34224-0.17353 0.07865
  -1   4   411646.32  487.11   1-0.54656-0.66921-0.33913-0.52725-0.76567-0.52359
   1  -4  -412877.46  527.94   1-0.71063-0.58773-0.48298-0.29463-0.51158-0.75349
  -1   4   411349.18  460.48   1-0.79776-0.91895 0.57685 0.38855-0.17550 0.06741
  -1   4   333236.22  947.06   1-0.60586-0.71131-0.38939-0.53084-0.69375-0.46068
   1  -4  -332651.54  916.94   1-0.73314-0.62749-0.50452-0.36289-0.45601-0.68888
  -1   4   329951.30  836.70   1-0.79630-0.90033 0.57458 0.43290-0.18908 0.04456
  -1   4   2 9136.58  367.22   1-0.66631-0.75471-0.44238-0.53729-0.60027-0.37644
   1  -4  -2 7260.51  402.84   1-0.75928-0.67075-0.53083-0.43575-0.37642-0.60017
  -1   4   2 9043.64  362.35   1-0.79309-0.87997 0.56997 0.47492-0.21477 0.00960
  -1   4   1131396.2 1313.44   1-0.72531-0.79648-0.49694-0.54513-0.47640-0.26161
   1  -4  -1133975.6 1420.76   1-0.78565-0.71438-0.56032-0.51198-0.26227-0.47698
   1  -4  -1140139.6 1501.16   1-0.80400-0.73216-0.53325-0.48560-0.26310-0.47761
  -1   4   030327.78  893.66   1-0.77445-0.82843-0.54721-0.54881-0.31745-0.11178
   1  -4   030867.80  890.40   1-0.80290-0.74903-0.58680-0.58520-0.10489-0.31061
  -1   4   032759.31 1012.71   1-0.80137-0.85580-0.50230-0.50332-0.32477-0.11943
   1  -4   033413.03  982.02   1-0.79382-0.73933-0.59913-0.59791-0.10425-0.30964
   1  -4   1236684.5 1026.38   1-0.80349-0.76659-0.58862-0.63308 0.08901-0.10740
  -1   4  -1217650.2 2180.26   1-0.80204-0.83865-0.58468-0.53952-0.12197 0.07466
  -1   4  -1224561.7 2209.24   1-0.76229-0.79771 0.53400 0.57883-0.36570-0.16913
  -1   4  -2 1082.57  115.58   1-0.80358-0.82320-0.58897-0.49779 0.08574 0.27301
   1  -4   2 1247.62  122.28   1-0.77759-0.75806-0.55078-0.64181 0.30329 0.11584
   1  -4   2 1045.80  100.88   1-0.78995-0.77169 0.56576 0.47431-0.23639-0.42369
  -1   4  -2 1046.14  101.33   1-0.73976-0.75829 0.51102 0.60199-0.43772-0.25018
   1  -4   2 1340.09  122.30   1-0.14498-0.12583-0.84584-0.93713 0.51335 0.32550
  -1   4  -3 6806.60  386.12   1-0.78275-0.78501-0.55681-0.41903 0.27795 0.45624
   1  -4   3 7390.67  422.17   1-0.71248-0.70986-0.48472-0.62269 0.50735 0.32916
   1  -4   3 6170.17  344.38   1-0.78003-0.77893 0.55360 0.41552-0.29164-0.46968
  -1   4  -3 6238.37  350.33   1-0.70759-0.70899 0.48013 0.61779-0.51844-0.34007
  -1   4  -3 6121.26  352.18   1-0.14070-0.14260-0.84805-0.71008 0.51089 0.68952
   1  -4   3 6876.18  370.13   1-0.41043-0.40825-0.65070-0.78850 0.63884 0.45998
  -1   4  -420780.68  639.38   1-0.74008-0.72551-0.51134-0.32664 0.43680 0.60575
   1  -4   422194.27  696.81   1-0.61785-0.63271-0.39973-0.58437 0.67710 0.50810
   1  -4   418652.37  564.84   1-0.77041-0.78645 0.54273 0.35802-0.33452-0.50328
  -1   4  -419822.36  604.52   1-0.66474-0.64841 0.44097 0.62553-0.60304-0.43389
  -1   4  -418818.76  574.08   1 0.00000 0.01432 0.57841 0.76312-0.81574-0.64609
  -1   4  -418857.08  546.41   1-0.34863-0.33347-0.70737-0.52284 0.61488 0.78448
   1  -4   419774.33  566.20   1-0.60322-0.61802-0.41033-0.59478 0.68392 0.51407
  -1   4  -5  146.08   58.32   1-0.68917-0.65733-0.46308-0.23173 0.55731 0.71708
   1  -4   5   65.45   72.94   1-0.51119-0.54321-0.30974-0.54105 0.80170 0.64201
   1  -4   5  -11.37   50.89   1-0.76246-0.79567 0.53418 0.30285-0.36508-0.52458
  -1   4  -5   77.66   48.01   1-0.60900-0.57543 0.39209 0.62325-0.68947-0.52955
  -1   4  -5    6.92   64.33   1 0.00000 0.03138 0.44683 0.67823-0.89461-0.73417
  -1   4  -5   33.28   41.31   1-0.48880-0.45652-0.56646-0.33532 0.66346 0.82410
   1  -4   5   28.37   37.52   1-0.71261-0.74458-0.19669-0.42773 0.67341 0.51248
  -1   4  -6 6832.44  393.40   1-0.64045-0.59141-0.41944-0.14136 0.64333 0.79387
   1  -4   6 6112.18  424.68   1-0.40722-0.45629-0.22533-0.50290 0.88509 0.73408
   1  -4   6 6480.69  322.02   1-0.75730-0.80730 0.52877 0.25102-0.38324-0.53408
  -1   4  -6 6517.75  330.38   1-0.54095-0.49072 0.33444 0.61200-0.77169-0.62018
   1  -4   6 6567.39  314.04   1 0.00000-0.04845 0.61374 0.33565-0.78950-0.94073
  -1   4  -6 6495.51  335.44   1 0.00000 0.04908 0.32960 0.60754-0.94411-0.79276
  -1   4  -6 6390.99  311.02   1-0.57459-0.52508-0.45402-0.17624 0.68096 0.83260
   1  -4   6 6850.04  323.71   1-0.76754-0.81664-0.02979-0.30753 0.64029 0.48836
  -1   4  -7  660.41   87.88   1-0.59861-0.53226-0.38317-0.05854 0.70345 0.84455
   1  -4   7  925.25  107.75   1-0.30980-0.37724-0.14833-0.47215 0.93915 0.79671
   1  -4   7  759.76   66.83   1-0.75528-0.82240 0.52667 0.20223-0.39007-0.53173
  -1   4  -7  729.41   76.11   1-0.45932-0.39189 0.26731 0.59149-0.84708-0.70466
   1  -4   7  848.54   91.82   1 0.00000-0.06551 0.56181 0.23703-0.82726-0.96928
  -1   4  -7  723.62  103.60   1 0.00000 0.06621 0.22641 0.55101-0.97403-0.83186
  -1   4  -7  780.09   63.23   1-0.62568-0.55920-0.37330-0.04884 0.68495 0.82758
   1  -4   7  737.16   61.76   1-0.79293-0.85946 0.09782-0.22646 0.60140 0.45829
  -1   4  -816392.58  615.14   1-0.56580-0.48230-0.35529 0.01598 0.74406 0.87585
   1  -4   817244.43  624.91   1-0.22178-0.30647-0.08017-0.45059 0.97179 0.83847
   1  -4   814990.14  485.93   1-0.75668-0.84094 0.52813 0.15699-0.38535-0.51784
  -1   4  -813652.08  478.74   1-0.36558-0.28060 0.19220 0.56294-0.91071-0.77739
   1  -4   813124.68  230.60   1 0.00000-0.08257 0.52332 0.15186-0.85213-0.98494
  -1   4  -814788.07  515.19   1 0.00000 0.08320 0.13670 0.50798-0.99061-0.85733
  -1   4  -814448.31  464.70   1-0.65682-0.57312-0.31710 0.05402 0.68412 0.81768
   1  -4   815235.20  477.00   1-0.80262-0.88641 0.19689-0.17405 0.56304 0.42892
  -1   4  -9 1196.01  149.52   1-0.54130-0.44063-0.33474 0.08320 0.77132 0.89382
   1  -4   9 1127.18  165.96   1-0.14311-0.24505-0.02024-0.43728 0.98949 0.86529
   1  -4   9 1376.63   88.43   1-0.76131-0.86313 0.53296 0.11512-0.36925-0.49166
  -1   4  -9 1135.01  108.88   1-0.25974-0.15763 0.10941 0.52679-0.95945-0.83524
   1  -4   9 1216.39   99.39   1 0.00000-0.09964 0.49590 0.07775-0.86837-0.99198
  -1   4  -9 1339.74  135.26   1 0.00000 0.10031 0.05713 0.47505-0.99836-0.87421
  -1   4  -9 1380.42   86.61   1-0.67573-0.57479-0.27963 0.13816 0.68205 0.80654
   1  -4   9 1257.34   73.08   1-0.80376-0.90480 0.27638-0.14123 0.52685 0.40172
  -1   4 -10  842.17  102.41   1-0.52405-0.40622-0.32039 0.14420 0.78912 0.90232
   1  -4  10  702.92  140.45   1-0.07263-0.19182 0.03270-0.43096 0.99682 0.88174
  -1   4 -10  795.38   75.57   1-0.09937 0.02164 0.01269 0.47625-0.99496-0.87904
   1  -4  10  721.79   66.65   1-0.76896-0.88793 0.54115 0.07668-0.34037-0.45352
  -1   4 -10  666.82   80.92   1-0.14389-0.02457 0.02083 0.48482-0.98937-0.87426
   1  -4  10  751.83   78.64   1 0.00000-0.11670 0.47738 0.01255-0.87869-0.99308
  -1   4 -10  671.24  111.68   1 0.00000 0.11742-0.01379 0.45076-0.99990-0.88488
  -1   4 -10  641.88   59.90   1-0.68669-0.56852-0.25650 0.20788 0.68019 0.79596
   1  -4  10  752.92   66.66   1-0.79993-0.91819 0.34202-0.12225 0.49307 0.37679
  -1   4 -11 2537.09  230.41   1-0.51291-0.37792-0.31117 0.20008 0.80005 0.90395
   1  -4  11 3282.67  263.72   1-0.00914-0.14556 0.07982-0.43043 0.99676 0.89080
  -1   4 -11 2451.34  182.68   1-0.16185-0.02336-0.03443 0.47556-0.98621-0.87936
   1  -4  11 4093.28  269.93   1-0.77879-0.91493 0.55216 0.04107-0.29763-0.40151
  -1   4 -11 3814.31  280.65   1-0.01907 0.11741-0.07248 0.43822-0.99718-0.89116
   1  -4  11 3822.44  263.52   1 0.00000-0.13377 0.46600-0.04551-0.88477-0.98996
  -1   4 -11 3883.57  278.59   1 0.00000 0.13549-0.07746 0.43346-0.99699-0.89092
  -1   4 -11 3927.36  250.84   1-0.69292-0.55751-0.24281 0.26824 0.67888 0.78563
   1  -4  11 3652.43  238.13   1-0.79296-0.92846 0.39814-0.11279 0.46117 0.35387
  -1   4 -12 2656.91  208.45   1-0.50682-0.35467-0.30614 0.25177 0.80585 0.90045
  -1   4 -12 2223.37  190.87   1-0.21737-0.06140-0.07678 0.47965-0.97306-0.87530
   1  -4  12 2481.25  191.38   1-0.78967-0.94295 0.56539 0.00767-0.23820-0.33281
   1  -4  12 2045.21  172.46   1 0.00000-0.15083 0.46037-0.09784-0.88772-0.98370
  -1   4 -12 1963.02  208.37   1 0.00000 0.15270-0.13580 0.42172-0.99073-0.89377
  -1   4 -12 2100.89  168.91   1-0.69563-0.54298-0.23675 0.32097 0.67826 0.77597
  -1   4 -13 1088.15  140.67   1-0.50490-0.33559-0.30456 0.30001 0.80765 0.89295
  -1   4 -13  521.81   70.61   1-0.26732-0.09677-0.11528 0.48868-0.95668-0.86707
   1  -4  13  733.45   98.35   1 0.00000-0.16789 0.45938-0.14551-0.88823-0.97500
  -1   4 -13  891.90  139.43   1 0.00000 0.16990-0.18956 0.41457-0.98186-0.89401
  -1   4 -13  874.07   87.61   1-0.69572-0.52583-0.23653 0.36786 0.67824 0.76692
  -1   4 -14   72.62   53.41   1-0.31296-0.12512-0.15080 0.49972-0.93771-0.85709
   1  -4  14    7.78   60.03   1 0.00000-0.18496 0.46221-0.18937-0.88676-0.96432
  -1   4 -14   39.78   34.72   1-0.69377-0.50664-0.24092 0.41014 0.67869 0.75834
  -1   4 -15 1429.61  201.63   1-0.51082-0.30719-0.30945 0.38844 0.80205 0.86875
  -1   4 -15 1309.83  159.74   1-0.35604-0.15167-0.18466 0.51286-0.91603-0.84496
   1  -4  15 1139.83  158.62   1 0.00000-0.20202 0.46820-0.23007-0.88362-0.95197
  -1   4 -15 1190.40  147.57   1-0.69013-0.48576-0.24900 0.44873 0.67949 0.75011
  -1   4 -16  129.39   98.86   1-0.51762-0.29682-0.31506 0.42949 0.79549 0.85289
   1  -4  16  -31.34   61.63   1 0.00000-0.21909 0.47682-0.26813-0.87899-0.93813
  -1   4 -16   23.99   37.90   1-0.68527-0.46374-0.25956 0.48492 0.68046 0.74147
  -1   4 -17  966.03  166.33   1-0.52643-0.28847-0.32236 0.46885 0.78673 0.83483
   1  -4  17  824.96  131.61   1 0.00000-0.23615 0.48768-0.30396-0.87301-0.92295
  -1   4 -17  798.29   96.04   1-0.67883-0.44007-0.27320 0.51795 0.68157 0.73352
  -1   4 -18 2062.43  240.51   1-0.53696-0.28184-0.33111 0.50676 0.77590 0.81471
   1  -4  18 1367.61  193.11   1 0.00000-0.25321 0.50045-0.33788-0.86576-0.90648
  -1   4 -18 1403.09  172.83   1-0.67114-0.41516-0.28899 0.54882 0.68267 0.72555
   1  -3 -17  161.26  132.15   1-0.19773 0.14793-0.06175 0.72667 0.97830 0.67086
  -1   3  17  421.70  140.83   1 0.00000-0.34363 0.14297-0.64548-0.98972-0.68210
   1  -3 -17  157.28   58.24   1-0.78571-0.43979 0.05336 0.84267 0.61628 0.31059
   1  -3 -16  809.50  183.37   1-0.16264 0.16577-0.03503 0.70677 0.98606 0.68773
  -1   3  16 1169.01  209.93   1 0.00000-0.32652 0.10256-0.63925-0.99472-0.69623
   1  -3 -16  852.16   95.71   1-0.79159-0.46236 0.08875 0.83128 0.60456 0.30851
   1  -3 -15  164.95  133.35   1-0.12686 0.18430-0.00797 0.68722 0.99188 0.70268
  -1   3  15  190.47   97.24   1 0.00000-0.30940 0.06120-0.63397-0.99812-0.70875
   1  -3 -15  202.98   57.61   1-0.79637-0.48439 0.12413 0.82001 0.59192 0.30487
   1  -3 -14 1043.72  157.51   1-0.08975 0.20379 0.01990 0.66800 0.99576 0.71570
  -1   3  14  881.72  281.82   1-0.05647-0.35383 0.04474-0.60019-0.99740-0.71733
  -1   3  14 1204.27  172.51   1 0.00000-0.29229 0.01865-0.62988-0.99982-0.71958
   1  -3 -14  977.72  106.91   1-0.80004-0.50531 0.15982 0.80903 0.57825 0.30018
   1  -3 -13 1725.61  243.77   1-0.05210 0.22421 0.04799 0.64951 0.99748 0.72654
  -1   3  13 1695.23  162.53   1-0.09194-0.37183 0.01826-0.58023-0.99559-0.72461
  -1   3  13 1093.24  214.34   1-0.60354-0.87976 0.38740-0.21395-0.69688-0.42454
  -1   3  13 1149.09  219.38   1-0.28033-0.55604 0.12537-0.47651-0.95167-0.68099
  -1   3  13 1544.09  174.51   1 0.00000-0.27518-0.02536-0.62726-0.99967-0.72856
   1  -3 -13 1576.61  143.73   1-0.80257-0.52510 0.19596 0.79850 0.56344 0.29436
   1  -3 -12 3391.90  289.34   1-0.01318 0.24590 0.07683 0.63175 0.99695 0.73512
  -1   3  12 2856.62  223.77   1-0.12822-0.39063-0.00899-0.56105-0.99170-0.72980
   1  -3 -12 2347.10  187.44   1-0.63194-0.37270-0.41199 0.14338-0.65643-0.91680
  -1   3  12 2114.52  297.95   1-0.69968-0.95863 0.47276-0.08196-0.53566-0.27257
  -1   3  12 1648.82  230.27   1-0.05976-0.31862-0.04230-0.59758-0.99731-0.73577
  -1   3  12 2530.62  225.06   1 0.00000-0.25807-0.07121-0.62647-0.99746-0.73547
   1  -3 -12 2911.58  206.33   1-0.80389-0.54367 0.23272 0.78860 0.54735 0.28725
  -1   3  11 8050.55  416.17   1-0.16553-0.41046-0.03722-0.54284-0.98550-0.73268
   1  -3 -11 7375.53  377.57   1-0.62508-0.38304-0.40601 0.10268-0.66664-0.91800
  -1   3  11 6362.76  363.33   1-0.74500-0.98553 0.51623 0.00663-0.42246-0.16936
  -1   3  11 7744.52  435.90   1 0.00000-0.24200-0.11911-0.62724-0.99288-0.74026
   1  -3 -11 8197.40  390.45   1-0.80389-0.56093 0.27032 0.77954 0.52979 0.27868
  -1   3  10 2412.42  169.03   1-0.20415-0.43161-0.06666-0.52584-0.97666-0.73293
   1  -3 -10 2350.03  159.81   1-0.61976-0.39492-0.40139 0.06063-0.67436-0.91670
  -1   3  10 1849.50  438.19   1-0.76870-0.99217 0.54087 0.07911-0.34138-0.09655
  -1   3  10 2544.17  218.05   1 0.00000-0.22480-0.17016-0.63168-0.98541-0.74191
   1  -3 -10 2491.72  155.32   1-0.80243-0.57687 0.30874 0.77138 0.51066 0.26865
  -1   3   9   -4.01   41.68   1-0.24300-0.45153-0.09649-0.51055-0.96521-0.73174
   1  -3  -9   78.35   50.35   1-0.61641-0.40877-0.39849 0.01686-0.67914-0.91248
  -1   3   9   24.60   36.28   1-0.78268-0.98900 0.55672 0.14160-0.27831-0.04275
  -1   3   9  -37.66  107.79   1 0.00000-0.20760-0.22484-0.63976-0.97439-0.73999
   1  -3  -9   65.23   46.52   1-0.79926-0.59094 0.34894 0.76492 0.48929 0.25626
  -1   3   8  463.80   65.80   1-0.28550-0.47674-0.12939-0.49689-0.94960-0.72512
   1  -3  -8  382.98   55.62   1-0.61556-0.42512-0.39775-0.02908-0.68034-0.90466
  -1   3   8  421.91   46.80   1-0.79092-0.98008 0.56704 0.19854-0.22999-0.00371
   1  -3  -8  453.80   55.31   1-0.79403-0.60296 0.39108 0.76040 0.46535 0.24129
  -1   3   7  496.67   66.50   1-0.33069-0.50465-0.16470-0.48565-0.92925-0.71376
   1  -3  -7  520.89   57.28   1-0.61793-0.44469-0.39980-0.07780-0.67698-0.89229
  -1   3   7  571.16   50.93   1-0.79557-0.96758 0.57350 0.25163-0.19532 0.02169
  -1   3   623420.94  660.85   1-0.37985-0.53612-0.20352-0.47810-0.90237-0.69568
   1  -3  -623573.68  659.54   1-0.62445-0.46841-0.40546-0.13014-0.66757-0.87387
  -1   3   620973.88  569.42   1-0.79791-0.95276 0.57708 0.30184-0.17407 0.03367
  -1   3   554691.62 1223.00   1-0.43281-0.57185-0.24587-0.47387-0.86730-0.66964
   1  -3  -557700.90 1283.44   1-0.63632-0.49748-0.41582-0.18717-0.64975-0.84703
  -1   3   549379.41 1099.39   1-0.79864-0.93633 0.57827 0.34965-0.16663 0.03184
  -1   3   4 8362.00  346.32   1-0.49119-0.61301-0.29330-0.47472-0.82018-0.63154
   1  -3  -4 7998.79  322.01   1-0.65462-0.53275-0.43196-0.24978-0.62038-0.80856
  -1   3   4 7550.35  304.51   1-0.79794-0.91848 0.57714 0.39514-0.17374 0.01546
  -1   3   322439.08  642.68   1-0.55527-0.65970-0.34643-0.48172-0.75608-0.57682
   1  -3  -322339.19  639.04   1-0.68173-0.57711-0.45630-0.32084-0.57185-0.75099
  -1   3   320797.79  616.80   1-0.79545-0.89884 0.57333 0.43796-0.19630-0.01636
  -1   3   2112651.5 1175.05   1-0.79015-0.87638 0.56602 0.47728-0.23510-0.06443
  -1   3   1  357.36   63.17   1-0.70194-0.77207-0.47486-0.51688-0.53082-0.36977
   1  -3  -1  473.42   69.61   1-0.76110-0.69089-0.53274-0.49061-0.36999-0.53099
  -1   3   1  340.24   54.02   1-0.78029-0.84937 0.55390 0.51179-0.29039-0.12898
   1  -3   013268.09  517.06   1-0.79785-0.74501-0.57700-0.58161-0.17461-0.32659
   1  -3   0 9476.31  394.15   1-0.79461-0.74269 0.57211 0.56760-0.20316-0.35529
  -1   3   012246.34  491.26   1-0.76346-0.81538 0.53524 0.53975-0.36142-0.20929
   1  -3   014225.22  577.69   1-0.80140-0.74813-0.57130-0.57636-0.17709-0.32877
   1  -3   1 1153.52  118.50   1-0.80337-0.76754-0.58822-0.63903 0.09263-0.05012
  -1   3  -1 1148.02  118.91   1-0.80387-0.83945-0.59029-0.53891-0.07307 0.06983
   1  -3   1  557.75   74.01   1-0.77792-0.74315 0.55115 0.50001-0.30177-0.44464
  -1   3  -1  967.34  101.55   1-0.73705-0.77200 0.50835 0.55909-0.44534-0.30234
  -1   3  -1 1277.33  141.16   1-0.78720-0.82315-0.61358-0.56203-0.06174 0.08080
  -1   3  -2 3355.37  205.78   1-0.79458-0.81306-0.57207-0.47461 0.20340 0.33715
   1  -3   2 3718.78  224.81   1-0.75720-0.73847-0.52867-0.62625 0.38359 0.24991
  -1   3  -2 3136.00  203.18   1-0.69817-0.71565 0.47136 0.56904-0.53885-0.40500
  -1   3  -2 3206.06  191.13   1-0.12602-0.14422-0.85542-0.75778 0.50235 0.63636
   1  -3   2 3293.44  194.21   1-0.31070-0.29238-0.73846-0.83600 0.59844 0.46434
  -1   3  -376076.70  901.34   1-0.73979-0.74132-0.51104-0.36673 0.43765 0.56208
   1  -3   377843.44  953.30   1-0.73681-0.73613 0.50811 0.36397-0.44599-0.57063
  -1   3  -384434.78 1027.15   1-0.64456-0.64479 0.42306 0.56734-0.63682-0.51221
  -1   3  -382017.25  915.32   1 0.00000-0.00173 0.57956 0.72386-0.81492-0.68994
  -1   3  -382906.07  869.91   1-0.38468-0.38586-0.67526-0.53108 0.62930 0.75435
   1  -3   380064.12  821.99   1-0.56488-0.56369-0.46804-0.61220 0.67958 0.55448
  -1   3  -4 1046.84  120.21   1-0.66430-0.64859-0.44058-0.24959 0.60380 0.71904
   1  -3   4  929.97  125.30   1-0.51164-0.52747-0.31011-0.50105 0.80128 0.68608
   1  -3   4  718.99   85.23   1-0.71891-0.73536 0.49081 0.29998-0.49219-0.60766
  -1   3  -4  782.37   91.13   1-0.57591-0.55932 0.36384 0.55453-0.73207-0.61615
   1  -3   4  812.83   70.00   1 0.00000-0.01532 0.61105 0.42007-0.79159-0.90736
  -1   3  -4  805.66   90.17   1 0.00000 0.01577 0.41955 0.61046-0.90773-0.79188
  -1   3  -4  616.12   71.52   1-0.54426-0.52822-0.49663-0.30580 0.67611 0.79212
   1  -3   4  832.86   79.93   1-0.70184-0.71766-0.22250-0.41326 0.67668 0.56050
  -1   3  -5 6956.01  412.98   1-0.59347-0.56047-0.37877-0.14118 0.71015 0.81604
   1  -3   5 5410.84  343.61   1-0.38284-0.41576-0.20589-0.44320 0.90057 0.79417
   1  -3   5 6146.03  360.01   1-0.70580-0.73938 0.47846 0.24093-0.52240-0.62869
  -1   3  -5 6098.60  354.60   1-0.49193-0.45813 0.29390 0.53121-0.81952-0.71268
   1  -3   5 5651.01  321.56   1 0.00000-0.03238 0.52620 0.28853-0.85035-0.95692
  -1   3  -5 6168.99  363.28   1 0.00000 0.03290 0.28529 0.52287-0.95843-0.85177
  -1   3  -5 5897.85  328.73   1-0.62995-0.59687-0.36594-0.12844 0.68500 0.79198
   1  -3   5 6217.61  335.73   1-0.76528-0.79824-0.03855-0.27601 0.64253 0.53536
  -1   3  -610427.16  487.45   1-0.53752-0.48736-0.33158-0.04733 0.77531 0.87191
   1  -3   611240.88  508.79   1-0.27010-0.32115-0.11743-0.40109 0.95564 0.85789
   1  -3   6 9866.66  412.11   1-0.69976-0.75127 0.47283 0.18876-0.53550-0.63242
  -1   3  -6 9839.26  432.22   1-0.39482-0.34356 0.21543 0.49932-0.89313-0.79538
   1  -3   6 9319.52  444.51   1 0.00000-0.04945 0.46605 0.18169-0.88475-0.98211
  -1   3  -610026.79  447.56   1 0.00000 0.04992 0.17506 0.45932-0.98455-0.88686
  -1   3  -6 9732.74  400.08   1-0.67620-0.62589-0.27866 0.00550 0.68198 0.77989
   1  -3   6 9935.93  401.16   1-0.79260-0.84297 0.09559-0.18844 0.60219 0.50386
  -1   3  -7 2667.04  252.48   1-0.49671-0.42939-0.29782 0.03308 0.81521 0.90251
   1  -3   7 2464.74  185.50   1-0.17426-0.24257-0.04386-0.37413 0.98372 0.89508
   1  -3   7 2708.71  168.20   1-0.69881-0.76757 0.47196 0.14128-0.53750-0.62519
  -1   3  -7 2654.57  190.10   1-0.28589-0.21740 0.12969 0.46019-0.94944-0.86078
   1  -3   7 2513.37  171.93   1 0.00000-0.06717 0.42552 0.09462-0.90494-0.99324
  -1   3  -7 2782.41  205.42   1 0.00000 0.06703 0.08263 0.41353-0.99658-0.90801
  -1   3  -7 2802.28  166.29   1-0.70149-0.63396-0.22331 0.10745 0.67677 0.76586
   1  -3   7 2808.75  162.39   1-0.80259-0.87021 0.19626-0.13443 0.56331 0.47397
  -1   3  -824811.89  793.72   1-0.47028-0.38586-0.27621 0.10113 0.83817 0.91699
   1  -3   824679.53  813.18   1-0.09284-0.17839 0.01758-0.35929 0.99552 0.91601
  -1   3  -823239.52  710.45   1-0.08373 0.00337 0.02441 0.40118-0.99618-0.91599
   1  -3   821340.02  664.10   1-0.70380-0.78981 0.47659 0.09932-0.52678-0.60524
  -1   3  -819384.08  656.45   1-0.16824-0.08263 0.03929 0.41642-0.98496-0.90540
   1  -3   818896.78  612.59   1 0.00000-0.08431 0.39865 0.02109-0.91710-0.99621
  -1   3  -821274.49  707.88   1 0.00000 0.08414 0.00389 0.38143-0.99999-0.92055
  -1   3  -821849.90  676.91   1-0.71589-0.63111-0.18852 0.18892 0.67227 0.75232
   1  -3   821368.38  646.49   1-0.80378-0.88866 0.27527-0.10209 0.52739 0.44704
  -1   3  -9  799.76  124.87   1-0.45223-0.35065-0.26156 0.16247 0.85268 0.92230
   1  -3   9  627.29   93.06   1-0.02272-0.12550 0.06978-0.35368 0.99730 0.92690
  -1   3  -9  834.93   70.35   1-0.15195-0.04737-0.02693 0.39627-0.98802-0.91690
   1  -3   9  838.71   65.97   1-0.71255-0.81466 0.48479 0.06048-0.50718-0.57677
  -1   3  -9  802.65   84.42   1-0.04461 0.05819-0.05355 0.37027-0.99756-0.92709
   1  -3   9  921.77   84.25   1 0.00000-0.10145 0.38232-0.04189-0.92402-0.99395
  -1   3  -9  808.75  114.74   1 0.00000 0.10125-0.06459 0.35958-0.99791-0.92760
  -1   3  -9  917.76   70.81   1-0.72376-0.62174-0.16824 0.25587 0.66922 0.74024
   1  -3   9  762.03   58.71   1-0.80015-0.90224 0.33961-0.08441 0.49438 0.42288
  -1   3 -1016503.64  787.59   1-0.44190-0.32315-0.25321 0.21750 0.86058 0.92100
  -1   3 -1020154.37  715.64   1-0.21029-0.08822-0.07135 0.39829-0.97503-0.91300
   1  -3  1017876.10  654.09   1-0.72749-0.84672 0.49903 0.02802-0.47087-0.53129
   1  -3  1018177.10  671.47   1 0.00000-0.11858 0.37394-0.09694-0.92745-0.98820
  -1   3 -1019835.40  753.60   1 0.00000 0.11926-0.12506 0.34550-0.99214-0.93080
  -1   3 -1018672.41  672.37   1-0.72751-0.60826-0.15819 0.31259 0.66759 0.72958
   1  -3  1018441.57  656.86   1-0.79356-0.91289 0.39424-0.07644 0.46348 0.40096
  -1   3 -1123096.14  661.61   1-0.43754-0.30162-0.24968 0.26771 0.86383 0.91506
  -1   3 -1121514.55  480.84   1-0.26128-0.12419-0.11061 0.40639-0.95890-0.90521
   1  -3  1121471.11  496.41   1-0.74612-0.88248 0.51736-0.00034-0.41909-0.47033
   1  -3  1120011.68  488.86   1 0.00000-0.13572 0.37163-0.14590-0.92837-0.97994
  -1   3 -1119743.63  516.50   1 0.00000 0.13646-0.17988 0.33729-0.98368-0.93145
  -1   3 -1120121.32  474.33   1-0.72849-0.59199-0.15555 0.36190 0.66715 0.72011
  -1   3 -12 3478.62  304.94   1-0.43783-0.28475-0.24992 0.31416 0.86362 0.90565
  -1   3 -12 2425.13  196.54   1-0.30687-0.15249-0.14604 0.41750-0.94047-0.89578
   1  -3  12 3186.47  225.68   1-0.76705-0.92098 0.53908-0.02495-0.34788-0.38879
   1  -3  12 3228.84  238.44   1 0.00000-0.15286 0.37406-0.19013-0.92740-0.96978
  -1   3 -12 3033.64  241.37   1 0.00000 0.15367-0.23004 0.33374-0.97318-0.93005
  -1   3 -12 3293.49  226.88   1-0.72741-0.57367-0.15847 0.40565 0.66764 0.71157
  -1   3 -13 3234.08  314.10   1-0.44179-0.27155-0.25312 0.35764 0.86066 0.89350
  -1   3 -13 3022.72  233.92   1-0.34929-0.17829-0.17933 0.43115-0.91969-0.88448
   1  -3  13 2779.87  209.78   1-0.78839-0.95949 0.56376-0.04690-0.24617-0.27781
   1  -3  13 3377.90  239.21   1 0.00000-0.16999 0.38025-0.23061-0.92488-0.95808
  -1   3 -13 3139.48  224.85   1-0.72473-0.55375-0.16566 0.44513 0.66881 0.70371
  -1   3 -14 6344.02  388.77   1-0.44871-0.26130-0.25871 0.39873 0.85540 0.87905
  -1   3 -14 4645.97  341.37   1-0.38716-0.19894-0.20933 0.44773-0.89793-0.87175
   1  -3  14 5417.56  387.88   1 0.00000-0.18713 0.38947-0.26805-0.92103-0.94505
  -1   3 -14 5153.82  348.53   1-0.72070-0.53248-0.17624 0.48122 0.67046 0.69632
  -1   3 -15 2648.22  310.71   1-0.45803-0.25345-0.26626 0.43786 0.84812 0.86257
  -1   3 -15 1598.55  190.65   1-0.42228-0.21683-0.23740 0.46624-0.87482-0.85766
   1  -3  15 2708.74  272.00   1 0.00000-0.20427 0.40116-0.30301-0.91600-0.93083
  -1   3 -15 2527.87  242.91   1-0.71548-0.51002-0.18955 0.51458 0.67242 0.68925
  -1   3 -16   53.29   93.63   1-0.46931-0.24757-0.27543 0.47537 0.83897 0.84422
   1  -3  16  195.94   80.15   1 0.00000-0.22140 0.41493-0.33591-0.90985-0.91549
  -1   3 -16   -3.72   45.84   1-0.70916-0.48646-0.20513 0.54567 0.67454 0.68234
  -1   3 -17  877.86  158.14   1-0.48062-0.24169-0.28465 0.51286 0.82944 0.82374
   1  -3  17 1097.04  151.18   1 0.00000-0.23715 0.42975-0.36817-0.90294-0.89900
  -1   3 -17 1123.56  131.98   1-0.70178-0.46185-0.22264 0.57483 0.67670 0.67546
  -1   3 -1814503.33  697.22   1-0.49496-0.23887-0.29639 0.54777 0.81679 0.80179
   1  -3  1812164.41  511.08   1 0.00000-0.25421 0.44673-0.39787-0.89466-0.88151
  -1   3 -1811962.19  462.92   1-0.69337-0.43619-0.24182 0.60233 0.67878 0.66852
   1  -2 -17 1303.05  217.65   1-0.23525 0.10954-0.09052 0.69144 0.96770 0.71407
  -1   2  17  826.11  157.59   1 0.00000-0.34313 0.18826-0.59440-0.98211-0.72728
   1  -2 -17  980.23  103.18   1-0.78255-0.43773 0.03670 0.81963 0.62149 0.36958
   1  -2 -16  412.64  131.33   1-0.20319 0.12435-0.06593 0.66942 0.97691 0.73239
  -1   2  16  -45.56  139.33   1 0.00000-0.32557 0.15177-0.58379-0.98841-0.74376
   1  -2 -16  105.40   54.96   1-0.78886-0.46072 0.07148 0.80760 0.61039 0.36811
   1  -2 -15  401.38  130.44   1-0.17067 0.13963-0.04113 0.64761 0.98446 0.74906
  -1   2  15  217.49   97.44   1 0.00000-0.30846 0.11414-0.57478-0.99346-0.75793
   1  -2 -15  359.72   80.44   1-0.79410-0.48321 0.10627 0.79572 0.59842 0.36513
   1  -2 -14   19.40  117.00   1-0.13754 0.15550-0.01603 0.62609 0.99036 0.76408
  -1   2  14  327.99  106.66   1 0.00000-0.29135 0.07564-0.56664-0.99713-0.77073
   1  -2 -14    6.76   54.51   1-0.79828-0.50465 0.14135 0.78415 0.58545 0.36114
   1  -2 -13  454.80  102.83   1-0.10327 0.17222 0.00977 0.60489 0.99460 0.77745
  -1   2  13  620.78  139.51   1 0.00000-0.27424 0.03605-0.55959-0.99935-0.78207
   1  -2 -13  459.89   74.71   1-0.80138-0.52500 0.17689 0.77303 0.57138 0.35606
   1  -2 -12   41.05  105.58   1-0.06844 0.18982 0.03582 0.58436 0.99701 0.78898
  -1   2  12  -22.85   58.30   1-0.07466-0.33603 0.03118-0.51477-0.99672-0.78872
   1  -2 -12   -5.51   35.35   1-0.58427-0.32604-0.37093 0.17829-0.72182-0.92838
  -1   2  12   52.66   96.27   1 0.00000-0.25713-0.00494-0.55395-0.99998-0.79184
   1  -2 -12   49.40   37.00   1-0.80334-0.54422 0.21308 0.76255 0.55608 0.34975
   1  -2 -11  506.14  115.85   1-0.03241 0.20861 0.06261 0.56455 0.99751 0.79859
  -1   2  11  287.63   65.48   1-0.10835-0.35224 0.00595-0.49356-0.99409-0.79518
   1  -2 -11  260.02   46.92   1-0.57348-0.33245-0.36177 0.14077-0.73500-0.93255
  -1   2  11  376.39   68.01   1-0.70367-0.94468 0.47647-0.02534-0.52708-0.32698
  -1   2  11  337.40   75.33   1-0.16649-0.40705 0.03795-0.46429-0.98531-0.78659
  -1   2  11  356.91  114.69   1 0.00000-0.24002-0.04776-0.55013-0.99885-0.79984
   1  -2 -11  330.09   61.43   1-0.80406-0.56219 0.25016 0.75297 0.53934 0.34200
  -1   2  1018256.80  613.93   1-0.14306-0.36947-0.02020-0.47328-0.98950-0.79967
   1  -2 -1015382.05  497.97   1-0.56387-0.34005-0.35366 0.10221-0.74629-0.93483
  -1   2  1013870.95  483.28   1-0.75356-0.97624 0.52490 0.06848-0.39574-0.20554
  -1   2  1015786.36  574.54   1 0.00000-0.22383-0.09263-0.54791-0.99570-0.80603
   1  -2 -1016571.32  525.58   1-0.80339-0.57877 0.28844 0.74459 0.52092 0.33256
  -1   2   9 3456.34  232.71   1-0.17913-0.38807-0.04757-0.45420-0.98267-0.80193
   1  -2  -9 3588.68  230.20   1-0.55583-0.34921-0.34690 0.06229-0.75544-0.93497
  -1   2   9 3192.26  207.09   1-0.77610-0.98177 0.54908 0.14026-0.31011-0.12826
  -1   2   9 3397.67  177.12   1 0.00000-0.20663-0.14094-0.54961-0.99001-0.80945
   1  -2  -9 3184.64  201.27   1-0.80112-0.59388 0.32805 0.73760 0.50057 0.32130
  -1   2   822745.69  719.44   1-0.21703-0.40849-0.07652-0.43672-0.97316-0.80150
   1  -2  -825128.90  777.23   1-0.54990-0.36048-0.34193 0.02059-0.76202-0.93253
  -1   2   824055.18  745.64   1-0.78814-0.97665 0.56343 0.20124-0.24773-0.07515
  -1   2   823197.36  788.14   1 0.00000-0.18942-0.19341-0.55548-0.98111-0.80966
   1  -2  -823338.01  709.33   1-0.79688-0.60688 0.37014 0.73303 0.47745 0.30715
  -1   2   7  186.49   73.41   1-0.25580-0.42866-0.10637-0.42119-0.96085-0.79927
  -1   2   7  148.95   36.38   1-0.79436-0.96572 0.57175 0.25619-0.20513-0.04182
  -1   2   7   76.80   94.90   1 0.00000-0.17222-0.25155-0.56701-0.96784-0.80549
  -1   2   644134.05 1017.11   1-0.29960-0.45518-0.14037-0.40864-0.94367-0.79108
   1  -2  -643702.38  980.66   1-0.54767-0.39265-0.34006-0.07089-0.76446-0.91694
  -1   2   640615.67  918.38   1-0.79713-0.95133 0.57586 0.30692-0.18154-0.02750
  -1   2   531616.46  895.04   1-0.34864-0.48662-0.17882-0.40070-0.92003-0.77629
   1  -2  -530910.06  858.23   1-0.55405-0.41623-0.34541-0.12291-0.75743-0.90091
  -1   2   528278.82  794.43   1-0.79754-0.93459 0.57650 0.35419-0.17765-0.03287
  -1   2   421605.00  621.86   1-0.40388-0.52464-0.22267-0.39797-0.88729-0.75257
   1  -2  -421786.34  622.51   1-0.56839-0.44777-0.35747-0.18166-0.74103-0.87550
  -1   2   420424.63  594.55   1-0.79561-0.91550 0.57356 0.39788-0.19498-0.05948
  -1   2   3 3466.26  204.41   1-0.46890-0.57243-0.27509-0.40381-0.83931-0.71362
   1  -2  -3 3701.29  213.61   1-0.59440-0.49098-0.37957-0.25042-0.70894-0.83440
  -1   2   3 3631.17  219.06   1-0.79012-0.89285 0.56598 0.43692-0.23529-0.10906
  -1   2   281607.17  943.94   1-0.77838-0.86397 0.55169 0.46926-0.29957-0.18260
  -1   2   1 3090.92  108.97   1-0.64403-0.71313-0.42260-0.45844-0.63767-0.53035
   1  -2  -1 3330.36  197.54   1-0.70264-0.63355-0.47551-0.43967-0.52930-0.63662
   1  -2  -1 2905.09  240.69   1-0.79056-0.72213 0.56656 0.60237-0.23240-0.34010
  -1   2   1 3138.74  193.63   1-0.75655-0.82505 0.52799 0.49182-0.38580-0.27817
   1  -2   0100871.1 1050.28   1-0.78081-0.72893-0.55451-0.56533-0.28783-0.38606
   1  -2   093733.94 1064.38   1-0.75599-0.70462 0.52741 0.51688-0.38769-0.48614
  -1   2   091938.90 1073.21   1-0.71937-0.77074 0.49125 0.50177-0.49109-0.39264
   1  -2   094767.60 1053.62   1-0.80264-0.75053-0.51258-0.52373-0.30499-0.40299
  -1   2  -1 3195.63  194.30   1-0.80298-0.83767-0.59599-0.53886-0.00021 0.08899
   1  -2   1 3139.72  190.46   1-0.80147-0.76670-0.58345-0.64062 0.13121 0.04210
  -1   2  -1 3354.29  211.00   1-0.80284-0.83742-0.59617-0.53864 0.00344 0.09262
   1  -2   1 3180.74  188.61   1-0.71032-0.67608 0.48269 0.42547-0.51229-0.60156
  -1   2  -1 3294.12  202.06   1-0.66355-0.69759 0.43991 0.49730-0.60511-0.51579
  -1   2  -1 3047.45  117.28   1-0.06873-0.10332-0.88123-0.82399 0.46765 0.55709
   1  -2   1 2831.61  233.24   1-0.17707-0.14248-0.82840-0.88564 0.53140 0.44196
  -1   2  -270064.67  826.79   1-0.75101-0.76861-0.52230-0.41840 0.40395 0.48390
   1  -2   268910.46  793.85   1-0.66487-0.64808 0.44109 0.33710-0.60281-0.68290
  -1   2  -263130.97  782.69   1-0.58795-0.60499 0.37406 0.47789-0.71720-0.63686
  -1   2  -260683.48  730.23   1 0.00000-0.01780 0.55738 0.66126-0.83025-0.74994
  -1   2  -264696.33  730.83   1-0.41279-0.43020-0.64837-0.54448 0.63969 0.72003
   1  -2   261401.32  683.90   1-0.52391-0.50649-0.52338-0.62726 0.67199 0.59161
  -1   2  -359832.42  758.95   1-0.62528-0.62563-0.40619-0.25562 0.66635 0.73704
   1  -2   355221.01  725.38   1-0.62605-0.62651 0.40686 0.25627-0.66521-0.73606
  -1   2  -357913.46  834.08   1-0.49409-0.49392 0.29567 0.44612-0.81758-0.74633
   1  -2   355899.01  698.93   1 0.00000 0.00073 0.50081 0.35025-0.86555-0.93665
  -1   2  -360769.91  792.17   1 0.00000-0.00040 0.35056 0.50112-0.93653-0.86537
  -1   2  -357693.40  636.66   1-0.59882-0.59914-0.41728-0.26674 0.68357 0.75490
   1  -2   357855.54  638.68   1-0.69818-0.69784-0.23096-0.38145 0.67764 0.60621
  -1   2  -4 6012.40  420.59   1-0.51542-0.49861-0.31324-0.11601 0.79763 0.85902
   1  -2   4 6789.80  399.55   1-0.32057-0.33734-0.15676-0.35382 0.93415 0.87235
   1  -2   4 5429.52  312.66   1-0.59812-0.61583 0.38275 0.18556-0.70408-0.76570
  -1   2  -4 5394.83  326.77   1-0.38656-0.36901 0.20885 0.40589-0.89830-0.83611
   1  -2   4 5186.10  307.02   1 0.00000-0.01673 0.39744 0.20022-0.91762-0.97960
  -1   2  -4 5876.59  352.77   1 0.00000 0.01673 0.19893 0.39614-0.98001-0.91803
  -1   2  -4 5782.65  315.59   1-0.68216-0.66525-0.26620-0.06903 0.68102 0.74341
   1  -2   4 5776.71  311.16   1-0.76806-0.78488-0.02777-0.22495 0.63977 0.57735
   1  -2   5120771.3 1278.96   1-0.58357-0.61816 0.37033 0.12665-0.72270-0.77577
  -1   2  -5110672.0 1272.86   1-0.26907-0.23430 0.11664 0.36029-0.95602-0.90293
  -1   2  -5110868.4 1261.21   1 0.00000 0.03375 0.08639 0.33026-0.99626-0.94328
  -1   2  -5119137.2 1167.48   1-0.72082-0.68668-0.17592 0.06791 0.67041 0.72377
   1  -2   5118439.3 1152.45   1-0.79467-0.82887 0.11056-0.13322 0.59688 0.54333
  -1   2  -617226.50  572.83   1-0.39627-0.34517-0.21659 0.07382 0.89221 0.93562
   1  -2   616235.42  658.97   1-0.09152-0.14343 0.01857-0.27151 0.99562 0.95168
  -1   2  -612062.67  518.14   1-0.09413-0.04092 0.01662 0.30661-0.99542-0.95095
   1  -2   612484.71  489.15   1-0.57940-0.63120 0.36679 0.07649-0.72784-0.77183
  -1   2  -612195.44  533.97   1-0.14681-0.09489 0.02304 0.31331-0.98889-0.94489
   1  -2   611884.14  485.68   1 0.00000-0.05100 0.29638 0.00584-0.95506-0.99868
  -1   2  -612458.60  523.63   1 0.00000 0.05086-0.00207 0.28843-0.99999-0.95614
  -1   2  -613687.90  527.62   1-0.73987-0.68849-0.12323 0.16727 0.66135 0.70568
   1  -2   613618.03  513.84   1-0.80322-0.85468 0.20998-0.08046 0.55743 0.51286
  -1   2  -7 6736.82  457.72   1-0.36881-0.30055-0.19476 0.14233 0.90886 0.94308
   1  -2   7 7554.51  462.27   1-0.01320-0.08234 0.07682-0.25985 0.99695 0.96212
  -1   2  -7 8012.33  379.99   1-0.16748-0.09680-0.03870 0.29771-0.98511-0.94973
   1  -2   7 7504.76  373.78   1-0.58539-0.65440 0.37188 0.03496-0.72042-0.75533
  -1   2  -7 7077.77  392.99   1-0.02349 0.04565-0.06921 0.26773-0.99732-0.96240
   1  -2   7 7094.60  358.21   1 0.00000-0.06814 0.27540-0.06180-0.96133-0.99576
  -1   2  -7 7721.57  404.03   1 0.00000 0.06797-0.07451 0.26263-0.99721-0.96249
  -1   2  -7 7643.76  359.23   1-0.74940-0.68090-0.09388 0.24331 0.65542 0.69076
   1  -2   7 7620.03  353.25   1-0.80347-0.87218 0.28611-0.05099 0.52207 0.48650
  -1   2  -8 3406.91  299.79   1-0.35415-0.26872-0.18317 0.20061 0.91707 0.94209
  -1   2  -8 3717.26  217.16   1-0.22641-0.14005-0.08372 0.29974-0.97042-0.94368
   1  -2   8 3432.90  186.56   1-0.59833-0.68503 0.38293-0.00065-0.70381-0.72850
   1  -2   8 3203.76  132.92   1 0.00000-0.08527 0.26564-0.11822-0.96407-0.98931
  -1   2  -8 4068.42  250.10   1 0.00000 0.08582-0.13584 0.24777-0.99073-0.96500
  -1   2  -8 3865.16  199.35   1-0.75401-0.66829-0.07875 0.30511 0.65211 0.67844
   1  -2   8 3631.57  187.40   1-0.79943-0.88534 0.34728-0.03650 0.49020 0.46349
  -1   2  -930978.54  568.29   1-0.34831-0.24572-0.17856 0.25190 0.92021 0.93603
  -1   2  -930488.08  459.44   1-0.27597-0.17233-0.12199 0.30803-0.95339-0.93563
   1  -2   927574.23  383.70   1-0.62054-0.72449 0.40207-0.02811-0.67324-0.68870
   1  -2   926473.78  377.67   1 0.00000-0.10241 0.26373-0.16679-0.96459-0.98065
  -1   2  -928317.28  525.44   1 0.00000 0.10303-0.18985 0.24036-0.98181-0.96519
  -1   2  -928156.31  439.72   1-0.75559-0.65265-0.07342 0.35711 0.65091 0.66821
   1  -2   928329.82  421.67   1-0.79283-0.89599 0.39897-0.03147 0.46068 0.44294
  -1   2 -10 3830.29  318.31   1-0.34874-0.22898-0.17890 0.29824 0.91998 0.92661
  -1   2 -10 3688.62  242.24   1-0.31904-0.19812-0.15556 0.32101-0.93488-0.92611
   1  -2  10 3594.36  237.36   1-0.64909-0.77028 0.42706-0.04972-0.62952-0.63575
   1  -2  10 3423.85  235.93   1 0.00000-0.11955 0.26751-0.20967-0.96355-0.97043
  -1   2 -10 4183.21  301.62   1 0.00000 0.12023-0.23834 0.23848-0.97118-0.96367
  -1   2 -10 3675.97  236.43   1-0.75513-0.63498-0.07495 0.40225 0.65126 0.65954
  -1   2 -11 1120.38  169.10   1-0.35375-0.21682-0.18285 0.34097 0.91729 0.91472
  -1   2 -11  996.27   97.09   1-0.35861-0.22099-0.18669 0.33674-0.91462-0.91529
   1  -2  11 1179.13   93.18   1-0.68294-0.82138 0.45739-0.06599-0.56953-0.56653
   1  -2  11 1242.57  133.20   1 0.00000-0.13668 0.27553-0.24831-0.96129-0.95898
  -1   2 -11 1258.52   93.46   1-0.75318-0.61580-0.08150 0.44237 0.65273 0.65198
  -1   2 -12 5827.81  334.50   1-0.36221-0.20812-0.18954 0.38097 0.91262 0.90085
  -1   2 -12 5457.95  277.07   1-0.39354-0.23870-0.21441 0.35560-0.89394-0.90363
   1  -2  12 4078.35  281.93   1-0.71847-0.87268 0.49039-0.08048-0.49326-0.48161
   1  -2  12 4778.77  276.72   1 0.00000-0.15382 0.28681-0.28368-0.95798-0.94649
  -1   2 -12 5253.28  271.28   1-0.75003-0.59543-0.09185 0.47870 0.65499 0.64521
  -1   2 -13 7674.87  514.81   1-0.37333-0.20207-0.19834 0.41884 0.90624 0.88528
  -1   2 -1311703.47  376.55   1-0.42581-0.25375-0.24024 0.37635-0.87233-0.89104
   1  -2  13 9821.52  360.39   1-0.75933-0.93067 0.53088-0.08668-0.37625-0.35542
   1  -2  13 9311.77  533.01   1 0.00000-0.17095 0.30066-0.31650-0.95372-0.93305
  -1   2 -1310345.67  350.88   1-0.74595-0.57389-0.10478 0.51241 0.65770 0.63880
  -1   2 -1412097.69  637.65   1-0.38655-0.19813-0.20884 0.45502 0.89830 0.86815
  -1   2 -14 7372.16  417.83   1-0.45597-0.26668-0.26459 0.39859-0.84975-0.87749
   1  -2  1410937.61  487.31   1 0.00000-0.18809 0.31657-0.34725-0.94856-0.91871
  -1   2 -1410513.04  448.10   1-0.74080-0.55150-0.12047 0.54339 0.66082 0.63290
  -1   2 -15  157.62  109.90   1-0.40145-0.19587-0.22073 0.48982 0.88888 0.84953
  -1   2 -15  144.01   67.01   1-0.48439-0.27788-0.28773 0.42203-0.82617-0.86294
   1  -2  15   27.95   65.59   1 0.00000-0.20523 0.33417-0.37631-0.94251-0.90347
  -1   2 -15  -17.55   52.58   1-0.73474-0.52820-0.13813 0.57241 0.66412 0.62717
  -1   2 -16 1881.77  275.49   1-0.41774-0.19499-0.23376 0.52347 0.87797 0.82942
   1  -2  16 1770.07  217.95   1 0.00000-0.22236 0.35318-0.40396-0.93555-0.88733
  -1   2 -16 1709.76  192.50   1-0.72779-0.50401-0.15744 0.59976 0.66747 0.62148
  -1   2 -17 6436.66  546.02   1-0.43518-0.19527-0.24779 0.55613 0.86556 0.80782
   1  -2  17 7296.32  509.42   1 0.00000-0.23950 0.37338-0.43042-0.92767-0.87027
  -1   2 -17 6076.97  402.68   1-0.71994-0.47892-0.17819 0.62569 0.67076 0.61574
  -1   2 -18 9897.81  542.72   1-0.45360-0.19652-0.26267 0.58793 0.85161 0.78467
   1  -2  1812053.22  508.54   1 0.00000-0.25664 0.39462-0.45584-0.91884-0.85225
  -1   2 -18 9960.85  406.50   1-0.71118-0.45292-0.20020 0.65034 0.67389 0.60984
  -1   1  18   78.30   98.82   1 0.00000-0.35930 0.27099-0.55203-0.96258-0.75243
   1  -1 -17   61.81  119.36   1-0.27572 0.06820-0.12180 0.65371 0.95348 0.75365
  -1   1  17 -102.56   98.58   1 0.00000-0.34216 0.23819-0.53816-0.97121-0.77025
   1  -1 -17   -0.33   51.77   1-0.77809-0.43434 0.01502 0.79156 0.62797 0.42984
   1  -1 -16 1948.94  231.36   1-0.24712 0.07955-0.09967 0.62923 0.96384 0.77313
  -1   1  16 1474.57  190.18   1 0.00000-0.32503 0.20521-0.52448-0.97871-0.78693
   1  -1 -16 1523.55  158.83   1-0.78485-0.45833 0.04871 0.77857 0.61776 0.42865
   1  -1 -15 3552.79  332.37   1-0.21835 0.09107-0.07754 0.60475 0.97278 0.79118
  -1   1  15 4185.79  308.73   1 0.00000-0.30752 0.17263-0.51004-0.98498-0.80330
   1  -1 -15 3939.81  248.79   1-0.79066-0.48086 0.08268 0.76572 0.60663 0.42711
   1  -1 -14 2064.81  246.38   1-0.18935 0.10283-0.05535 0.58032 0.98034 0.80786
  -1   1  14 3154.39  320.95   1 0.00000-0.29040 0.13905-0.49697-0.99028-0.81772
   1  -1 -14 2769.76  254.25   1-0.79546-0.50292 0.11674 0.75312 0.59464 0.42410
   1  -1 -13 9512.67  573.28   1-0.16003 0.11489-0.03305 0.55600 0.98655 0.82319
   1  -1 -1310883.32  518.85   1-0.54498-0.27056-0.33781 0.25194-0.76738-0.92914
  -1   1  1313020.95  485.92   1 0.00000-0.27329 0.10496-0.48443-0.99447-0.83104
   1  -1 -1312999.78  437.81   1-0.79926-0.52397 0.15120 0.74092 0.58165 0.42009
   1  -1 -12 9379.18  568.92   1-0.13029 0.12739-0.01056 0.53189 0.99141 0.83717
   1  -1 -1211063.36  511.62   1-0.52865-0.27143-0.32420 0.21887-0.78448-0.93723
  -1   1  1210842.78  546.58   1 0.00000-0.25618 0.07017-0.47257-0.99753-0.84323
   1  -1 -1210185.98  483.20   1-0.80201-0.54397 0.18625 0.72931 0.56752 0.41496
   1  -1 -11   38.61   93.43   1-0.09970 0.14049 0.01244 0.50799 0.99493 0.84982
   1  -1 -11  180.06   37.92   1-0.51262-0.27260-0.31092 0.18547-0.80033-0.94407
  -1   1  11   64.27  101.05   1 0.00000-0.23907 0.03445-0.46166-0.99940-0.85422
   1  -1 -11  130.04   46.37   1-0.80364-0.56286 0.22214 0.71853 0.55209 0.40851
   1  -1 -1014627.53  525.81   1-0.06866 0.15431 0.03566 0.48462 0.99700 0.86100
  -1   1  1012562.32  429.46   1-0.07123-0.29660 0.03374-0.41324-0.99688-0.86096
   1  -1 -1012773.52  423.20   1-0.49704-0.27401-0.29809 0.15057-0.81491-0.94986
  -1   1  1011217.01  430.34   1 0.00000-0.22196-0.00254-0.45202-0.99999-0.86394
   1  -1 -1011345.39  370.45   1-0.80403-0.58051 0.25920 0.70893 0.53510 0.40051
  -1   1   922154.82  710.60   1-0.10083-0.30872 0.01160-0.38894-0.99483-0.86799
   1  -1  -921751.64  680.74   1-0.48221-0.27640-0.28595 0.11614-0.82807-0.95399
  -1   1   917709.86  834.88   1-0.73897-0.94382 0.51024 0.10698-0.43996-0.31265
  -1   1   917271.98  819.75   1-0.22629-0.43173 0.08363-0.31900-0.97046-0.84370
  -1   1   918368.11  654.25   1 0.00000-0.20485-0.04130-0.44413-0.99914-0.87222
   1  -1  -920502.45  639.08   1-0.80301-0.59684 0.29761 0.70074 0.51633 0.39081
  -1   1   854125.90 1197.05   1-0.13122-0.32163-0.01126-0.36536-0.99128-0.87353
   1  -1  -846890.19 1031.49   1-0.46837-0.27979-0.27466 0.08084-0.83975-0.95664
  -1   1   851190.86 1175.95   1-0.77092-0.95878 0.54329 0.18741-0.33242-0.21354
  -1   1   850682.62 1201.35   1 0.00000-0.18845-0.08217-0.43799-0.99661-0.87900
   1  -1  -850211.02 1086.14   1-0.80024-0.61132 0.33859 0.69505 0.49493 0.37839
  -1   1   7  621.15   70.53   1-0.16279-0.33573-0.03515-0.34280-0.98603-0.87736
   1  -1  -7  569.79   55.39   1-0.45599-0.28463-0.26460 0.04431-0.84973-0.95761
  -1   1   7  579.89   57.21   1-0.78443-0.95514 0.55883 0.24958-0.26899-0.15938
  -1   1   7  550.02  108.71   1 0.00000-0.17125-0.12700-0.43621-0.99190-0.88339
   1  -1  -7  626.60   56.61   1-0.79522-0.62354 0.38280 0.69260 0.47018 0.36262
  -1   1   6 2496.34  155.73   1-0.19613-0.35160-0.06053-0.32175-0.97870-0.87911
   1  -1  -6 2628.00  158.76   1-0.44576-0.29163-0.25633 0.00601-0.85766-0.95651
  -1   1   6 2583.60  155.25   1-0.78928-0.94283 0.56489 0.30226-0.24068-0.14035
  -1   1   6 2166.57  174.59   1 0.00000-0.15405-0.17721-0.43982-0.98417-0.88477
  -1   1   530301.36  854.53   1-0.23023-0.36742-0.08666-0.30224-0.96926-0.87957
   1  -1  -531151.68  869.84   1-0.43886-0.30195-0.25075-0.03499-0.86285-0.95267
  -1   1   526589.69  820.22   1 0.00000-0.13684-0.23598-0.45198-0.97175-0.88146
  -1   1   4223298.6 2096.67   1-0.27066-0.39057-0.11787-0.28690-0.95543-0.87472
   1  -1  -4229162.3  860.80   1-0.43730-0.31761-0.24949-0.08031-0.86401-0.94481
  -1   1   319051.43  566.06   1-0.31867-0.42129-0.15527-0.27775-0.93506-0.86334
   1  -1  -318651.85  543.68   1-0.44497-0.34251-0.25569-0.13309-0.85826-0.93003
  -1   1   317837.52  631.32   1-0.75774-0.85979 0.52922 0.40614-0.38176-0.30951
  -1   1   226414.48  751.17   1-0.38140-0.46663-0.20475-0.28076-0.90144-0.83870
   1  -1  -223331.32  669.95   1-0.47029-0.38505-0.27622-0.20021-0.83816-0.90091
   1  -1  -224244.90  813.65   1-0.78880-0.70388 0.56428 0.64067-0.24366-0.30673
  -1   1   226313.96  901.72   1-0.71255-0.79747 0.48479 0.40840-0.50718-0.44410
   1  -1  -1110397.9 1136.40   1-0.53332-0.46531-0.32808-0.29845-0.77969-0.83331
  -1   1   1113083.0 1313.54   1-0.63630-0.70415 0.41581 0.38631-0.64977-0.59575
  -1   1  -161456.68  835.56   1 0.00000-0.03371 0.45039 0.51393-0.89282-0.85716
   1  -1   163635.58  726.48   1-0.48162-0.44798-0.57483-0.63843 0.66151 0.62586
  -1   1  -215105.32  611.13   1-0.53163-0.54819-0.32668-0.21656 0.78143 0.80782
   1  -1   215199.56  643.49   1-0.39296-0.37640-0.21395-0.32407 0.89431 0.86792
   1  -1   212210.56  490.73   1-0.39665-0.38049 0.21689 0.10670-0.89197-0.91860
  -1   1  -213003.90  616.17   1-0.28426-0.30043 0.12843 0.23862-0.95010-0.92347
   1  -1   211517.86  481.26   1 0.00000 0.01657 0.28951 0.17931-0.95717-0.98365
  -1   1  -211443.06  489.16   1 0.00000-0.01663 0.17727 0.28748-0.98416-0.95764
  -1   1  -212976.37  500.13   1-0.65401-0.67049-0.32244-0.21220 0.68432 0.71091
  -1   1  -314084.29  594.31   1-0.34963-0.34858-0.17960-0.02287 0.91951 0.93699
   1  -1   318590.91  594.57   1-0.15572-0.15677-0.02978-0.18651 0.98735 0.96986
  -1   1  -316820.91  261.30   1-0.06989-0.06807 0.03474 0.19150-0.99694-0.97912
   1  -1   315418.08  679.21   1-0.35549-0.35651 0.18423 0.02743-0.91634-0.93388
  -1   1  -315159.87  631.98   1-0.15873-0.15772 0.03207 0.18887-0.98679-0.96925
  -1   1  -314818.70  605.86   1 0.00000 0.00047 0.03144 0.18828-0.99950-0.98211
  -1   1  -317188.71  497.94   1-0.73020-0.72945-0.15085 0.00604 0.66636 0.68400
   1  -1   316494.84  614.76   1-0.77745-0.77814 0.01209-0.14480 0.62882 0.61116
  -1   1  -435155.19 1210.97   1-0.27040-0.25210-0.11767 0.08566 0.95552 0.96390
   1  -1   430292.71  895.15   1-0.33941-0.35769 0.17155-0.03185-0.92486-0.93329
  -1   1  -430541.92  926.19   1-0.03897-0.02072-0.05774 0.14570-0.99756-0.98911
   1  -1   431110.43  915.46   1 0.00000-0.01759 0.14286-0.06061-0.98974-0.99800
  -1   1  -433507.15  992.34   1 0.00000 0.01759-0.06213 0.14135-0.99806-0.98980
  -1   1  -437350.75 1028.02   1-0.75844-0.74053-0.06352 0.14003 0.64862 0.65726
   1  -1   437316.38 1022.68   1-0.79900-0.81704 0.14847-0.05506 0.58271 0.57394
  -1   1  -5 6269.29  499.69   1-0.23595-0.20040-0.09106 0.15888 0.96748 0.96674
  -1   1  -5 7781.24  318.41   1-0.23987-0.20425-0.09408 0.15586-0.96623-0.96643
   1  -1   5 6737.11  388.66   1-0.34208-0.37757 0.17365-0.07636-0.92348-0.92282
   1  -1   5 6593.26  385.55   1 0.00000-0.03470 0.12404-0.12607-0.99227-0.99141
  -1   1  -5 6958.83  403.74   1 0.00000 0.03518-0.13063 0.11941-0.99143-0.99222
  -1   1  -5 7351.18  391.33   1-0.77038-0.73525-0.01843 0.23180 0.63730 0.63692
   1  -1   5 7667.23  305.72   1-0.80401-0.83931 0.24148-0.00871 0.54336 0.54358
  -1   1  -633554.20 1256.93   1-0.22303-0.17023-0.08113 0.21543 0.97142 0.96156
  -1   1  -640765.99  517.69   1-0.28776-0.23486-0.13115 0.16534-0.94867-0.95786
   1  -1   636487.16 1065.39   1-0.35879-0.41151 0.18683-0.10979-0.91452-0.90476
   1  -1   635401.33 1032.90   1 0.00000-0.05181 0.11965-0.17711-0.99281-0.98282
  -1   1  -637139.17 1091.69   1 0.00000 0.05239-0.18590 0.11075-0.98256-0.99246
  -1   1  -641125.04  487.63   1-0.77556-0.72320 0.00354 0.30046 0.63126 0.62185
   1  -1   641862.20  496.32   1-0.80231-0.85481 0.31072 0.01385 0.50964 0.51874
  -1   1  -7 5117.02  418.35   1-0.22186-0.15181-0.08023 0.26294 0.97177 0.95279
  -1   1  -7 6383.36  309.25   1-0.32681-0.25663-0.16165 0.18139-0.93115-0.94933
   1  -1   7 5485.92  323.99   1-0.38624-0.45618 0.20860-0.13464-0.89849-0.87964
   1  -1   7 5771.95  193.73   1 0.00000-0.06892 0.12390-0.21949-0.99229-0.97317
  -1   1  -7 5451.17  330.98   1 0.00000 0.06959-0.23305 0.11020-0.97246-0.99146
  -1   1  -7 6076.70  296.65   1-0.77740-0.70782 0.01184 0.35542 0.62889 0.61045
   1  -1   7 6209.99  296.10   1-0.79733-0.86708 0.36642 0.02288 0.47956 0.49763
  -1   1  -8 6030.32  447.02   1-0.22775-0.14045-0.08475 0.30503 0.97002 0.94192
  -1   1  -8 7022.10  354.66   1-0.36183-0.27482-0.18923 0.20057-0.91283-0.94034
   1  -1   8 6093.05  327.60   1-0.42217-0.50932 0.23732-0.15253-0.87489-0.84694
   1  -1   8 6668.74  353.44   1 0.00000-0.08603 0.13377-0.25627-0.99101-0.96276
  -1   1  -8 7105.51  327.76   1-0.77730-0.69050 0.01139 0.40165 0.62902 0.60156
  -1   1  -9  549.10  128.88   1-0.23821-0.13366-0.09280 0.34359 0.96676 0.92955
  -1   1  -9  544.73   60.51   1-0.39225-0.28802-0.21339 0.22300-0.89476-0.93129
   1  -1   9  483.87   84.34   1-0.46483-0.56905 0.27178-0.16474-0.84265-0.80562
   1  -1   9  409.94   77.22   1 0.00000-0.10314 0.14747-0.28920-0.98906-0.95169
  -1   1  -9  474.10   52.56   1-0.77589-0.67186 0.00502 0.44195 0.63084 0.59436
  -1   1 -10 8691.31  558.08   1-0.25181-0.13001-0.10329 0.37972 0.96224 0.91591
  -1   1 -10 8446.16  371.55   1-0.42034-0.29888-0.23585 0.24712-0.87617-0.92173
   1  -1  10 9598.44  424.91   1-0.51378-0.63521 0.31189-0.17125-0.79921-0.75310
   1  -1  10 9791.14  437.96   1 0.00000-0.12025 0.16395-0.31937-0.98646-0.93996
  -1   1 -1010025.83  423.33   1-0.77346-0.65221-0.00558 0.47801 0.63381 0.58831
  -1   1 -11 1075.32  140.92   1-0.26766-0.12862-0.11555 0.41407 0.95655 0.90110
  -1   1 -11 1462.66   93.60   1-0.44671-0.30803-0.25709 0.27246-0.85694-0.91152
   1  -1  11 1376.58   90.32   1-0.56832-0.70696 0.35741-0.17235-0.74112-0.68592
   1  -1  11 1124.50  103.99   1 0.00000-0.13736 0.18250-0.34746-0.98320-0.92757
  -1   1 -11 1321.84   88.97   1-0.77016-0.63169-0.01934 0.51092 0.63755 0.58302
  -1   1 -1214860.20  696.56   1-0.28520-0.12891-0.12916 0.44707 0.94972 0.88515
  -1   1 -1215604.75  227.00   1-0.47176-0.31585-0.27742 0.29872-0.83694-0.90055
   1  -1  1212694.38  563.99   1-0.62604-0.78243 0.40685-0.16945-0.66523-0.59923
   1  -1  1212993.76  591.33   1 0.00000-0.15478 0.20190-0.37490-0.97940-0.91404
  -1   1 -1213499.03  583.98   1-0.76606-0.61037-0.03556 0.54138 0.64178 0.57822
  -1   1 -13 4759.41  367.71   1-0.30404-0.13050-0.14384 0.47900 0.94173 0.86805
  -1   1 -13 5712.68  288.59   1-0.49574-0.32260-0.29703 0.32569-0.81609-0.88873
   1  -1  13 4821.79  274.62   1-0.69402-0.86765 0.46753-0.15537-0.54748-0.47225
   1  -1  13 4990.19  299.26   1 0.00000-0.17192 0.22336-0.40010-0.97473-0.90019
  -1   1 -13 4964.37  270.90   1-0.76119-0.58828-0.05372 0.56988 0.64629 0.57371
  -1   1 -14   53.16   52.84   1-0.51938-0.32939-0.31652 0.35398-0.79375-0.87532
   1  -1  14   73.53   98.88   1 0.00000-0.18905 0.24586-0.42426-0.96930-0.88558
  -1   1 -14   76.38   56.51   1-0.75556-0.56543-0.07351 0.59677 0.65093 0.56933
  -1   1 -1515090.46  645.31   1-0.34417-0.13757-0.17530 0.54168 0.92239 0.82924
  -1   1 -1513366.11  404.75   1-0.54173-0.33453-0.33509 0.38209-0.77086-0.86144
   1  -1  1515031.15  481.06   1 0.00000-0.20619 0.26924-0.44754-0.96307-0.87016
  -1   1 -1515635.77  439.60   1-0.74916-0.54180-0.09465 0.62229 0.65558 0.56496
  -1   1 -16 1752.78  267.51   1-0.36568-0.14191-0.19228 0.57138 0.91066 0.80831
   1  -1  16 1631.92  198.92   1 0.00000-0.22333 0.29338-0.47007-0.95599-0.85390
  -1   1 -16 1665.48  169.15   1-0.74207-0.51720-0.11666 0.64695 0.66008 0.56031
  -1   1 -17  349.21  125.39   1-0.38778-0.14686-0.20983 0.60052 0.89754 0.78600
   1  -1  17  384.92   95.09   1 0.00000-0.24046 0.31817-0.49194-0.94803-0.83676
  -1   1 -18  235.44  154.30   1-0.41042-0.15232-0.22789 0.62913 0.88295 0.76222
   1  -1  18  262.15  145.70   1 0.00000-0.25760 0.34354-0.51322-0.93913-0.81867
  -1   1 -18  209.72   81.12   1-0.72520-0.46585-0.16441 0.69254 0.66861 0.55077
   1   0 -18 3295.37  341.31   1-0.34346 0.01539-0.17474 0.64234 0.92276 0.76626
  -1   0  18 3672.84  305.01   1 0.00000-0.35834 0.32068-0.49603-0.94718-0.79090
   1   0 -18 3598.86  283.97   1-0.76365-0.40377-0.04470 0.77212 0.64407 0.49071
   1   0 -17  107.66  112.08   1-0.31836 0.02332-0.15503 0.61536 0.93520 0.78789
  -1   0  17  166.49  123.82   1 0.00000-0.34120 0.29197-0.47808-0.95642-0.80933
   1   0 -17  168.98   69.99   1-0.77188-0.42922-0.01226 0.75788 0.63564 0.49130
   1   0 -16 4761.08  384.47   1-0.29381 0.03199-0.13586 0.58658 0.94615 0.80925
  -1   0  16 4950.94  377.74   1 0.00000-0.32407 0.26352-0.45986-0.96465-0.82674
   1   0 -16 4740.97  319.38   1-0.77916-0.45373 0.02008 0.74355 0.62649 0.49116
   1   0 -15  239.29   97.09   1-0.26923 0.03933-0.11676 0.55907 0.95597 0.82818
  -1   0  15   93.46   79.20   1 0.00000-0.30693 0.23534-0.44139-0.97191-0.84318
   1   0 -15  244.17   59.77   1-0.78554-0.47732 0.05242 0.72923 0.61658 0.49028
   1   0 -1423730.78 1041.17   1-0.24488 0.04643-0.09794 0.53128 0.96459 0.84592
  -1   0  1423735.95  906.95   1 0.00000-0.28979 0.20741-0.42265-0.97825-0.85870
   1   0 -1421325.61  768.92   1-0.79103-0.49957 0.08503 0.71500 0.60583 0.48906
   1   0 -1316155.10  576.82   1-0.22079 0.05326-0.07941 0.50319 0.97208 0.86252
   1   0 -1312237.48  409.14   1-0.48680-0.21317-0.28970 0.29259-0.82406-0.93217
  -1   0  1311754.26  434.01   1 0.00000-0.27235 0.18063-0.40251-0.98355-0.87396
   1   0 -1311979.87  397.20   1-0.79559-0.52139 0.11773 0.70104 0.59428 0.48649
   1   0 -12  388.65  113.46   1-0.19700 0.05981-0.06119 0.47480 0.97849 0.87805
   1   0 -12  139.48   87.64   1-0.46481-0.20840-0.27176 0.26395-0.84267-0.94175
  -1   0  12  109.32   96.62   1 0.00000-0.25524 0.15333-0.38317-0.98817-0.88771
   1   0 -12  121.18   36.73   1-0.79922-0.54228 0.15084 0.68749 0.58178 0.48299
   1   0 -11 1616.04  150.30   1-0.17353 0.06603-0.04331 0.44607 0.98387 0.89255
   1   0 -11 2121.07  143.74   1-0.44224-0.20305-0.25348 0.23565-0.86033-0.95038
  -1   0  11 1612.80  135.79   1 0.00000-0.23813 0.12637-0.36349-0.99198-0.90064
   1   0 -11 2053.59  144.26   1-0.80190-0.56221 0.18457 0.67456 0.56822 0.47841
   1   0 -1022939.30  853.41   1-0.15046 0.07185-0.02580 0.41697 0.98827 0.90607
   1   0 -1018720.20  666.44   1-0.41902-0.19706-0.23479 0.20776-0.87709-0.95812
  -1   0  1018169.27  693.46   1 0.00000-0.22102 0.09979-0.34343-0.99500-0.91280
   1   0 -1019089.00  680.68   1-0.80355-0.58112 0.21923 0.66255 0.55338 0.47255
   1   0  -947842.67  823.32   1-0.12788 0.07718-0.00874 0.38742 0.99175 0.91866
   1   0  -943340.10  597.26   1-0.39502-0.19029-0.21560 0.18037-0.89301-0.96501
  -1   0   943291.67  706.11   1 0.00000-0.20390 0.07367-0.32291-0.99728-0.92420
   1   0  -946109.65  608.87   1-0.80405-0.59887 0.25525 0.65191 0.53696 0.46513
   1   0  -8  269.41   66.76   1-0.10576 0.08192 0.00790 0.35729 0.99436 0.93039
   1   0  -8  434.15   58.42   1-0.37007-0.18256-0.19576 0.15362-0.90813-0.97111
  -1   0   8  119.21  118.37   1 0.00000-0.18679 0.04813-0.30181-0.99884-0.93488
   1   0  -8  349.28   49.58   1-0.80321-0.61536 0.29301 0.64305 0.51864 0.45586
   1   0  -7 1014.81  130.01   1-0.08462 0.08583 0.02374 0.32654 0.99612 0.94127
   1   0  -7 1068.71   84.60   1-0.34326-0.17261-0.17458 0.12797-0.92286-0.97663
  -1   0   7  760.36  111.74   1 0.00000-0.16968 0.02336-0.27994-0.99972-0.94490
   1   0  -7  826.13   78.28   1-0.80064-0.63003 0.33403 0.63741 0.49738 0.44358
   1   0  -6113909.4 1300.46   1-0.06464 0.08857 0.03866 0.29486 0.99715 0.95142
  -1   0   6104785.8 1108.00   1-0.06443-0.21885 0.03881-0.21630-0.99716-0.95148
   1   0  -6111278.9 1132.10   1-0.31541-0.16204-0.15272 0.10328-0.93658-0.98136
   1   0  -6103712.8 1032.50   1-0.79565-0.64228 0.37968 0.63639 0.47199 0.42716
   1   0  -590891.30 1145.58   1-0.04638 0.08960 0.05224 0.26186 0.99755 0.96093
   1   0  -5102143.5 1042.75   1-0.28508-0.14899-0.12906 0.08038-0.94977-0.98556
   1   0  -417148.99  540.45   1-0.03092 0.08783 0.06371 0.22674 0.99748 0.96998
  -1   0   417340.00  510.61   1-0.08658-0.20605 0.02227-0.13996-0.99599-0.96847
   1   0  -417420.71  512.69   1-0.25075-0.13195-0.10247 0.06042-0.96261-0.98941
  -1   0   414806.62  610.81   1 0.00000-0.11835-0.04096-0.20434-0.99916-0.97171
   1   0  -3  339.98  106.69   1-0.02050 0.08102 0.07142 0.18786 0.99723 0.97884
  -1   0   3  208.38   55.14   1-0.08674-0.18873 0.02215-0.09363-0.99598-0.97755
   1   0  -3  188.12   51.39   1-0.21200-0.11001-0.07266 0.04312-0.97456-0.99299
  -1   0   3  177.64  105.33   1 0.00000-0.10124-0.05296-0.16970-0.99859-0.98027
   1   0  -262359.99  817.33   1-0.02086 0.06343 0.07116 0.14101 0.99724 0.98797
  -1   0   264242.94  729.38   1-0.06842-0.15294 0.03584-0.03351-0.99701-0.98766
   1   0  -264214.83  713.87   1-0.15586-0.07135-0.02989 0.03945-0.98732-0.99667
   1   0  -254827.75  709.41   1-0.28094-0.19664 0.12584 0.19576-0.95143-0.96073
  -1   0   255513.00  874.83   1 0.00000-0.08426-0.04408-0.11402-0.99902-0.98989
   1   0  -255759.56  863.19   1 0.00000 0.08426-0.21385-0.14392-0.97686-0.98599
   1   0   2   94.26   76.94   1-0.37394-0.35868-0.19883-0.31527-0.90588-0.87860
  -1   0  -2  111.32   77.60   1-0.51938-0.53478-0.31652-0.19997-0.79375-0.82098
   1   0   2   78.05  100.37   1 0.00000 0.01545-0.16856-0.28505-0.98569-0.95838
  -1   0  -2   49.92   42.03   1-0.77083-0.78628-0.01659 0.10002 0.63681 0.60971
   1   0   2   49.87   39.59   1-0.79285-0.77747 0.09730-0.01932 0.60159 0.62861
   1   0   310460.00  417.25   1-0.27617-0.27833-0.12214-0.28511-0.95331-0.91719
  -1   0  -312604.98  483.44   1-0.46069-0.45873-0.26842-0.10540-0.84599-0.88229
   1   0   3 9755.04  434.05   1 0.00000-0.00174-0.13557-0.29866-0.99076-0.95435
  -1   0  -311790.34  449.37   1-0.78671-0.78483 0.05893 0.22222 0.61449 0.57848
   1   0   311953.17  457.75   1-0.80348-0.80536 0.21710 0.05381 0.55431 0.59033
   1   0   4 4530.55  262.48   1-0.21957-0.23902-0.07848-0.28800-0.97243-0.92732
  -1   0  -4 5970.48  328.20   1-0.44476-0.42557-0.25551-0.04591-0.85842-0.90375
   1   0   4 5049.98  319.34   1 0.00000-0.01895-0.10522-0.31491-0.99444-0.94893
  -1   0  -4 5390.56  292.42   1-0.79192-0.77279 0.09090 0.30085 0.60381 0.55882
  -1   0  -5  263.37   88.16   1-0.01242 0.02389 0.07739 0.33367 0.99692 0.94238
   1   0   5  314.52   58.17   1-0.17701-0.21483-0.04595-0.30169-0.98313-0.92888
  -1   0  -5  411.75   67.22   1-0.44462-0.40821-0.25540 0.00077-0.85852-0.91288
   1   0   5  326.47   84.97   1-0.01946-0.05572-0.07219-0.32864-0.99720-0.94281
   1   0   5  310.59  106.39   1 0.00000-0.03615-0.07599-0.33229-0.99710-0.94248
  -1   0  -5  308.76   50.85   1-0.79353-0.75715 0.10215 0.35876 0.59988 0.54589
   1   0   5  364.29   52.52   1-0.79895-0.83527 0.35202 0.09539 0.48760 0.54149
  -1   0  -6 9907.57  595.42   1-0.04339 0.01016 0.05447 0.35734 0.99757 0.93391
   1   0   613317.85  542.49   1-0.14123-0.19653-0.01882-0.32100-0.98979-0.92646
  -1   0  -614205.17  573.87   1-0.45187-0.39824-0.26127 0.04149-0.85295-0.91633
   1   0   611045.60  486.58   1-0.07160-0.12495-0.03346-0.33649-0.99687-0.93335
   1   0   611769.32  520.51   1 0.00000-0.05275-0.04758-0.35060-0.99886-0.93503
  -1   0  -613117.55  519.19   1-0.79351-0.73987 0.10200 0.40527 0.59993 0.53696
   1   0   612961.20  512.79   1-0.79291-0.84648 0.39848 0.09519 0.46097 0.52383
  -1   0  -7 2224.46  249.18   1-0.07252-0.00173 0.03278 0.38224 0.99682 0.92405
   1   0   7 2818.83  196.50   1-0.10877-0.18154 0.00563-0.34298-0.99405-0.92163
  -1   0  -7 3425.73  218.35   1-0.46309-0.39224-0.27037 0.07897-0.84406-0.91646
   1   0   7 2229.85  154.29   1-0.12898-0.19953 0.00957-0.34007-0.99160-0.91898
   1   0   7 2940.95  212.05   1 0.00000-0.06986-0.01919-0.36885-0.99981-0.92685
  -1   0  -7 2916.33  170.20   1-0.79250-0.72161 0.09488 0.44482 0.60243 0.53047
  -1   0  -8 7867.42  527.50   1-0.10059-0.01257 0.01177 0.40782 0.99485 0.91297
   1   0   8 7292.63  352.45   1-0.07822-0.16847 0.02852-0.36653-0.99652-0.91502
  -1   0  -810338.19  460.70   1-0.47663-0.38855-0.28139 0.11453-0.83285-0.91428
   1   0   8 9227.95  453.35   1-0.19075-0.27850 0.05642-0.33983-0.98001-0.89830
   1   0   8 8920.66  428.49   1 0.00000-0.08697 0.00907-0.38722-0.99995-0.91787
  -1   0  -8 9065.93  392.94   1-0.79074-0.70259 0.08317 0.47977 0.60646 0.52552
  -1   0  -9  944.65  211.16   1-0.12820-0.02278-0.00898 0.43386 0.99170 0.90068
   1   0   9  909.78   93.24   1-0.04883-0.15656 0.05042-0.39107-0.99753-0.90694
  -1   0  -9 1276.12  128.90   1-0.49159-0.38629-0.29363 0.14888-0.81982-0.91028
   1   0   9 1095.87   98.44   1-0.25669-0.36165 0.10706-0.33582-0.96054-0.86973
   1   0   9 1316.50  133.20   1 0.00000-0.10409 0.03730-0.40563-0.99930-0.90809
  -1   0  -9 1282.36   77.81   1-0.78832-0.68291 0.06823 0.51149 0.61146 0.52153
  -1   0 -10 3326.75  346.50   1-0.15524-0.03258-0.02942 0.46003 0.98743 0.88730
  -1   0 -10 4137.53  265.66   1-0.50745-0.38493-0.30667 0.18242-0.80525-0.90473
   1   0  10 2950.31  217.24   1-0.32718-0.44950 0.16195-0.32750-0.93097-0.83107
   1   0  10 3287.78  252.20   1 0.00000-0.12120 0.06556-0.42401-0.99784-0.89750
  -1   0 -10 3503.40  227.89   1-0.78523-0.66290 0.05076 0.54074 0.61711 0.51782
  -1   0 -11  -23.63   94.72   1-0.18203-0.04212-0.04978 0.48629 0.98203 0.87277
  -1   0 -11  113.73   44.33   1-0.52416-0.38476-0.32048 0.21615-0.78900-0.89735
   1   0  11  122.14   53.93   1-0.40220-0.54174 0.22133-0.31474-0.88839-0.77938
   1   0  11  138.57   71.91   1 0.00000-0.13831 0.09387-0.44234-0.99558-0.88611
  -1   0 -11  117.74   34.71   1-0.78153-0.64198 0.03157 0.56822 0.62305 0.51474
  -1   0 -12  688.49  131.12   1-0.20867-0.05150-0.07012 0.51257 0.97546 0.85709
  -1   0 -12  462.27   60.02   1-0.54099-0.38438-0.33448 0.24883-0.77165-0.88900
   1   0  12  503.77   62.87   1-0.48307-0.63971 0.28665-0.29610-0.82732-0.70928
   1   0  12  530.92  117.80   1 0.00000-0.15542 0.12227-0.46058-0.99249-0.87390
  -1   0 -12  497.79   62.02   1-0.77719-0.62042 0.01089 0.59422 0.62916 0.51183
  -1   0 -13  -95.08   99.37   1-0.23522-0.06080-0.09049 0.53880 0.96771 0.84023
  -1   0 -13   45.73   49.44   1-0.55801-0.38420-0.34873 0.28125-0.75299-0.87936
   1   0  13    1.85   41.09   1-0.57260-0.74646 0.36103-0.26834-0.73605-0.60892
   1   0  13 -109.82   93.39   1 0.00000-0.17253 0.15077-0.47872-0.98856-0.86084
  -1   0 -13   26.84   46.35   1-0.77217-0.59818-0.01101 0.61898 0.63530 0.50895
  -1   0 -14  765.67  178.72   1-0.26173-0.07007-0.11095 0.56496 0.95874 0.82213
  -1   0 -14  501.68   87.92   1-0.57510-0.38409-0.36315 0.31351-0.73305-0.86843
   1   0  14  592.76  105.65   1-0.67836-0.86994 0.45324-0.22261-0.57826-0.44003
   1   0  14  353.91  105.74   1 0.00000-0.18964 0.17939-0.49674-0.98377-0.84692
  -1   0 -14  640.98   95.17   1-0.76647-0.57525-0.03398 0.64268 0.64137 0.50599
  -1   0 -15 3323.94  363.37   1-0.28824-0.07933-0.13152 0.59100 0.94848 0.80275
   1   0  15 3533.56  322.07   1 0.00000-0.20715 0.20755-0.51553-0.97822-0.83144
  -1   0 -15 3078.99  255.59   1-0.76004-0.55160-0.05788 0.66545 0.64729 0.50288
  -1   0 -16  863.86  179.50   1-0.31439-0.08961-0.15192 0.61817 0.93705 0.78091
   1   0  16  836.56  166.37   1 0.00000-0.22429 0.23649-0.53325-0.97163-0.81567
  -1   0 -16  644.73   93.89   1-0.75285-0.52719-0.08262 0.68739 0.65298 0.49955
  -1   0 -17  653.45  181.00   1-0.34109-0.09915-0.17287 0.64390 0.92399 0.75865
   1   0  17  842.67  125.44   1 0.00000-0.24143 0.26559-0.55081-0.96408-0.79894
  -1   0 -17  931.52  121.19   1-0.74497-0.50177-0.10783 0.70885 0.65832 0.49573
  -1   0 -18 1236.63  237.83   1-0.36789-0.10878-0.19403 0.66943 0.90939 0.73486
   1   0  18 1800.90  223.28   1 0.00000-0.25856 0.29487-0.56819-0.95553-0.78121
  -1   0 -18 1731.31  190.20   1-0.73616-0.47572-0.13407 0.72927 0.66338 0.49176
   1   1 -18 4366.50  371.77   1-0.38441-0.02656-0.20714 0.60351 0.89961 0.79691
  -1  -1  18 5746.19  362.35   1 0.00000-0.35738 0.37324-0.43717-0.92773-0.82532
   1   1 -18 4653.49  286.98   1-0.75466-0.39586-0.07658 0.73385 0.65163 0.55204
   1   1 -17  177.66  118.70   1-0.36298-0.02230-0.19015 0.57382 0.91218 0.81867
  -1  -1  17  -10.99   86.39   1 0.00000-0.34024 0.34896-0.41479-0.93713-0.84390
   1   1 -17  -67.63   48.37   1-0.76334-0.42177-0.04583 0.71792 0.64436 0.55379
   1   1 -16  383.86  135.76   1-0.34213-0.01861-0.17370 0.54359 0.92345 0.83914
  -1  -1  16  339.23  118.13   1 0.00000-0.32310 0.32544-0.39164-0.94556-0.86151
   1   1 -16  456.02   84.06   1-0.77113-0.44678-0.01536 0.70172 0.63648 0.55494
   1   1 -15 2893.62  319.47   1-0.32195-0.01559-0.15784 0.51276 0.93350 0.85838
  -1  -1  15 3376.09  326.56   1 0.00000-0.30597 0.30279-0.36763-0.95305-0.87819
   1   1 -15 3205.20  292.02   1-0.77806-0.47093 0.01489 0.68531 0.62800 0.55549
   1   1 -14 4503.62  360.06   1-0.30302-0.01257-0.14303 0.47973 0.94218 0.87732
   1   1 -14 3840.97  268.03   1-0.44969-0.15990-0.25950 0.36326-0.85465-0.91786
  -1  -1  14 3550.02  273.17   1 0.00000-0.28883 0.28117-0.34259-0.95965-0.89398
   1   1 -14 3805.00  270.34   1-0.78415-0.49425 0.04499 0.66873 0.61892 0.55543
   1   1 -13 1771.00  186.33   1-0.28459-0.01139-0.12868 0.44747 0.94997 0.89422
   1   1 -13 1218.69  113.07   1-0.42243-0.14987-0.23753 0.33865-0.87471-0.92889
  -1  -1  13 1626.07  174.54   1 0.00000-0.27169 0.26077-0.31633-0.96539-0.90890
   1   1 -13 1637.89  145.96   1-0.78946-0.51635 0.07515 0.65205 0.60917 0.55515
   1   1 -12  585.61   90.29   1-0.26728-0.01133-0.11525 0.41429 0.95670 0.91007
   1   1 -12  599.24   74.58   1-0.39380-0.13846-0.21462 0.31497-0.89378-0.93894
  -1  -1  12  528.69  134.55   1 0.00000-0.25456 0.24187-0.28857-0.97030-0.92299
   1   1 -12  669.90   79.14   1-0.79395-0.53810 0.10520 0.63543 0.59880 0.55377
   1   1 -1116790.83  634.67   1-0.25134-0.01264-0.10292 0.38001 0.96240 0.92489
   1   1 -1117836.50  565.23   1-0.36351-0.12539-0.19056 0.29245-0.91188-0.94802
  -1  -1  1115543.42  540.73   1 0.00000-0.23742 0.22486-0.25892-0.97438-0.93626
   1   1 -1116205.40  525.61   1-0.79765-0.55905 0.13538 0.61895 0.58772 0.55168
   1   1 -1042352.84 1131.13   1-0.23714-0.01569-0.09198 0.34434 0.96710 0.93871
   1   1 -1040032.80  980.63   1-0.33043-0.10904-0.16449 0.27159-0.92938-0.95621
  -1  -1  1034174.58  891.53   1 0.00000-0.22029 0.21029-0.22683-0.97763-0.94869
   1   1 -1037371.24  898.37   1-0.80055-0.57920 0.16586 0.60277 0.57585 0.54879
   1   1  -916654.09  647.18   1-0.22520-0.02100-0.08279 0.30691 0.97078 0.95150
   1   1  -913924.69  481.30   1-0.29546-0.09135-0.13714 0.25239-0.94546-0.96330
  -1  -1   914304.05  499.09   1 0.00000-0.20315 0.19898-0.19147-0.98000-0.96024
   1   1  -915801.87  498.20   1-0.80262-0.59853 0.19691 0.58715 0.56304 0.54497
  -1  -1   869312.06 1543.80   1 0.00000-0.18601 0.19219-0.15160-0.98135-0.97078
   1   1  -872941.34 1642.71   1 0.00000 0.18652-0.25050 0.09281-0.96811-0.97805
   1   1  -876055.30 1618.74   1-0.80381-0.61698 0.22889 0.57248 0.54907 0.53999
   1   1  -7  -22.85   84.58   1-0.21152-0.04181-0.07230 0.22418 0.97469 0.97364
   1   1  -7   64.36   35.47   1-0.21552-0.04467-0.07537 0.22009-0.97358-0.97445
  -1  -1   7  124.13   80.80   1 0.00000-0.16888 0.19196-0.10517-0.98140-0.98000
   1   1  -7   13.84   58.69   1 0.00000 0.16931-0.19941 0.09729-0.97991-0.98074
   1   1  -7   42.38   38.89   1-0.80400-0.63442 0.26246 0.55939 0.53355 0.53346
   1   1  -631711.23 1006.75   1-0.21274-0.06029-0.07324 0.17663 0.97435 0.98242
   1   1  -633534.78  930.53   1-0.16566-0.01229-0.03733 0.21169-0.98547-0.97725
  -1  -1   626159.72  782.03   1 0.00000-0.15174 0.20178-0.04869-0.97942-0.98721
   1   1  -630104.72  901.62   1 0.00000 0.15211-0.13868 0.11142-0.99033-0.98206
   1   1  -632151.97  883.03   1-0.80296-0.65067 0.29854 0.54882 0.51586 0.52478
   1   1  -5 2798.39  251.38   1-0.22302-0.08781-0.08112 0.12214 0.97143 0.98861
  -1  -1   5 3088.74  156.71   1-0.01678-0.15195 0.07417-0.12905 0.99710 0.97992
   1   1  -5 2924.31  239.77   1-0.10551 0.03038 0.00808 0.21067-0.99438-0.97708
   1   1  -5 1766.42  258.77   1-0.23626-0.10106 0.09130 0.29470-0.96739-0.95022
  -1  -1   5 2028.52  193.20   1 0.00000-0.13460 0.22814 0.02432-0.97362-0.99059
   1   1  -5 2711.53  253.22   1 0.00000 0.13451-0.06243 0.14133-0.99804-0.98077
   1   1  -5 2512.33  202.77   1-0.80013-0.66508 0.33983 0.54345 0.49426 0.51216
   1   1  -429045.35  857.98   1-0.24778-0.12982-0.10017 0.05647 0.96362 0.98992
  -1  -1   432070.89  942.44   1-0.08615-0.20409 0.02259-0.13404 0.99602 0.96973
   1   1  -428406.79  799.57   1-0.72833-0.61057 0.49985 0.65668-0.46869-0.44268
  -1  -1   424486.23  736.32   1 0.00000-0.11747 0.28422 0.12706-0.95875-0.98491
   1   1  -426483.08  803.15   1 0.00000 0.11740 0.04319 0.20032-0.99906-0.97267
   1   1  -428625.77  785.18   1-0.79400-0.67620 0.39129 0.54824 0.46522 0.49210
   1   1  -316193.65  646.16   1-0.29742-0.19672-0.13867-0.02863 0.94461 0.98004
  -1  -1   316859.50  323.59   1-0.17799-0.27869-0.04670-0.15674 0.98292 0.94750
  -1  -1   313799.13  552.24   1 0.00000-0.10033 0.39962 0.28912-0.91667-0.95201
   1   1  -312970.49  526.82   1 0.00000 0.10033 0.20647 0.31697-0.97845-0.94311
   1   1  -2 5275.93  322.30   1-0.39218-0.30898-0.21333-0.14958 0.89480 0.93922
  -1  -1   2 5103.31  332.21   1-0.31032-0.39377-0.14874-0.21216 0.93892 0.89438
  -1  -1   1  542.09   92.09   1-0.51148-0.57754-0.30998-0.32718 0.80143 0.74792
  -1  -1   0 5296.08  325.03   1-0.75367-0.80247-0.52502-0.49536 0.39538 0.33264
   1   1   121532.79  627.20   1-0.77312-0.74165-0.54573-0.62199-0.32317-0.25114
  -1  -1  -121952.38  645.86   1-0.79746-0.82893-0.57637-0.50011-0.17845-0.25048
   1   1   122688.83  694.29   1-0.80349-0.77223-0.52242-0.59847-0.28541-0.21324
   1   1   121283.65  599.25   1-0.80406-0.77252 0.25244 0.17606 0.53828 0.61009
   1   1   2  148.90   53.53   1-0.63572-0.62134-0.41530-0.53800-0.65067-0.56963
  -1  -1  -2  221.60   55.30   1-0.72143-0.73568-0.49321-0.37036-0.48608-0.56709
  -1  -1  -2  134.37   39.87   1-0.80222-0.81651 0.18968 0.31271 0.56609 0.48530
   1   1   2  207.47   48.95   1-0.80136-0.78702 0.32495 0.20190 0.50221 0.58294
   1   1   334167.88  948.47   1-0.51069-0.51350-0.30933-0.47871-0.80218-0.71213
  -1  -1  -333659.81  935.82   1-0.65164-0.64865-0.42932-0.25975-0.62532-0.71538
  -1  -1  -331605.31  868.61   1-0.80288-0.79991 0.20211 0.37180 0.56082 0.47104
   1   1   332492.31  895.91   1-0.79645-0.79936 0.37356 0.20384 0.47551 0.56520
   1   1   4 1358.46  126.64   1-0.41718-0.43743-0.23331-0.44903-0.87836-0.77911
  -1  -1  -4 1301.01  118.89   1-0.60854-0.58852-0.39170-0.17564-0.69010-0.78916
  -1  -1  -4 1196.07  107.80   1-0.80277-0.78255 0.19981 0.41617 0.56181 0.46304
   1   1   512756.75  506.02   1-0.34323-0.38106-0.17456-0.43676-0.92288-0.81487
  -1  -1  -514032.49  535.41   1-0.58390-0.54669-0.37062-0.10789-0.72227-0.83035
   1   1   511151.39  493.16   1 0.00000-0.03712-0.24429-0.50684-0.96970-0.86123
  -1  -1  -513263.49  503.54   1-0.80223-0.76476 0.18991 0.45294 0.56599 0.45824
   1   1   6  132.89   49.64   1-0.28371-0.33882-0.12800-0.43676-0.95032-0.83332
  -1  -1  -6   42.05   42.16   1-0.57154-0.51712-0.36013-0.05073-0.73731-0.85440
   1   1   6   39.52  100.69   1 0.00000-0.05432-0.19154-0.50070-0.98148-0.86391
  -1  -1  -6  125.55   43.72   1-0.80129-0.74656 0.17552 0.48521 0.57194 0.45520
   1   1   7 9173.17  445.59   1-0.23277-0.30516-0.08861-0.44392-0.96848-0.84249
  -1  -1  -710300.36  478.79   1-0.56715-0.49553-0.35643-0.00035-0.74248-0.86858
   1   1   7 8822.69  440.80   1 0.00000-0.07153-0.14470-0.50046-0.98947-0.86279
  -1  -1  -7 9377.09  418.95   1-0.79990-0.72791 0.15820 0.51455 0.57889 0.45317
   1   1   8 5661.12  306.83   1-0.18807-0.27936-0.05438-0.45554-0.98064-0.84524
  -1  -1  -8 7515.79  341.10   1-0.56812-0.47930-0.35724 0.04551-0.74135-0.87646
   1   1   8 6664.42  346.38   1 0.00000-0.08873-0.10183-0.50420-0.99480-0.85901
  -1  -1  -8 7080.48  322.28   1-0.79802-0.70878 0.13882 0.54183 0.58641 0.45170
  -1  -1  -9 5646.43  417.25   1-0.02598 0.08009 0.06737 0.51640 0.99738 0.85258
   1   1   9 5189.83  332.29   1-0.14697-0.25574-0.02316-0.47076-0.98886-0.84437
  -1  -1  -9 4931.82  302.43   1-0.57278-0.46676-0.36118 0.08825-0.73584-0.87996
   1   1   9 5212.23  355.57   1-0.05169-0.15762-0.04829-0.49761-0.99749-0.85295
   1   1   9 5690.17  371.79   1 0.00000-0.10503-0.06200-0.51119-0.99807-0.85302
  -1  -1  -9 5373.23  319.01   1-0.79561-0.68911 0.11790 0.56758 0.59422 0.45052
  -1  -1 -10 5813.17  342.73   1-0.06460 0.05870 0.03869 0.53431 0.99716 0.84324
   1   1  10 4953.85  335.09   1-0.10860-0.23485 0.00576-0.48828-0.99406-0.84049
  -1  -1 -10 5499.68  287.92   1-0.58005-0.45683-0.36734 0.12876-0.72704-0.88018
   1   1  10 4458.91  325.97   1-0.13344-0.25632 0.01294-0.48293-0.99097-0.83730
   1   1  10 4324.28  306.62   1 0.00000-0.12214-0.02393-0.51976-0.99971-0.84553
  -1  -1 -10 4886.14  311.35   1-0.79263-0.66888 0.09577 0.59211 0.60212 0.44943
  -1  -1 -11 -134.36   93.87   1-0.10100 0.03953 0.01147 0.55368 0.99482 0.83178
   1   1  11   82.04   58.65   1-0.07220-0.21592 0.03302-0.50746-0.99684-0.83418
  -1  -1 -11   18.59   49.11   1-0.58920-0.44878-0.37513 0.16766-0.71562-0.87777
   1   1  11   14.22   51.93   1-0.22005-0.36013 0.07884-0.46365-0.97229-0.80952
   1   1  11 -235.55   94.07   1 0.00000-0.13925 0.01266-0.52980-0.99992-0.83661
  -1  -1 -11   69.25   49.44   1-0.78905-0.64805 0.07265 0.61564 0.61000 0.44833
  -1  -1 -12   80.83   94.24   1-0.13607 0.02195-0.01492 0.57421 0.99058 0.81840
  -1  -1 -12  179.11   48.49   1-0.59972-0.44210-0.38412 0.20534-0.70198-0.87314
   1   1  12  209.08   59.73   1-0.31279-0.47027 0.15067-0.43838-0.93779-0.76593
   1   1  12  -12.45   97.93   1 0.00000-0.15636 0.04817-0.54093-0.99883-0.82640
  -1  -1 -12  105.11   36.24   1-0.78482-0.62696 0.04853 0.63825 0.61781 0.44670
  -1  -1 -1310298.84  635.92   1-0.16961 0.00566-0.04033 0.59542 0.98468 0.80339
  -1  -1 -13 8477.13 1817.02   1-0.61124-0.43642-0.39403 0.24211-0.68638-0.86655
   1   1  13 8167.83  467.77   1-0.41386-0.58856 0.23065-0.40501-0.88063-0.69967
   1   1  1310559.42  494.08   1 0.00000-0.17347 0.08286-0.55288-0.99656-0.81499
  -1  -1 -1311046.76  474.74   1-0.77995-0.60487 0.02382 0.66021 0.62538 0.44524
  -1  -1 -14 3128.51  348.64   1-0.20221-0.00969-0.06518 0.61718 0.97716 0.78675
  -1  -1 -14 3554.78  338.67   1-0.62349-0.43147-0.40463 0.27818-0.66897-0.85816
   1   1  14 2852.01  274.39   1-0.53102-0.72287 0.32617-0.35620-0.78206-0.59208
   1   1  14 4049.88  387.65   1 0.00000-0.19058 0.11692-0.56546-0.99313-0.80244
  -1  -1 -14 3099.73  280.23   1-0.77439-0.58209-0.00156 0.68149 0.63270 0.44354
  -1  -1 -15  989.90  179.53   1-0.23411-0.02433-0.08964 0.63933 0.96806 0.76854
   1   1  15  732.61  150.72   1 0.00000-0.20770 0.15052-0.57850-0.98860-0.78878
  -1  -1 -15 1045.01  127.73   1-0.76811-0.55858-0.02757 0.70215 0.63972 0.44154
  -1  -1 -16  314.59  131.22   1-0.26545-0.03842-0.11383 0.66175 0.95737 0.74873
   1   1  16  152.64  104.66   1 0.00000-0.22525 0.18329-0.59276-0.98305-0.77323
  -1  -1 -16  159.68   80.78   1-0.76107-0.53432-0.05418 0.72222 0.64640 0.43919
  -1  -1 -17  186.71  130.26   1-0.29639-0.05211-0.13787 0.68433 0.94506 0.72730
   1   1  17   -1.46   85.97   1 0.00000-0.24239 0.21631-0.60639-0.97632-0.75731
  -1  -1 -17   97.34   45.26   1-0.75323-0.50926-0.08136 0.74171 0.65270 0.43647
   1   2 -18 2421.10  216.94   1-0.42626-0.06942-0.24060 0.56362 0.87201 0.82310
  -1  -2  18 1726.02  180.48   1 0.00000-0.35641 0.42795-0.37616-0.90380-0.85525
   1   2 -18 1520.19  187.98   1-0.74277-0.38474-0.11455 0.68942 0.65966 0.61372
   1   2 -17  164.65   89.07   1-0.40857-0.06889-0.22641 0.53112 0.88419 0.84448
  -1  -2  17  229.15  115.67   1 0.00000-0.33928 0.40830-0.34915-0.91284-0.87348
   1   2 -16 2477.79  275.33   1-0.39183-0.06932-0.21305 0.49781 0.89502 0.86451
  -1  -2  16 2089.08  253.42   1 0.00000-0.32214 0.38994-0.32084-0.92083-0.89066
   1   2 -16 1904.74  217.40   1-0.75987-0.43660-0.05849 0.65221 0.64743 0.61967
   1   2 -15  972.75  152.49   1-0.37621-0.07086-0.20063 0.46355 0.90455 0.88323
  -1  -2  15  812.42  135.54   1 0.00000-0.30500 0.37311-0.29102-0.92778-0.90679
   1   2 -15  467.44   69.94   1-0.76720-0.46116-0.03112 0.63290 0.64064 0.62190
   1   2 -14  -53.61   86.35   1-0.36190-0.07372-0.18929 0.42820 0.91279 0.90066
   1   2 -14  -17.98   51.15   1-0.38630-0.09758-0.20864 0.40799-0.89846-0.90775
  -1  -2  14   39.87   83.44   1 0.00000-0.28787 0.35809-0.25937-0.93368-0.92187
   1   2 -14   67.29   49.22   1-0.77374-0.48492-0.00436 0.61299 0.63347 0.62376
   1   2 -13 2184.29  206.37   1-0.34918-0.07817-0.17925 0.39157 0.91974 0.91682
   1   2 -13 2283.20  172.18   1-0.35278-0.08129-0.18209 0.38797-0.91781-0.91807
  -1  -2  13 1892.74  121.86   1 0.00000-0.27073 0.34529-0.22550-0.93849-0.93586
   1   2 -13 1612.59  146.39   1-0.77952-0.50792 0.02177 0.59246 0.62598 0.62529
   1   2 -12 4783.91  273.75   1-0.33839-0.08454-0.17075 0.35338 0.92538 0.93164
   1   2 -12 4361.59  291.55   1-0.31621-0.06136-0.15335 0.36971-0.93621-0.92711
  -1  -2  12 3617.41  256.18   1 0.00000-0.25360 0.33525-0.18889-0.94212-0.94868
   1   2 -12 3886.39  257.54   1-0.78457-0.53019 0.04722 0.57123 0.61822 0.62655
   1   2 -1123495.13  685.49   1-0.33000-0.09332-0.16415 0.31329 0.92959 0.94505
   1   2 -1125455.67  563.11   1-0.27760-0.04004-0.12325 0.35325-0.95275-0.93466
  -1  -2  1122036.29  533.15   1 0.00000-0.23646 0.32868-0.14879-0.94443-0.96017
   1   2 -1124419.13  546.13   1-0.78895-0.55144 0.07201 0.54917 0.61021 0.62794
   1   2 -10  335.84   94.76   1-0.32464-0.10512-0.15995 0.27082 0.93221 0.95687
   1   2 -10  394.50   63.45   1-0.23547-0.01518-0.09069 0.33927-0.96764-0.94056
  -1  -2  10  277.87   79.07   1 0.00000-0.21932 0.32664-0.10418-0.94514-0.97007
   1   2 -10  254.17   70.15   1 0.00000 0.21995-0.21382 0.21645-0.97687-0.95119
   1   2 -10  258.91   56.36   1-0.79263-0.57237 0.09574 0.52624 0.60213 0.62884
   1   2  -922909.48  783.51   1-0.32317-0.12083-0.15880 0.22528 0.93291 0.96677
   1   2  -922283.59  707.69   1-0.19041 0.01433-0.05617 0.32608-0.98009-0.94523
  -1  -2   919362.34  634.91   1 0.00000-0.20219 0.33059-0.05356-0.94377-0.97788
   1   2  -921950.91  733.19   1 0.00000 0.20275-0.15744 0.22622-0.98752-0.95274
   1   2  -920993.80  655.72   1-0.79566-0.59266 0.11828 0.50212 0.59408 0.62977
   1   2  -842529.17  998.73   1-0.32684-0.14166-0.16168 0.17572 0.93114 0.97419
   1   2  -842783.46  952.15   1-0.13805 0.04922-0.01641 0.31939-0.99028-0.94634
  -1  -2   833880.45  804.92   1 0.00000-0.18505 0.34276 0.00525-0.93942-0.98271
   1   2  -836879.07  903.42   1 0.00000 0.18555-0.09279 0.24426-0.99568-0.95178
   1   2  -838427.94  855.24   1-0.79806-0.61232 0.13923 0.47641 0.58626 0.63094
   1   2  -7 1151.50  121.24   1-0.33742-0.16940-0.16998 0.12073 0.92587 0.97812
  -1  -2   7 1085.97  126.95   1-0.05221-0.22102 0.04791-0.24210 0.99748 0.94474
   1   2  -7  844.86   69.96   1-0.07774 0.09206 0.02888 0.31825-0.99655-0.94352
   1   2  -7  875.55  106.47   1-0.32281-0.15384 0.15851 0.44871-0.93309-0.88033
  -1  -2   7  785.54   82.33   1 0.00000-0.16791 0.36649 0.07565-0.93041-0.98289
   1   2  -7  891.80  115.49   1 0.00000 0.16779-0.01687 0.27391-0.99985-0.94700
   1   2  -7  992.79   70.68   1-0.79987-0.63138 0.15785 0.44836 0.57903 0.63271
   1   2  -638970.47  698.50   1-0.35750-0.20664-0.18581 0.05823 0.91524 0.97668
  -1  -2   639143.01  599.88   1-0.11857-0.27015-0.00173-0.24516 0.99294 0.93108
   1   2  -634786.54  976.36   1-0.58311-0.43155 0.36995 0.61360-0.72326-0.66124
  -1  -2   634638.55  990.75   1 0.00000-0.15078 0.40707 0.16288-0.91339-0.97505
   1   2  -634256.63 1001.32   1 0.00000 0.15068 0.07667 0.32082-0.99705-0.93507
   1   2  -638583.03  454.77   1-0.80108-0.64984 0.17269 0.41654 0.57309 0.63575
   1   2  -5  828.62  121.80   1-0.39092-0.25723-0.21233-0.01496 0.89559 0.96623
  -1  -2   5  850.86  127.40   1-0.19716-0.33149-0.06131-0.25812 0.97845 0.90745
   1   2  -5  728.66  102.28   1-0.73406-0.59987 0.50541 0.70246-0.45355-0.38299
  -1  -2   5  745.44   99.92   1 0.00000-0.13324 0.47170 0.27384-0.88175-0.95249
   1   2  -5  629.97  103.33   1 0.00000 0.13364 0.19508 0.39260-0.98078-0.90994
   1   2  -5  690.90   73.89   1-0.80163-0.66765 0.18047 0.37766 0.56991 0.64156
   1   2  -411422.93  485.59   1-0.44319-0.32666-0.25424-0.10356 0.85961 0.93944
  -1  -2   411813.88  507.18   1-0.29249-0.40958-0.13483-0.28503 0.94671 0.86660
   1   2  -4 9609.76  389.53   1-0.79704-0.67975 0.57572 0.72617-0.18234-0.10301
  -1  -2   4 9519.00  385.03   1 0.00000-0.11617 0.57432 0.42316-0.81862-0.89857
   1   2  -4 9562.47  401.85   1 0.00000 0.11650 0.35438 0.50524-0.93509-0.85507
   1   2  -410459.10  405.12   1-0.80102-0.68429 0.17185 0.32238 0.57343 0.65407
   1   2  -3 9017.01  386.78   1-0.51974-0.42033-0.31682-0.21260 0.79340 0.88211
  -1  -2   3 8944.47  402.75   1-0.40968-0.50904-0.22730-0.33130 0.88345 0.79442
   1   2  -3 7933.08  335.22   1 0.00000 0.09911 0.56614 0.67062-0.82430-0.73514
   1   2  -3 8127.01  332.92   1-0.79401-0.69454 0.10565 0.20951 0.59864 0.68826
   1   2  -2 4618.05  270.94   1-0.62651-0.54426-0.40725-0.34969 0.66454 0.76255
  -1  -2   2 3449.82  219.72   1-0.54961-0.63186-0.34168-0.39924 0.76234 0.66433
   1   2  -110172.57  410.78   1-0.74328-0.67839-0.51451-0.50363 0.42754 0.53491
  -1  -2   110292.69  414.47   1-0.69663-0.76153-0.46994-0.48074 0.54208 0.43468
  -1  -2   1 8366.57  390.62   1-0.80402-0.86901 0.26106 0.25054 0.53422 0.42666
   1   2   018936.17  558.01   1-0.80384-0.75603-0.59010-0.62596 0.07493 0.19128
  -1  -2   019638.34  578.86   1-0.79206-0.83980-0.56856-0.53248 0.22218 0.10574
  -1  -2   016773.00  236.01   1-0.80141-0.84916 0.32424 0.36038 0.50259 0.38605
   1   2   1 3949.32  231.77   1-0.78421-0.75383-0.55856-0.64097-0.27021-0.14452
  -1  -2  -1 4179.39  246.11   1-0.80321-0.83366-0.58768-0.50521-0.09732-0.22308
   1   2   1 4029.22  247.79   1-0.80406-0.77399-0.53831-0.62041-0.25237-0.12652
  -1  -2  -1 4293.31  263.59   1-0.79423-0.82432-0.59806-0.51588-0.10727-0.23311
  -1  -2  -1 3793.08  216.26   1-0.80141-0.83191 0.32432 0.40713 0.50254 0.37703
   1   2   2 6380.17  352.17   1-0.70704-0.69382-0.47961-0.60863-0.51967-0.38493
  -1  -2  -2 7273.16  396.55   1-0.77409-0.78720-0.54682-0.41767-0.31898-0.45371
  -1  -2  -2 8256.47  361.37   1-0.80330-0.81596-0.51976-0.39103-0.29077-0.42579
  -1  -2  -2 6098.95  336.46   1-0.80227-0.81553 0.31150 0.44098 0.50923 0.37475
   1   2   3 3327.38  198.41   1-0.61538-0.61921-0.39760-0.57313-0.68059-0.53674
  -1  -2  -3 3687.95  219.74   1-0.73268-0.72865-0.50406-0.32832-0.45726-0.60105
  -1  -2  -3 3137.49  188.94   1-0.80318-0.79920 0.29374 0.46988 0.51827 0.37481
   1   2   419943.90  589.83   1-0.52912-0.55015-0.32460-0.54680-0.78400-0.63113
  -1  -2  -421032.96  610.20   1-0.69687-0.67560-0.47016-0.24770-0.54157-0.69441
  -1  -2  -419695.99  561.72   1-0.80382-0.78250 0.27384 0.49662 0.52808 0.37555
   1   2   528628.87  779.41   1-0.45416-0.49270-0.26312-0.53154-0.85117-0.68897
  -1  -2  -530835.84  832.78   1-0.67068-0.63216-0.44631-0.17712-0.59243-0.75431
  -1  -2  -526796.30  700.03   1-0.80406-0.76550 0.25200 0.52144 0.53848 0.37696
   1   2   6 4225.85  251.97   1-0.38809-0.44386-0.21007-0.52508-0.89735-0.72613
  -1  -2  -6 4293.50  241.97   1-0.65322-0.59745-0.43071-0.11481-0.62271-0.79364
  -1  -2  -6 3671.85  207.88   1-0.80382-0.74799 0.22911 0.54520 0.54898 0.37847
   1   2   7 1827.36  161.31   1-0.32874-0.40224-0.16317-0.52461-0.93021-0.75032
  -1  -2  -7 1802.69  123.34   1-0.64299-0.57036-0.42168-0.05944-0.63933-0.81924
   1   2   7 1519.47  141.18   1 0.00000-0.07250-0.24959-0.61160-0.96835-0.78783
  -1  -2  -7 1673.59  137.12   1-0.80303-0.72996 0.20541 0.56817 0.55940 0.37991
   1   2   843132.41  667.74   1-0.27611-0.36689-0.12210-0.53009-0.95333-0.76445
  -1  -2  -838144.20  543.83   1-0.63772-0.54789-0.41705-0.00814-0.64758-0.83650
   1   2   841147.08  700.63   1 0.00000-0.08970-0.19683-0.60544-0.98043-0.79081
  -1  -2  -840194.37  541.94   1-0.80167-0.71134 0.18106 0.59048 0.56967 0.38119
   1   2   9 8265.39  375.71   1-0.22791-0.33597-0.08487-0.53942-0.96997-0.77210
  -1  -2  -9 9333.36  412.11   1-0.63651-0.52947-0.41599 0.03960-0.64946-0.84739
   1   2   9 9510.08  444.75   1 0.00000-0.10691-0.14819-0.60341-0.98895-0.79022
  -1  -2  -9 9274.27  392.10   1-0.79971-0.69213 0.15615 0.61224 0.57970 0.38224
   1   2  10 7720.81  374.08   1-0.18380-0.31110-0.05113-0.55127-0.98163-0.77415
  -1  -2 -10 6537.69 1519.01   1-0.63838-0.51414-0.41762 0.08463-0.64657-0.85351
   1   2  10 7099.05  365.36   1 0.00000-0.12411-0.10267-0.60450-0.99471-0.78687
  -1  -2 -10 6813.49  295.87   1-0.79713-0.67229 0.13074 0.63349 0.58947 0.38301
  -1  -2 -11 1780.37  206.94   1-0.02780 0.11355 0.06602 0.61462 0.99743 0.78059
   1   2  11 2123.05  173.23   1-0.14176-0.28653-0.01922-0.56580-0.98971-0.77315
  -1  -2 -11 1988.80  152.68   1-0.64261-0.50118-0.42135 0.12759-0.63992-0.85588
   1   2  11 1713.98  156.29   1-0.05849-0.19928-0.04324-0.59211-0.99735-0.78082
   1   2  11 2057.72  179.21   1 0.00000-0.14020-0.05978-0.60851-0.99821-0.78106
  -1  -2 -11 2248.56  154.25   1-0.79391-0.65181 0.10486 0.65427 0.59892 0.38348
  -1  -2 -12  989.28  185.16   1-0.06916 0.08943 0.03529 0.63048 0.99698 0.77103
   1   2  12 1302.04  135.14   1-0.10169-0.26394 0.01095-0.58207-0.99475-0.76910
  -1  -2 -12 1151.17  124.34   1-0.64866-0.48940-0.42667 0.16954-0.63022-0.85541
   1   2  12 1105.55  184.64   1-0.15307-0.31107 0.02778-0.56770-0.98782-0.76219
   1   2  12 1439.19  175.93   1 0.00000-0.15731-0.01853-0.61389-0.99982-0.77355
  -1  -2 -12 1407.03  125.35   1-0.79001-0.63066 0.07854 0.67461 0.60803 0.38360
  -1  -2 -13 4085.84  341.79   1-0.10854 0.06728 0.00580 0.64759 0.99407 0.75901
   1   2  13 3822.52  289.86   1-0.06315-0.24287 0.03976-0.59969-0.99721-0.76247
  -1  -2 -13 3507.92  279.23   1-0.65615-0.47965-0.43331 0.20962-0.61781-0.85205
   1   2  13 3256.37  335.24   1-0.25590-0.43110 0.10644-0.53566-0.96082-0.72609
   1   2  13 4212.41  338.29   1 0.00000-0.17442 0.02126-0.62073-0.99977-0.76436
  -1  -2 -13 4316.38  306.46   1-0.78539-0.60923 0.05163 0.69441 0.61683 0.38291
  -1  -2 -14 3910.01  383.08   1-0.14680 0.04659-0.02303 0.66579 0.98889 0.74468
   1   2  14 3199.43  292.15   1-0.37229-0.56494 0.19752-0.49113-0.90685-0.66303
   1   2  14 4202.39  330.67   1 0.00000-0.19153 0.05992-0.62872-0.99820-0.75367
  -1  -2 -14 4234.78  307.06   1-0.78008-0.58670 0.02445 0.71390 0.62519 0.38225
  -1  -2 -15 4502.97  435.40   1-0.18339 0.02725-0.05081 0.68461 0.98172 0.72839
   1   2  15 4656.96  345.57   1 0.00000-0.20864 0.09766-0.63761-0.99521-0.74155
  -1  -2 -15 4387.00  298.22   1-0.77403-0.56342-0.00314 0.73298 0.63314 0.38117
  -1  -2 -16 7336.61  561.30   1-0.21901 0.00888-0.07804 0.70400 0.97259 0.71014
   1   2  16 7782.88  556.81   1 0.00000-0.22575 0.13469-0.64722-0.99088-0.72810
  -1  -2 -16 6985.99  461.15   1-0.76719-0.53936-0.03117 0.75162 0.64065 0.37966
  -1  -2 -17 2306.16  272.33   1-0.25386-0.00871-0.10487 0.72378 0.96153 0.68996
   1   2  17 2990.22  291.92   1 0.00000-0.24286 0.17116-0.65740-0.98524-0.71332
  -1  -2 -17 3132.78  242.91   1-0.75954-0.51449-0.05963 0.76982 0.64770 0.37769
   1   3 -18 1507.50  217.54   1-0.46825-0.11242-0.27456 0.52323 0.83984 0.84474
  -1  -3  18 1763.83  194.45   1 0.00000-0.35406 0.48315-0.31537-0.87553-0.88044
   1   3 -18 1944.89  186.51   1-0.72685-0.36992-0.15997 0.63760 0.66789 0.67573
   1   3 -17   20.72   74.75   1-0.45424-0.11558-0.26319 0.48792 0.85110 0.86519
  -1  -3  17  278.25   90.13   1 0.00000-0.33700 0.46816-0.28367-0.88364-0.89775
   1   3 -17  197.38  115.27   1-0.73604-0.39634-0.13441 0.61649 0.66345 0.68032
   1   3 -16  624.60  230.82   1-0.44153-0.12003-0.25290 0.45152 0.86086 0.88414
  -1  -3  16  113.00   86.86   1 0.00000-0.31994 0.45499-0.25015-0.89049-0.91381
   1   3 -16  376.59   79.10   1-0.74431-0.42186-0.10984 0.59439 0.65872 0.68463
   1   3 -15 3073.15  352.32   1-0.43034-0.12600-0.24388 0.41386 0.86909 0.90157
  -1  -3  15 2977.34  282.35   1 0.00000-0.30287 0.44395-0.21450-0.89604-0.92857
   1   3 -15 3222.32  294.45   1-0.75159-0.44663-0.08677 0.57086 0.65389 0.68893
   1   3 -14  583.99  122.89   1-0.42095-0.13378-0.23633 0.37473 0.87575 0.91742
   1   3 -14  946.55   91.05   1-0.31860-0.03030-0.15522 0.45482-0.93509-0.89006
  -1  -3  14  984.32  115.03   1 0.00000-0.28581 0.43549-0.17628-0.90019-0.94193
   1   3 -14  847.14  188.74   1-0.75815-0.47041-0.06457 0.54639 0.64887 0.69293
   1   3 -13 4175.48  299.52   1-0.41371-0.14371-0.23053 0.33385 0.88073 0.93160
   1   3 -13 2820.88  208.37   1-0.27875-0.00773-0.12415 0.43933-0.95230-0.89828
  -1  -3  13 3026.19  224.80   1 0.00000-0.26977 0.43095-0.13355-0.90237-0.95361
   1   3 -13 3059.61  221.85   1-0.76387-0.49335-0.04387 0.52042 0.64387 0.69696
   1   3 -12 2431.09  246.86   1-0.40909-0.15625-0.22683 0.29087 0.88384 0.94391
   1   3 -12 3780.50  254.83   1-0.23578 0.01796-0.09092 0.42600-0.96754-0.90454
  -1  -3  12 3401.56  239.46   1 0.00000-0.25263 0.42945-0.08839-0.90308-0.96351
   1   3 -12 3144.73  260.95   1 0.00000 0.25339-0.20840 0.30882-0.97804-0.91674
   1   3 -12 3394.53  234.68   1-0.76875-0.51546-0.02501 0.49261 0.63905 0.70116
   1   3 -11 6137.84  379.37   1-0.40766-0.17199-0.22569 0.24533 0.88479 0.95406
   1   3 -11 7507.72  366.86   1-0.19040 0.04825-0.05615 0.41288-0.98009-0.90950
  -1  -3  11 6389.08  329.72   1 0.00000-0.23462 0.43192-0.03977-0.90190-0.97127
   1   3 -11 7336.74  403.64   1 0.00000 0.23619-0.15198 0.31864-0.98838-0.91797
   1   3 -11 7580.45  380.12   1-0.77277-0.53670-0.00850 0.46244 0.63462 0.70575
   1   3 -10 3546.00  250.65   1-0.41021-0.19170-0.22773 0.19661 0.88309 0.96155
   1   3 -10 3207.23  208.72   1-0.13909 0.08208-0.01720 0.40538-0.99012-0.91045
  -1  -3  10 2738.79  193.01   1 0.00000-0.21755 0.44134 0.01632-0.89733-0.97591
   1   3 -10 2704.45  212.02   1 0.00000 0.21898-0.08923 0.33478-0.99601-0.91649
   1   3 -10 2945.59  192.91   1-0.77585-0.55699 0.00484 0.42912 0.63089 0.71105
   1   3  -9  343.73   88.97   1-0.41772-0.21638-0.23375 0.14391 0.87799 0.96564
  -1  -3   9  630.64  106.17   1-0.05260-0.25505 0.04762-0.32918 0.99747 0.90916
   1   3  -9  367.51   57.84   1-0.08192 0.12178 0.02576 0.40191-0.99630-0.90754
   1   3  -9  307.32   59.16   1-0.26404-0.06145 0.11274 0.48987-0.95789-0.86962
  -1  -3   9  419.54   72.00   1 0.00000-0.20049 0.45865 0.08032-0.88861-0.97639
   1   3  -9  312.34   92.60   1 0.00000 0.20107-0.01873 0.35909-0.99982-0.91138
   1   3  -9  357.94   45.01   1-0.77781-0.57618 0.01375 0.39136 0.62833 0.71752
   1   3  -8 7386.09  386.58   1-0.43152-0.24734-0.24483 0.08614 0.86824 0.96508
  -1  -3   8 9495.68  465.86   1-0.11360-0.29881 0.00201-0.32820 0.99352 0.89609
   1   3  -8 6639.32  355.61   1-0.47672-0.29153 0.28147 0.61199-0.83276-0.73516
  -1  -3   8 7692.44  357.79   1 0.00000-0.18343 0.48628 0.15463-0.87380-0.97079
   1   3  -8 8154.11  403.04   1 0.00000 0.18396 0.06296 0.39414-0.99801-0.90044
   1   3  -8 8079.67  358.85   1-0.77830-0.59389 0.01600 0.34694 0.62768 0.72589
   1   3  -7 6315.53  338.63   1-0.45330-0.28629-0.26243 0.02186 0.85184 0.95789
  -1  -3   7 7264.10  398.46   1-0.18195-0.34991-0.04971-0.33329 0.98205 0.87548
   1   3  -7 5908.54  297.70   1-0.62717-0.45861 0.40783 0.69166-0.66356-0.55791
  -1  -3   7 5603.69  320.28   1 0.00000-0.16636 0.52746 0.24250-0.84957-0.95577
   1   3  -7 5738.27  191.31   1 0.00000 0.16685 0.15900 0.44354-0.98727-0.88058
   1   3  -7 5925.81  286.23   1-0.77642-0.60923 0.00740 0.29167 0.63016 0.73739
   1   3  -6 4386.88  265.31   1-0.48376-0.33384-0.28721-0.04931 0.82672 0.94133
  -1  -3   6 4830.69  300.14   1-0.25918-0.40990-0.10898-0.34595 0.95965 0.84397
   1   3  -6 3951.97  223.74   1-0.72544-0.57483 0.49705 0.73433-0.47609-0.36099
  -1  -3   6 3968.41  231.13   1 0.00000-0.14930 0.58625 0.34799-0.81012-0.92553
   1   3  -6 4238.93  263.02   1 0.00000 0.14981 0.27302 0.51090-0.96200-0.84648
   1   3  -6 4058.29  222.62   1-0.76979-0.61983-0.02082 0.21676 0.63794 0.75419
  -1  -3   5100746.5 1228.18   1-0.34667-0.47935-0.17727-0.36820 0.92108 0.79664
   1   3  -596591.47 1099.54   1 0.00000 0.13268 0.41196 0.60317-0.91120-0.78649
   1   3  -593477.30  934.42   1-0.75043-0.61769-0.09054 0.10037 0.65470 0.77998
   1   3  -413220.01  560.02   1-0.58670-0.47111-0.37300-0.22841 0.71877 0.85198
  -1  -3   412843.26  552.84   1-0.44617-0.56169-0.25666-0.40091 0.85734 0.72371
   1   3  -411319.15  448.36   1 0.00000 0.11517 0.57539 0.72028-0.81787-0.68405
   1   3  -412348.62  492.66   1-0.68025-0.56467-0.27021-0.12602 0.68134 0.81563
  -1  -3   411552.47  456.98   1-0.79569-0.91134 0.37938 0.23527 0.47216 0.33776
   1   3  -320238.21  604.47   1-0.65871-0.56048-0.43559-0.33769 0.61348 0.75618
  -1  -3   325963.79  861.12   1-0.55341-0.65185-0.34487-0.44280 0.75815 0.61564
   1   3  -321171.32  682.29   1-0.24307-0.14439-0.78760-0.69000 0.56620 0.70925
  -1  -3   320303.04  634.16   1-0.80027-0.89865 0.16251 0.06506 0.57719 0.43380
   1   3  -2 4094.45  239.78   1-0.73339-0.65240-0.50476-0.45349 0.45534 0.60721
  -1  -3   2 4625.81  276.68   1-0.66236-0.74338-0.43884-0.49001 0.60720 0.45526
   1   3  -128002.49  793.70   1-0.79008-0.72612-0.56593-0.56169 0.23555 0.39653
   1   3   0  324.14   62.31   1-0.80173-0.75498-0.59717-0.63938-0.02446 0.14553
  -1  -3   0  259.73   58.78   1-0.79816-0.84485-0.57749-0.53499 0.17155 0.00140
   1   3   0  400.86   74.65   1-0.80373-0.75705-0.59454-0.63648-0.02292 0.14748
   1   3   1 1437.35  133.87   1-0.78564-0.75631-0.56031-0.64893-0.26233-0.08293
  -1  -3  -1 1649.50  150.49   1-0.80405-0.83348-0.59269-0.50399-0.04700-0.22649
   1   3   1 1581.36  157.25   1-0.80406-0.77515-0.53971-0.62789-0.24938-0.06985
  -1  -3  -1 1657.61  162.67   1-0.78712-0.81604-0.61374-0.52543-0.06127-0.24079
   1   3   213922.30  558.26   1-0.73266-0.72047-0.50404-0.63924-0.45731-0.26884
  -1  -3  -215385.11  607.34   1-0.79307-0.80524-0.56995-0.43449-0.21490-0.40347
  -1  -3  -213944.84  530.11   1-0.79535-0.80754 0.38185 0.51775 0.47073 0.28249
   1   3   3249941.1 1096.02   1-0.66368-0.66874-0.44003-0.62195-0.60488-0.40736
  -1  -3  -3253514.7 1054.11   1-0.76971-0.76448-0.54197-0.35987-0.33734-0.53483
   1   3   4  768.98   77.25   1-0.59247-0.61452-0.37792-0.60628-0.71143-0.50475
  -1  -3  -4  854.02   76.27   1-0.74538-0.72307-0.51662-0.28798-0.42130-0.62787
  -1  -3  -4  629.02   52.78   1-0.80154-0.77924 0.32246 0.55169 0.50352 0.29733
   1   3   542933.58 1022.26   1-0.52336-0.56261-0.31981-0.59485-0.78981-0.57412
  -1  -3  -549430.23 1146.91   1-0.72428-0.68473-0.49595-0.22059-0.47900-0.69460
  -1  -3  -544144.32 1003.65   1-0.80315-0.76361 0.29437 0.57027 0.51795 0.30279
   1   3   6   30.37   49.95   1-0.45982-0.51666-0.26771-0.58884-0.84669-0.62155
  -1  -3  -6   11.60   46.81   1-0.70800-0.65120-0.48051-0.15843-0.51753-0.74218
  -1  -3  -6   48.42   43.93   1-0.80394-0.74703 0.26710 0.58961 0.53134 0.30706
   1   3   757565.38  819.29   1-0.40046-0.47453-0.21994-0.58764-0.88952-0.65535
  -1  -3  -757107.23  847.88   1-0.69645-0.62240-0.46977-0.10097-0.54245-0.77615
  -1  -3  -759270.36  745.69   1-0.80399-0.72983 0.23964 0.60881 0.54420 0.31094
   1   3   859797.43 1475.28   1-0.34469-0.43657-0.17571-0.58983-0.92212-0.67933
  -1  -3  -860060.92 1478.79   1-0.68906-0.59777-0.46298-0.04746-0.55751-0.80026
  -1  -3  -855032.94 1297.16   1-0.80331-0.71189 0.21224 0.62807 0.55645 0.31420
   1   3   9 3666.33  260.69   1-0.29345-0.40261-0.13558-0.59626-0.94630-0.69453
  -1  -3  -9 3354.67  225.07   1-0.68516-0.57662-0.45942 0.00281-0.56521-0.81700
   1   3   9 3951.36  295.39   1 0.00000-0.10788-0.22128-0.68275-0.97521-0.72264
  -1  -3  -9 3680.84  240.46   1-0.80192-0.69324 0.18479 0.64729 0.56813 0.31689
   1   3  10  765.92   95.99   1-0.24530-0.37175-0.09826-0.60550-0.96445-0.70368
  -1  -3 -10  792.47   85.06   1-0.68412-0.55833-0.45847 0.05048-0.56724-0.82807
   1   3  10  765.00  140.42   1 0.00000-0.12508-0.17065-0.67873-0.98532-0.72365
  -1  -3 -10  997.60   94.95   1-0.79981-0.67388 0.15722 0.66638 0.57928 0.31906
   1   3  11 1014.34  104.00   1-0.20040-0.34621-0.06379-0.61647-0.97763-0.70717
  -1  -3 -11 1001.17   92.33   1-0.68540-0.54236-0.45963 0.09604-0.56476-0.83463
   1   3  11 1607.52  191.40   1 0.00000-0.14228-0.12280-0.67748-0.99243-0.72164
  -1  -3 -11 1104.94  100.69   1-0.79699-0.65381 0.12949 0.68531 0.58993 0.32072
  -1  -3 -12 1246.62  174.40   1-0.00996 0.14945 0.07921 0.68079 0.99680 0.71706
   1   3  12 1263.84  130.61   1-0.15700-0.32029-0.03076-0.62988-0.98711-0.70757
  -1  -3 -12 1329.39  126.15   1-0.68854-0.52825-0.46250 0.13989-0.55855-0.83748
   1   3  12 1109.62  139.88   1-0.02230-0.18144-0.07009-0.67202-0.99729-0.71795
   1   3  12 1306.70  150.21   1 0.00000-0.15825-0.07737-0.67899-0.99700-0.71688
  -1  -3 -12 1373.89  107.11   1-0.79345-0.63301 0.10155 0.70403 0.60009 0.32190
  -1  -3 -13 1166.60  198.10   1-0.05387 0.12277 0.04668 0.69485 0.99745 0.70859
   1   3  13 1052.54   82.84   1-0.11525-0.29602 0.00076-0.64479-0.99333-0.70470
   1   3  13  786.90  128.87   1-0.12088-0.29679 0.00346-0.64502-0.99266-0.70417
   1   3  13 1502.82  217.38   1 0.00000-0.17536-0.03355-0.68181-0.99943-0.71019
  -1  -3 -13 1016.27  115.29   1-0.78917-0.61148 0.07336 0.72251 0.60976 0.32258
  -1  -3 -14  750.25  163.89   1-0.09590 0.09797 0.01529 0.71005 0.99527 0.69729
   1   3  14  405.96   90.80   1-0.07482-0.27306 0.03106-0.66093-0.99671-0.69899
   1   3  14  317.59   95.41   1-0.23141-0.42453 0.08757-0.60753-0.96890-0.67131
   1   3  14  456.79  118.83   1 0.00000-0.19247 0.00880-0.68609-0.99996-0.70158
  -1  -3 -14  617.04  113.91   1-0.78411-0.58964 0.04474 0.74057 0.61900 0.32228
  -1  -3 -15 3106.36  366.15   1-0.13694 0.07456-0.01558 0.72630 0.99045 0.68331
   1   3  15 4465.21  454.64   1 0.00000-0.20959 0.04998-0.69155-0.99874-0.69125
  -1  -3 -15 4079.61  373.55   1-0.77829-0.56660 0.01598 0.75849 0.62769 0.32194
  -1  -3 -16 2440.22  245.59   1-0.17621 0.05255-0.04534 0.74315 0.98330 0.66705
   1   3  16 1825.62  223.26   1 0.00000-0.22670 0.09020-0.69797-0.99592-0.67929
  -1  -3 -16 2064.97  193.14   1-0.77168-0.54276-0.01310 0.77607 0.63587 0.32110
   1   4 -19   27.00  129.28   1-0.52010-0.14806-0.31711 0.52107 0.79305 0.84056
  -1  -4  19   26.15   65.17   1 0.00000-0.37013 0.55185-0.28707-0.83393-0.88350
   1   4 -19   93.49   56.51   1-0.69579-0.32270-0.23638 0.60146 0.67822 0.73082
   1   4 -18 1092.78  162.47   1-0.50818-0.15331-0.30726 0.48426 0.80457 0.86138
  -1  -4  18  866.13  110.84   1 0.00000-0.35306 0.53945-0.25279-0.84201-0.90079
   1   4 -18  870.39   95.84   1-0.70580-0.34995-0.21318 0.57799 0.67556 0.73719
   1   4 -17  413.72  124.00   1-0.49763-0.15992-0.29859 0.44628 0.81437 0.88048
  -1  -4  17  666.50  123.74   1 0.00000-0.33600 0.52898-0.21658-0.84863-0.91662
   1   4 -17  335.99   68.86   1-0.71475-0.37614-0.19137 0.55313 0.67268 0.74334
   1   4 -16  570.13  138.02   1-0.48867-0.16812-0.29123 0.40697 0.82242 0.89783
  -1  -4  16  557.18  112.25   1 0.00000-0.31893 0.52077-0.17809-0.85369-0.93089
   1   4 -16  762.80  127.34   1-0.72266-0.40128-0.17114 0.52669 0.66968 0.74937
   1   4 -15  137.11  129.05   1-0.48156-0.17817-0.28542 0.36613 0.82863 0.91334
  -1  -4  15  279.44  124.61   1 0.00000-0.30187 0.51523-0.13695-0.85705-0.94345
   1   4 -15  158.99   77.18   1-0.72951-0.42537-0.15276 0.49839 0.66668 0.75541
   1   4 -14  500.85   93.63   1-0.47811-0.19195-0.28260 0.32203 0.83158 0.92706
   1   4 -14  449.22   80.60   1-0.24986 0.03733-0.10178 0.50212-0.96291-0.86398
  -1  -4  14  244.23   85.50   1 0.00000-0.28481 0.51284-0.09265-0.85847-0.95409
   1   4 -14  448.22  125.42   1 0.00000 0.28683-0.22153 0.38266-0.97515-0.87823
   1   4 -14  442.40   71.63   1-0.73527-0.44838-0.13662 0.46786 0.66385 0.76161
   1   4 -13 1965.87  184.81   1-0.47573-0.20674-0.28066 0.27729 0.83360 0.93827
   1   4 -13 1937.77  152.30   1-0.20524 0.06732-0.06749 0.48833-0.97638-0.87005
  -1  -4  13 2108.12  172.50   1 0.00000-0.26774 0.51426-0.04455-0.85763-0.96245
   1   4 -13 1535.67  171.96   1 0.00000 0.26962-0.16656 0.39102-0.98602-0.88000
   1   4 -13 1944.01  155.36   1-0.73986-0.47021-0.12326 0.43455 0.66136 0.76815
   1   4 -12 -109.72   74.95   1-0.47640-0.22457-0.28121 0.23006 0.83304 0.94690
   1   4 -12  -28.89   79.63   1-0.15585 0.09923-0.02989 0.47949-0.98732-0.87191
  -1  -4  12   33.04   49.41   1 0.00000-0.25068 0.52027 0.00814-0.85400-0.96803
   1   4 -12  124.09  144.16   1 0.00000 0.25242-0.10678 0.40420-0.99428-0.87914
   1   4 -12   30.05   30.85   1-0.74313-0.49071-0.11347 0.39767 0.65945 0.77527
  -1  -4  1119595.16  637.32   1-0.03577-0.27186 0.06012-0.40347 0.99755 0.87366
   1   4 -1126278.63  593.72   1-0.10204 0.13556 0.01068 0.47362-0.99472-0.87022
   1   4 -1120183.83  576.59   1-0.17010 0.06618 0.04070 0.50469-0.98458-0.86075
  -1  -4  1124251.83  557.38   1 0.00000-0.23362 0.53189 0.06645-0.84681-0.97005
   1   4 -1124322.84  612.82   1 0.00000 0.23435-0.04146 0.42338-0.99914-0.87511
   1   4 -1124490.90  558.25   1-0.74476-0.50959-0.10846 0.35602 0.65844 0.78330
   1   4 -1029054.07  887.38   1-0.48796-0.27037-0.29065 0.12759 0.82305 0.95426
  -1  -4  1027079.30  857.80   1-0.09224-0.31110 0.01803-0.39897 0.99557 0.86257
   1   4 -1026159.86  786.20   1-0.37146-0.15229 0.19686 0.61415-0.90733-0.77434
  -1  -4  1029033.55  734.85   1 0.00000-0.21655 0.55040 0.13165-0.83490-0.96735
   1   4 -1032237.54  863.80   1 0.00000 0.21724 0.03150 0.44971-0.99950-0.86634
   1   4 -1033026.44  829.84   1-0.74423-0.52630-0.11009 0.30771 0.65877 0.79266
   1   4  -9  130.51   68.89   1-0.50194-0.30151-0.30212 0.06946 0.81041 0.95092
  -1  -4   9   31.82   87.30   1-0.15358-0.35517-0.02816-0.39851 0.98773 0.84559
   1   4  -9   47.54   43.84   1-0.52387-0.32226 0.32024 0.69102-0.78930-0.64702
  -1  -4   9    9.33   57.61   1 0.00000-0.19949 0.57735 0.20529-0.81649-0.95815
   1   4  -9   25.65   57.73   1 0.00000 0.20013 0.11352 0.48509-0.99353-0.85125
   1   4  -9   32.59   35.67   1-0.74046-0.53977-0.12148 0.24965 0.66102 0.80393
   1   4  -8  550.66   84.16   1-0.52219-0.33892-0.31884 0.00608 0.79098 0.94079
  -1  -4   8  823.83  118.16   1-0.22034-0.40469-0.07907-0.40280 0.97221 0.82095
   1   4  -8  720.50   68.60   1-0.63530-0.45019 0.41493 0.73904-0.65132-0.50113
  -1  -4   8  678.64   74.19   1 0.00000-0.18242 0.61458 0.28921-0.78885-0.93972
   1   4  -8  555.98   91.45   1 0.00000 0.18313 0.20573 0.53063-0.97860-0.82757
   1   4  -8  656.13   49.29   1-0.73120-0.54775-0.14808 0.17638 0.66588 0.81783
   1   4  -733270.43  885.53   1-0.54977-0.38367-0.34182-0.06354 0.76216 0.92128
  -1  -4   733699.10  900.30   1-0.29330-0.46040-0.13546-0.41259 0.94637 0.78599
   1   4  -729961.38  797.29   1-0.71312-0.54609 0.48532 0.76282-0.50587-0.34623
   1   4  -730937.54  865.84   1 0.00000 0.16599 0.31225 0.59049-0.94999-0.78978
   1   4  -729718.50  786.38   1-0.71116-0.54494-0.20027 0.07752 0.67390 0.83487
   1   4  -6138473.6 3038.79   1-0.58557-0.43662-0.37203-0.14042 0.72020 0.88861
  -1  -4   6125610.4 2791.95   1-0.37259-0.52143-0.19776-0.42895 0.90667 0.73763
   1   4  -6122078.1 2624.22   1-0.76308-0.61277 0.53483 0.76591-0.36282-0.19462
   1   4  -6120015.8 2614.83   1 0.00000 0.14885 0.43356 0.66514-0.90112-0.73172
   1   4  -6118600.8 2534.04   1-0.66651-0.51750-0.29824-0.06702 0.68322 0.85305
   1   4  -5 5193.46  308.68   1-0.62971-0.49793-0.41005-0.22509 0.65978 0.83749
  -1  -4   5 5455.44  348.98   1-0.45840-0.59007-0.26656-0.45106 0.84782 0.66959
   1   4  -5 5021.55  283.99   1-0.79086-0.65771 0.56696 0.75140-0.23040-0.05293
   1   4  -5 4872.62  277.97   1 0.00000 0.13123 0.56780 0.75311-0.82316-0.64466
   1   4  -5 4705.91  263.09   1-0.54900-0.41722-0.49019-0.30563 0.67697 0.85587
  -1  -4   5 5230.78  289.91   1-0.80291-0.93474 0.29972 0.11538 0.51526 0.33607
   1   4  -4 7893.33  359.46   1-0.68115-0.56681-0.45577-0.31751 0.57296 0.76020
  -1  -4   4 8421.68  380.38   1-0.54661-0.66123-0.33917-0.47747 0.76561 0.57861
   1   4  -4 8021.34  405.89   1-0.19356-0.07861-0.81884-0.68093 0.54039 0.72810
  -1  -4   4 7855.18  337.83   1-0.78706-0.90161 0.06095-0.07674 0.61384 0.42567
   1   4  -3 6181.08  358.81   1-0.73359-0.63648-0.50495-0.41329 0.45482 0.65120
  -1  -4   3 5660.49  358.82   1-0.63542-0.73257-0.41504-0.50656 0.65112 0.45466
  -1  -4   3 5882.06  333.11   1-0.44019-0.53777-0.62047-0.71164 0.64902 0.45205
   1   4  -2219583.7 2146.06   1-0.77830-0.69812-0.55159-0.50703 0.29997 0.50550
  -1  -4   2228274.1 1083.76   1-0.71293-0.79284-0.48515-0.53008 0.50630 0.30067
   1   4  -143930.55  584.15   1-0.80247-0.73949-0.58568-0.58753 0.11404 0.32854
  -1  -4   145312.60  625.47   1-0.76988-0.83279-0.54216-0.53997 0.33664 0.12195
  -1  -4   0 9047.41  401.51   1-0.79931-0.84500-0.57942-0.53085 0.15924-0.06441
   1   4   0 8472.81  363.27   1-0.80361-0.75795-0.58907-0.63724-0.08479 0.13935
   1   4   0 7830.74  359.29   1-0.79192-0.74681-0.60381-0.65157-0.09092 0.13311
  -1  -4  -167400.25  891.24   1-0.80261-0.83101-0.59644-0.50116-0.00853-0.24134
   1   4   166181.45  861.00   1-0.78430-0.75603-0.55867-0.65350-0.26971-0.03658
  -1  -4  -173128.25 1050.67   1-0.80326-0.83166-0.59558-0.50066-0.00693-0.24015
   1   4   169643.16  968.84   1-0.80404-0.77629-0.53561-0.62987-0.25813-0.02493
   1   4   2148684.8 1564.42   1-0.74294-0.73179-0.51418-0.65555-0.42853-0.18632
  -1  -4  -2148489.5 1621.39   1-0.80081-0.81195-0.58214-0.44046-0.14072-0.38303
  -1  -4  -2152988.8 1687.34   1-0.79850-0.80884-0.58464-0.44375-0.14345-0.38581
   1   4   372996.58 1654.32   1-0.68836-0.69445-0.46234-0.65043-0.55892-0.30767
  -1  -4  -373872.11 1672.97   1-0.78851-0.78239-0.56390-0.37547-0.24547-0.49686
  -1  -4  -365894.12 1456.87   1-0.79473-0.78860 0.38626 0.57525 0.46817 0.21719
   1   4   420815.10  613.17   1-0.62889-0.65195-0.40933-0.64384-0.66101-0.40052
  -1  -4  -421425.33  645.16   1-0.77268-0.74912-0.54524-0.31019-0.32506-0.58531
  -1  -4  -423055.35  741.13   1-0.80285-0.77837-0.51463-0.28048-0.30096-0.56165
  -1  -4  -420114.04  545.76   1-0.79877-0.77539 0.35371 0.58936 0.48667 0.22671
   1   4   5  241.60   54.43   1-0.56780-0.60806-0.35697-0.63816-0.74173-0.47223
  -1  -4  -5  245.26   50.60   1-0.75736-0.71652-0.52883-0.24704-0.38305-0.65234
  -1  -4  -5  207.48   35.42   1-0.80153-0.76091 0.32268 0.60500 0.50341 0.23448
   1   4   618992.58  650.10   1-0.50884-0.56674-0.30780-0.63505-0.80395-0.52488
  -1  -4  -619206.95  662.27   1-0.74447-0.68663-0.51570-0.18745-0.42403-0.70241
  -1  -4  -617391.51  547.02   1-0.80323-0.74536 0.29259 0.62158 0.51885 0.24094
   1   4   718609.94  645.02   1-0.45173-0.52686-0.26115-0.63498-0.85307-0.56498
  -1  -4  -719004.30  655.34   1-0.73419-0.65910-0.50554-0.13056-0.45319-0.74062
  -1  -4  -718437.91  582.06   1-0.80399-0.72873 0.26347 0.63906 0.53307 0.24604
   1   4   8 2418.87  174.44   1-0.39734-0.48969-0.21744-0.63785-0.89153-0.59442
  -1  -4  -8 2468.10  186.27   1-0.72678-0.63445-0.49835-0.07666-0.47267-0.76914
  -1  -4  -8 2432.18  161.98   1-0.80392-0.71140 0.23432 0.65657 0.54662 0.25061
   1   4   9 2348.52  178.45   1-0.34483-0.45510-0.17582-0.64263-0.92204-0.61636
  -1  -4  -9 2416.96  183.59   1-0.72204-0.61246-0.49380-0.02538-0.48456-0.79008
  -1  -4  -9 2469.33  161.66   1-0.80303-0.69326 0.20536 0.67427 0.55943 0.25442
   1   4  1012422.29  322.39   1-0.29547-0.42302-0.13715-0.65051-0.94545-0.63077
  -1  -4 -1011810.48  248.22   1-0.71965-0.59282-0.49151 0.02361-0.49042-0.80498
   1   4  1013649.95  432.37   1 0.00000-0.12605-0.22791-0.74224-0.97368-0.65816
  -1  -4 -1013969.82  301.33   1-0.80136-0.67434 0.17647 0.69204 0.57156 0.25757
   1   4  11  613.59  101.21   1-0.24821-0.39303-0.10050-0.66042-0.96347-0.63981
  -1  -4 -11  708.15   85.45   1-0.71926-0.57519-0.49115 0.07070-0.49134-0.81495
   1   4  11  898.43  162.85   1 0.00000-0.14325-0.17690-0.73783-0.98422-0.65960
  -1  -4 -11  632.39   74.20   1-0.79891-0.65463 0.14755 0.70979 0.58306 0.26008
   1   4  12 1671.34  160.92   1-0.20349-0.36783-0.06616-0.67137-0.97683-0.64338
  -1  -4 -12 1212.68  128.66   1-0.72058-0.55926-0.49240 0.11617-0.48815-0.82081
   1   4  12 1740.78  189.45   1 0.00000-0.16046-0.12816-0.73570-0.99175-0.65802
  -1  -4 -12 1781.65  155.65   1-0.79569-0.63416 0.11855 0.72744 0.59398 0.26202
  -1  -4 -13 3726.49  382.23   1-0.00583 0.17164 0.08226 0.73682 0.99659 0.65393
   1   4  13 4385.18  326.83   1-0.15972-0.34153-0.03282-0.68448-0.98661-0.64408
   1   4  13 3539.68  346.55   1-0.01383-0.19097-0.07635-0.73127-0.99698-0.65480
   1   4  13 4803.45  384.60   1 0.00000-0.17766-0.08132-0.73547-0.99668-0.65385
  -1  -4 -13 4910.24  353.74   1-0.79169-0.61291 0.08940 0.74496 0.60433 0.26338
  -1  -4 -14   54.62  123.99   1-0.05105 0.14365 0.04878 0.74993 0.99750 0.64572
   1   4  14   45.49   58.66   1-0.11720-0.31649-0.00070-0.69880-0.99310-0.64148
   1   4  14  -20.38   78.54   1-0.11669-0.31052 0.00031-0.70116-0.99316-0.64182
   1   4  14  197.32  172.00   1 0.00000-0.19342-0.03628-0.73743-0.99934-0.64712
  -1  -4 -14 -112.31   55.49   1-0.78687-0.59132 0.05987 0.76210 0.61419 0.26369
  -1  -4 -15  762.28  314.63   1-0.09464 0.11729 0.01624 0.76398 0.99537 0.63448
   1   4  15 1078.65  395.61   1-0.07572-0.29248 0.03039-0.71414-0.99666-0.63596
   1   4  15 1136.84  168.31   1 0.00000-0.21053 0.00763-0.74015-0.99997-0.63862
  -1  -4 -15  972.47  118.60   1-0.78128-0.56850 0.03029 0.77919 0.62344 0.26391
  -1  -4 -16 -114.13  124.27   1-0.13752 0.09210-0.01602 0.77893 0.99036 0.62030
   1   4  16  235.32  149.31   1 0.00000-0.22764 0.05047-0.74395-0.99872-0.62825
  -1  -4 -16  -16.05   41.47   1-0.77485-0.54485 0.00045 0.79602 0.63213 0.26358
   1   5 -19  198.90  125.88   1-0.55727-0.18621-0.34811 0.48378 0.75383 0.85514
  -1  -5  19  -41.37   62.51   1 0.00000-0.36912 0.60363-0.22903-0.79726-0.90071
   1   5 -19   69.15   60.96   1-0.66900-0.29710-0.29328 0.53827 0.68294 0.78866
   1   5 -18    8.32  105.52   1-0.54833-0.19443-0.34061 0.44462 0.76374 0.87436
  -1  -5  18  -87.85   71.24   1 0.00000-0.35206 0.59510-0.19087-0.80364-0.91630
   1   5 -18  139.17   58.39   1-0.67839-0.32371-0.27410 0.51077 0.68164 0.79643
   1   5 -17 5889.27  456.07   1-0.54095-0.20421-0.33444 0.40413 0.77169 0.89161
  -1  -5  17 6569.99  444.55   1 0.00000-0.33500 0.58882-0.15046-0.80825-0.93012
   1   5 -17 5349.23  355.51   1-0.68616-0.34863-0.25764 0.48045 0.68029 0.80474
   1   5 -16 8255.90  428.54   1-0.53535-0.21577-0.32977 0.36214 0.77758 0.90680
  -1  -5  16 8109.56  289.26   1 0.00000-0.31793 0.58514-0.10745-0.81092-0.94200
   1   5 -16 7493.20  252.57   1-0.69289-0.37261-0.24287 0.44855 0.67889 0.81237
   1   5 -1511048.58  516.92   1-0.53180-0.22939-0.32682 0.31843 0.78125 0.91977
  -1  -5  1511668.29  451.17   1 0.00000-0.30087 0.58449-0.06142-0.81139-0.95168
   1   5 -1511357.59  437.94   1-0.69817-0.39513-0.23097 0.41378 0.67764 0.82015
   1   5 -14 2188.10  234.39   1-0.53064-0.24538-0.32585 0.27274 0.78245 0.93026
   1   5 -14 2005.72  197.89   1-0.18229 0.10670-0.04997 0.54619-0.98197-0.83083
  -1  -5  14 2163.72  206.03   1 0.00000-0.28380 0.58737-0.01185-0.80931-0.95880
   1   5 -14 1709.72  201.41   1 0.00000 0.28586-0.13654 0.46139-0.99063-0.83987
   1   5 -14 2171.40  198.77   1-0.70179-0.41598-0.22263 0.37545 0.67669 0.82824
   1   5 -13  326.51   75.48   1-0.53223-0.26414-0.32718 0.22475 0.78081 0.93793
  -1  -5  13    6.30   71.48   1-0.00891-0.27864 0.07999-0.47039 0.99675 0.83730
   1   5 -13  108.98   43.38   1-0.13144 0.14007-0.01143 0.53829-0.99125-0.83103
   1   5 -13  176.79   78.25   1-0.04210 0.22777-0.05542 0.49553-0.99757-0.83819
  -1  -5  13  160.35   50.01   1 0.00000-0.26674 0.59442 0.04188-0.80415-0.96285
   1   5 -13  185.45   78.72   1 0.00000 0.26763-0.07552 0.47635-0.99714-0.83753
   1   5 -13  241.06   49.41   1-0.70342-0.43485-0.21882 0.33260 0.67624 0.83682
   1   5 -1214064.52  680.08   1-0.53702-0.28609-0.33117 0.17410 0.77583 0.94225
  -1  -5  1211553.90  590.29   1-0.06188-0.31437 0.04072-0.46307 0.99725 0.82868
   1   5 -1211535.62  514.11   1-0.07663 0.17740 0.02971 0.53300-0.99661-0.82730
   1   5 -1210267.12  525.35   1-0.25400-0.00122 0.10498 0.60921-0.96148-0.79300
  -1  -5  1212019.29  527.44   1 0.00000-0.24968 0.60636 0.10051-0.79518-0.96309
   1   5 -1213107.33  612.25   1 0.00000 0.25051-0.00894 0.49630-0.99996-0.83121
   1   5 -1213397.19  588.65   1-0.70250-0.45118-0.22096 0.28378 0.67650 0.84610
   1   5 -1128521.32  826.93   1-0.54552-0.31175-0.33826 0.12035 0.76679 0.94251
  -1  -5  1124623.36  696.49   1-0.11817-0.35343-0.00142-0.45863 0.99299 0.81531
  -1  -5  1127102.13  584.94   1 0.00000-0.23261 0.62407 0.16491-0.78136-0.95848
   1   5 -1127390.81  667.99   1 0.00000 0.23340 0.06386 0.52246-0.99795-0.82009
   1   5 -1128678.53  631.94   1-0.69806-0.46397-0.23123 0.22684 0.67767 0.85631
   1   5 -10 6666.21  373.16   1-0.55828-0.34167-0.34896 0.06300 0.75269 0.93770
  -1  -5  10 6796.21  441.17   1-0.17834-0.39631-0.04696-0.45747 0.98284 0.79601
   1   5 -10 5068.24  331.16   1-0.53795-0.31992 0.33194 0.74297-0.77486-0.58791
   1   5 -10 6678.98  330.63   1 0.00000 0.21629 0.14398 0.55594-0.98957-0.80258
   1   5 -10 6337.60  167.82   1-0.68830-0.47146-0.25299 0.15841 0.67987 0.86754
   1   5  -9  998.60  104.78   1-0.57586-0.37641-0.36379 0.00150 0.73213 0.92644
  -1  -5   9 1046.02  107.65   1-0.24242-0.44315-0.09604-0.45994 0.96540 0.76945
   1   5  -9 1011.62   72.69   1-0.63059-0.42892 0.41081 0.77521-0.65846-0.46375
   1   5  -9  974.72  102.34   1 0.00000 0.19930 0.23178 0.59704-0.97276-0.77705
   1   5  -9 1010.95   64.93   1-0.67028-0.47065-0.29071 0.07414 0.68278 0.87919
   1   5  -829603.29  827.68   1-0.59878-0.41649-0.38331-0.06467 0.70322 0.90683
  -1  -5   829814.71  852.68   1-0.31073-0.49420-0.14906-0.46634 0.93873 0.73367
   1   5  -827137.33  635.59   1-0.69920-0.51478 0.47232 0.79011-0.53668-0.33273
   1   5  -829234.03  724.08   1 0.00000 0.18216 0.32985 0.64845-0.94403-0.73913
   1   5  -825917.77  310.60   1-0.63590-0.45348-0.35553-0.03734 0.68499 0.89047
   1   5  -770714.82 1733.63   1-0.62728-0.46215-0.40793-0.13595 0.66340 0.87631
  -1  -5   775346.06 1868.18   1-0.38299-0.54797-0.20601-0.47745 0.90048 0.68684
   1   5  -767107.96 1472.01   1-0.74608-0.57977 0.51732 0.78834-0.41918-0.20582
   1   5  -771081.17 1564.49   1 0.00000 0.16436 0.43673 0.70914-0.89959-0.68563
  -1  -5   768916.92 1506.58   1-0.79519-0.96044 0.38300 0.11174 0.47007 0.25507
   1   5  -615183.83  681.90   1-0.66164-0.51397-0.43820-0.21285 0.60844 0.83097
  -1  -5   615400.47  689.86   1-0.45887-0.60670-0.26694-0.49170 0.84745 0.62461
   1   5  -613794.51  557.12   1-0.77653-0.62687 0.54956 0.77433-0.30817-0.08626
   1   5  -613409.93  545.35   1 0.00000 0.14729 0.55269 0.77841-0.83338-0.61021
   1   5  -613677.41  554.38   1-0.43083-0.28256-0.63020-0.40540 0.64592 0.86936
  -1  -5   614515.92  586.41   1-0.80374-0.95170 0.27726 0.05265 0.52642 0.30246
   1   5  -596908.90 2243.26   1-0.69934-0.56887-0.47245-0.29383 0.53637 0.76813
  -1  -5   5103326.0 2428.85   1-0.53489-0.66569-0.32939-0.50805 0.77807 0.54655
   1   5  -591386.42 1971.88   1-0.79408-0.66158 0.57135 0.74949-0.20731 0.02386
   1   5  -598022.59 2195.00   1-0.13413-0.00293-0.85138-0.67317 0.50709 0.73947
  -1  -5   592917.79 2036.80   1-0.78825-0.91896 0.06781-0.11013 0.61160 0.37865
   1   5  -411509.06  524.08   1-0.73798-0.62477-0.50926-0.37722 0.44274 0.68363
  -1  -5   410363.01  510.89   1-0.61061-0.72425-0.39348-0.52548 0.68726 0.44645
  -1  -5   410073.90  447.96   1-0.61553-0.72903-0.39036-0.52187 0.68464 0.44288
  -1  -5   3112016.3 1125.90   1-0.11140-0.20833-0.86245-0.94737 0.49371 0.24307
   1   5  -2 2316.70  211.02   1-0.79693-0.71780-0.57555-0.53741 0.18341 0.44264
  -1  -5   2 2266.20  211.72   1-0.73742-0.81624-0.50871-0.54730 0.44431 0.18492
   1   5  -163093.05  846.03   1-0.80380-0.74189-0.59432-0.60251 0.02606 0.29421
  -1  -5   162073.51  780.66   1-0.77765-0.83950-0.55085-0.54224 0.30300 0.03461
   1   5  -165245.80  897.55   1-0.80166-0.73979-0.59722-0.60500 0.02559 0.29438
  -1  -5   017758.77  585.94   1-0.79910-0.84373-0.57905-0.52414 0.16161-0.11569
   1   5   018136.79  591.72   1-0.80133-0.75670-0.58317-0.63756-0.13327 0.14459
   1   5   016590.08  738.06   1-0.79765-0.75371-0.58771-0.64160-0.13540 0.14231
  -1  -5  -121938.59  646.18   1-0.80385-0.83119-0.59414-0.49251 0.02850-0.25795
   1   5   121557.36  648.43   1-0.78157-0.75436-0.55541-0.65645-0.28399 0.00284
  -1  -5  -121356.17  659.35   1-0.80150-0.82886-0.59732-0.49599 0.02820-0.25879
   1   5   122502.44  724.65   1-0.80384-0.77725-0.52867-0.62901-0.27263 0.01423
   1   5   2 1769.72  125.34   1-0.74661-0.73649-0.51786-0.66540-0.41758-0.12165
  -1  -5  -2 1937.47  150.20   1-0.80369-0.81380-0.58938-0.44149-0.08185-0.37789
  -1  -5  -2 1756.36  154.10   1-0.79191-0.80112-0.60383-0.45662-0.09086-0.38690
   1   5   3 6221.28  336.11   1-0.70103-0.70816-0.47402-0.66829-0.53277-0.22779
  -1  -5  -3 6329.42  341.30   1-0.79809-0.79095-0.57737-0.38272-0.17228-0.47740
  -1  -5  -3 6656.45  336.35   1-0.80098-0.79275-0.57363-0.38003-0.17136-0.47656
   1   5   4 2456.74  171.50   1-0.64950-0.67387-0.42742-0.66841-0.62885-0.31482
  -1  -5  -4 2574.78  192.27   1-0.78875-0.76435-0.56422-0.32280-0.24396-0.55817
  -1  -5  -4 2823.48  216.59   1-0.80390-0.77827-0.54698-0.30675-0.23353-0.54790
  -1  -5  -4 2472.82  149.50   1-0.79663-0.77218 0.37215 0.61423 0.47631 0.16259
   1   5   5  521.16   63.41   1-0.59611-0.63738-0.38103-0.66837-0.70672-0.38341
  -1  -5  -5  484.89   56.20   1-0.77827-0.73638-0.55156-0.26356-0.30010-0.62311
  -1  -5  -5  437.36  100.11   1-0.80365-0.76060-0.52485-0.23799-0.28048-0.60401
  -1  -5  -5  641.11   55.29   1-0.80011-0.75842 0.34006 0.62880 0.49414 0.17145
   1   5   6  240.70   55.62   1-0.54152-0.59999-0.33492-0.66894-0.77108-0.43876
  -1  -5  -6  281.75   54.95   1-0.76855-0.70938-0.54070-0.20595-0.34200-0.67406
  -1  -5  -6  355.46   82.50   1-0.80203-0.74158-0.50729-0.17380-0.31525-0.64795
  -1  -5  -6  300.70   38.85   1-0.80242-0.74348 0.30896 0.64438 0.51054 0.17888
   1   5   711623.03  432.33   1-0.48840-0.56460-0.29102-0.67096-0.82265-0.48064
  -1  -5  -711736.17  439.42   1-0.76030-0.68386-0.53190-0.15041-0.37284-0.71393
  -1  -5  -711291.69  442.71   1-0.80008-0.72222-0.49397-0.11386-0.34035-0.68221
  -1  -5  -711613.38  387.44   1-0.80369-0.72735 0.27891 0.66090 0.52562 0.18482
   1   5   8 7291.51  350.81   1-0.43599-0.52941-0.24843-0.67496-0.86497-0.51394
  -1  -5  -8 5524.70  308.72   1-0.75388-0.66016-0.52524-0.09701-0.39469-0.74483
  -1  -5  -8 6732.76  295.69   1-0.80406-0.71046 0.24889 0.67755 0.53993 0.19015
   1   5   9 1342.20  123.99   1-0.38514-0.49579-0.20773-0.68084-0.89917-0.53911
  -1  -5  -9 1365.95  128.18   1-0.74933-0.63833-0.52060-0.04563-0.40922-0.76840
  -1  -5  -9 1510.38  112.71   1-0.80355-0.69269 0.21913 0.69446 0.55342 0.19465
   1   5  10 4415.51  255.72   1-0.33522-0.46386-0.16825-0.68774-0.92699-0.55841
  -1  -5 -10 4238.57  247.21   1-0.74675-0.61889-0.51799 0.00331-0.41716-0.78546
  -1  -5 -10 4539.90  242.51   1-0.80221-0.67410 0.18950 0.71149 0.56616 0.19840
   1   5  11 2950.68  266.86   1-0.28753-0.43346-0.13097-0.69701-0.94877-0.57120
  -1  -5 -11 2907.71  262.32   1-0.74560-0.60050-0.51684 0.05118-0.42064-0.79798
   1   5  11 3575.27  303.48   1 0.00000-0.14422-0.22236-0.78954-0.97496-0.59650
  -1  -5 -11 3495.22  752.23   1-0.80005-0.65468 0.15990 0.72855 0.57822 0.20148
   1   5  12  -16.64   51.22   1-0.24125-0.40446-0.09514-0.70774-0.96578-0.57922
   1   5  12  200.92  135.44   1 0.00000-0.16142-0.17158-0.78537-0.98516-0.59760
  -1  -5 -12   45.64   38.19   1-0.79708-0.63446 0.13025 0.74556 0.58965 0.20392
   1   5  13  330.99   99.36   1-0.19701-0.37987-0.06120-0.71896-0.97848-0.58205
   1   5  13  462.31  176.59   1 0.00000-0.17863-0.12264-0.78303-0.99245-0.59577
  -1  -5 -13  441.21   81.67   1-0.79330-0.61343 0.10050 0.76247 0.60046 0.20575
  -1  -5 -14  242.69  144.16   1-0.01198 0.18354 0.07772 0.78526 0.99690 0.59132
   1   5  14  175.38   82.74   1-0.15321-0.35355-0.02788-0.73208-0.98779-0.58227
   1   5  14  149.15  137.73   1 0.00000-0.19436-0.07542-0.78283-0.99715-0.59109
  -1  -5 -14  202.20   71.43   1-0.78871-0.59158 0.07058 0.77921 0.61069 0.20698
  -1  -5 -15  442.10  207.35   1-0.05790 0.15485 0.04368 0.79781 0.99736 0.58267
   1   5  15   19.67   62.70   1-0.11032-0.32813 0.00447-0.74616-0.99388-0.57928
   1   5  15   37.35  106.25   1 0.00000-0.21147-0.02939-0.78343-0.99956-0.58438
  -1  -5 -15   84.39   60.59   1-0.78325-0.56939 0.04026 0.79555 0.62039 0.20709
   1   6 -19  -53.18   82.31   1-0.59279-0.22270-0.37819 0.44741 0.71103 0.86615
   1   6 -19   45.22   56.50   1-0.63404-0.26319-0.35881 0.46637 0.68501 0.84452
   1   6 -18  553.60  153.48   1-0.58649-0.23356-0.37282 0.40612 0.71904 0.88346
   1   6 -18  669.50  108.69   1-0.64208-0.28846-0.34447 0.43403 0.68487 0.85346
   1   6 -1714086.72  641.02   1-0.58185-0.24609-0.36887 0.36340 0.72482 0.89853
   1   6 -1713693.65  563.66   1-0.64838-0.31198-0.33295 0.39888 0.68464 0.86229
   1   6 -1623729.79  897.09   1-0.57910-0.26050-0.36654 0.31908 0.72820 0.91122
   1   6 -1618755.75  565.22   1-0.65275-0.33358-0.32481 0.36036 0.68440 0.87112
   1   6 -15 4681.37  392.65   1-0.57848-0.27704-0.36601 0.27294 0.72895 0.92127
   1   6 -15 3978.05  351.36   1-0.65488-0.35293-0.32079 0.31770 0.68426 0.88005
   1   6 -14   89.52   89.34   1-0.58029-0.29601-0.36755 0.22475 0.72675 0.92836
   1   6 -14   24.09   51.13   1-0.11548 0.17246 0.00059 0.59066-0.99330-0.78826
   1   6 -14   -7.37   64.17   1-0.11306 0.17342-0.00241 0.58867-0.99358-0.78954
   1   6 -14    0.58   36.83   1-0.65425-0.36954-0.32198 0.26985 0.68430 0.88916
   1   6 -13  111.11   64.48   1-0.58483-0.31771-0.37141 0.17423 0.72112 0.93203
  -1  -6  13   69.46   74.07   1-0.07841-0.34732 0.02838-0.51561 0.99651 0.78326
   1   6 -13  -43.19   50.53   1-0.06058 0.20988 0.04168 0.58531-0.99729-0.78316
   1   6 -13   44.69   54.76   1-0.29270-0.02332 0.13499 0.67937-0.94662-0.73341
   1   6 -13  124.72   77.59   1 0.00000 0.26668 0.01144 0.55706-0.99993-0.78648
   1   6 -13  143.65   41.68   1-0.65006-0.38257-0.32985 0.21531 0.68455 0.89848
   1   6 -12 4040.70  295.16   1-0.59245-0.34249-0.37790 0.12108 0.71147 0.93168
  -1  -6  12 3245.96  303.98   1-0.13398-0.38558-0.01334-0.51062 0.99089 0.76849
   1   6 -12 3565.87  272.27   1-0.43001-0.17834 0.24362 0.74152-0.86932-0.64678
   1   6 -12 4137.09  302.54   1 0.00000 0.24957 0.08297 0.58196-0.99655-0.77397
   1   6 -12 4006.52  272.13   1-0.64092-0.39066-0.34656 0.15192 0.68491 0.90790
   1   6 -11  978.43  100.83   1-0.60348-0.37068-0.38735 0.06497 0.69696 0.92648
  -1  -6  11 1283.41  156.17   1-0.19224-0.42659-0.05756-0.50823 0.97965 0.74814
   1   6 -11 1033.86   93.67   1-0.53709-0.30264 0.33123 0.78250-0.77576-0.54413
   1   6 -11 1314.38  125.39   1 0.00000 0.23246 0.16035 0.61270-0.98705-0.75535
   1   6 -11 1313.95   81.12   1-0.62451-0.39147-0.37530 0.07652 0.68493 0.91700
   1   6 -10 1256.04  145.45   1-0.61824-0.40260-0.40008 0.00558 0.67654 0.91535
  -1  -6  10 1420.64  171.53   1-0.25343-0.47054-0.10454-0.50859 0.96168 0.72105
   1   6 -10 1404.18  118.15   1-0.61942-0.40119 0.40110 0.80578-0.67485-0.43561
   1   6 -10 1610.99  148.88   1 0.00000 0.21547 0.24354 0.64916-0.96989-0.72949
   1   6 -10 1395.07  107.11   1-0.59726-0.38107-0.41973-0.01467 0.68344 0.92442
   1   6  -9 4221.10  309.88   1-0.63755-0.43935-0.41690-0.05773 0.64785 0.89645
  -1  -6   9 4587.85  398.68   1-0.31723-0.51554-0.15414-0.51252 0.93573 0.68668
   1   6  -9 4684.86  300.04   1-0.68263-0.48165 0.45711 0.81519-0.57014-0.32166
   1   6  -9 4777.46  307.68   1 0.00000 0.19834 0.33425 0.69321-0.94248-0.69290
   1   6  -9 4347.52  274.92   1-0.55001-0.35106-0.48881-0.13042 0.67715 0.92722
   1   6  -824287.88  872.85   1-0.66013-0.47914-0.43686-0.12442 0.61104 0.86887
  -1  -6   822159.67  820.64   1-0.38406-0.56520-0.20686-0.51855 0.89983 0.64158
   1   6  -823272.17  736.80   1-0.72834-0.54561 0.49985 0.81110-0.46866-0.21076
   1   6  -822658.49  726.32   1 0.00000 0.18120 0.43154 0.74383-0.90209-0.64333
   1   6  -821433.51  689.03   1-0.46834-0.28661-0.58994-0.27817 0.65773 0.91676
  -1  -6   822944.25  709.22   1-0.79399-0.97541 0.39137 0.07986 0.46518 0.20540
   1   6  -7  133.22   75.34   1-0.68627-0.52247-0.46043-0.19472 0.56305 0.83012
  -1  -6   7  159.05  101.60   1-0.45265-0.61663-0.26190-0.52691 0.85235 0.58491
   1   6  -7  180.89   44.55   1-0.76052-0.59436 0.53214 0.79721-0.37204-0.10570
   1   6  -7   16.38   57.32   1 0.00000 0.16336 0.53332 0.79946-0.84591-0.57807
   1   6  -7   80.08   58.69   1-0.32329-0.15860-0.72843-0.46324 0.60403 0.87192
  -1  -6   7  141.70   34.20   1-0.80334-0.96752 0.28962 0.02479 0.52033 0.25157
   1   6  -652647.33 1315.20   1-0.71486-0.56834-0.48697-0.26781 0.50182 0.77798
  -1  -6   660090.68 1616.45   1-0.52026-0.66726-0.31725-0.53628 0.79288 0.51687
   1   6  -651393.59 1143.74   1-0.78188-0.63287 0.55577 0.77422-0.28244-0.00682
   1   6  -657750.05 1331.47   1-0.07058 0.07713-0.88047-0.66188 0.46881 0.74562
  -1  -6   656226.23 1275.60   1-0.79464-0.94152 0.11035-0.10784 0.59695 0.31922
   1   6  -5   20.81   58.39   1-0.74427-0.61495-0.51551-0.34308 0.42460 0.71001
  -1  -6   5  115.64   71.15   1-0.58768-0.71751-0.37383-0.54620 0.71754 0.43223
   1   6  -5  111.99   41.48   1-0.79474-0.66289 0.57230 0.74412-0.20211 0.08277
  -1  -6   5  122.70   31.43   1-0.69859-0.82815-0.23001-0.40167 0.67753 0.39092
   1   6  -427751.02  856.94   1-0.77138-0.65877-0.54380-0.41860 0.33052 0.62513
  -1  -6   433957.29  960.80   1-0.65124-0.76343-0.42896-0.55447 0.62599 0.33124
  -1  -6   435101.12  839.10   1-0.38250-0.49532-0.67728-0.80235 0.62847 0.33299
   1   6  -325795.41  743.83   1-0.79254-0.69720-0.56922-0.49076 0.21877 0.52254
  -1  -6   327496.45  843.44   1-0.70609-0.80109-0.47873-0.55751 0.52176 0.21777
   1   6  -213566.94  561.37   1-0.80334-0.72521-0.58812-0.55595 0.09351 0.40617
   1   6  -120812.85  625.61   1-0.80048-0.73963-0.59783-0.61238-0.04265 0.27915
  -1  -6   120601.35  636.07   1-0.78065-0.84145-0.55432-0.53929 0.28862-0.03347
   1   6  -121432.94  662.69   1-0.80402-0.74316-0.59318-0.60703-0.04105 0.28147
   1   6  -120531.47  765.34   1-0.78439-0.72426-0.61852-0.63188-0.04626 0.27597
  -1  -6   0 6792.21  366.23   1-0.79810-0.84166-0.57739-0.51612 0.17219-0.15876
   1   6   0 6518.60  366.05   1-0.79784-0.75424-0.57697-0.63758-0.17475 0.15685
   1   6   0 6606.77  402.76   1-0.80115-0.75831-0.57271-0.63251-0.17362 0.15774
  -1  -6  -140187.89 1005.40   1-0.80401-0.83029-0.59130-0.48331 0.06261-0.27750
   1   6   139416.89  988.35   1-0.77787-0.75171-0.55110-0.65835-0.30197 0.03858
   1   6   136782.87  937.53   1-0.80331-0.77789-0.51997-0.62639-0.29035 0.05018
  -1  -6  -2 8977.45  442.99   1-0.80104-0.81004-0.59758-0.44288-0.03503-0.38430
   1   6   2 9714.31  429.72   1-0.74678-0.73769-0.51802-0.67175-0.41707-0.06740
  -1  -6  -2 9027.17  464.17   1-0.80391-0.81299-0.59389-0.43978-0.03183-0.38161
  -1  -6  -2 9437.89  348.08   1-0.78412-0.79216-0.61898-0.46565-0.04480-0.39452
   1   6   3 8469.47  397.17   1-0.70708-0.71524-0.47966-0.68010-0.51956-0.16085
  -1  -6  -3 7685.30  375.56   1-0.80264-0.79447-0.58611-0.38523-0.11061-0.46947
  -1  -6  -3 8804.83  451.00   1-0.79547-0.78614-0.59463-0.39464-0.11676-0.47564
   1   6   4   37.95   47.52   1-0.66181-0.68721-0.43835-0.68552-0.60815-0.24039
  -1  -6  -4   66.79   49.97   1-0.79779-0.77236-0.57690-0.32927-0.17522-0.54316
  -1  -6  -4    1.44   37.08   1-0.79545-0.76993 0.38114 0.62964 0.47115 0.10367
   1   6   5  531.70  148.62   1-0.61402-0.65630-0.39642-0.68992-0.68251-0.30539
  -1  -6  -5  579.59  120.80   1-0.79137-0.74868-0.56764-0.27325-0.22696-0.60398
  -1  -6  -5  467.64  136.36   1-0.80355-0.75934-0.55346-0.26052-0.21905-0.59625
  -1  -6  -5  721.56   95.69   1-0.79925-0.75649 0.34903 0.64420 0.48925 0.11280
   1   6   6 3041.66  210.09   1-0.56405-0.62353-0.35381-0.69399-0.74609-0.35996
  -1  -6  -6 3518.81  253.31   1-0.78456-0.72434-0.55899-0.21804-0.26827-0.65404
  -1  -6  -6 3531.23  290.85   1-0.80406-0.74245-0.53777-0.19820-0.25353-0.63990
  -1  -6  -6 3563.07  229.49   1-0.80187-0.74186 0.31778 0.65962 0.50597 0.12055
   1   6   7 9345.01  429.21   1-0.51367-0.59035-0.31180-0.69865-0.79932-0.40418
  -1  -6  -7 8293.60  383.11   1-0.77845-0.70095-0.55176-0.16407-0.29926-0.69407
  -1  -6  -7 8872.79  447.39   1-0.80368-0.72466-0.52540-0.13920-0.27936-0.67489
  -1  -6  -7 9462.57  401.85   1-0.80342-0.72599 0.28749 0.67590 0.52139 0.12683
   1   6   8 3974.20  286.83   1-0.46441-0.55890-0.27144-0.70409-0.84299-0.43803
  -1  -6  -8 3366.72  245.91   1-0.77337-0.67859-0.54601-0.11157-0.32213-0.72598
  -1  -6  -8 3745.52  292.35   1-0.80299-0.70656-0.51612-0.08329-0.29802-0.70272
  -1  -6  -8 3830.11  253.89   1-0.80405-0.70935 0.25720 0.69228 0.53604 0.13249
   1   6   9  910.50  109.65   1-0.41519-0.52690-0.23171-0.71094-0.87972-0.46575
  -1  -6  -9  745.51   89.76   1-0.76951-0.65746-0.54175-0.06057-0.33814-0.75104
  -1  -6  -9  861.80  119.42   1-0.80231-0.68848-0.50962-0.03016-0.31076-0.72462
  -1  -6  -9 1015.05   86.35   1-0.80377-0.69182 0.22714 0.70888 0.54986 0.13732
   1   6  10 5321.14  385.52   1-0.36687-0.49581-0.19323-0.71904-0.90998-0.48697
  -1  -6 -10 3913.14  284.14   1-0.76693-0.63760-0.53895-0.01103-0.34834-0.77028
  -1  -6 -10 5216.12  349.56   1-0.80263-0.67343 0.19719 0.72559 0.56292 0.14139
   1   6  11 4859.62  362.75   1-0.31888-0.46591-0.15543-0.72761-0.93496-0.50348
  -1  -6 -11 5099.96  341.07   1-0.80066-0.65420 0.16726 0.74232 0.57529 0.14477
   1   6  12   99.52   64.73   1-0.27252-0.43684-0.11931-0.73804-0.95472-0.51425
   1   6  12    5.22  136.94   1 0.00000-0.16239-0.20793-0.82797-0.97814-0.53674
  -1  -6 -12   90.93   50.10   1-0.79786-0.63414 0.13728 0.75901 0.58700 0.14750
   1   6  13  249.65   55.48   1-0.22778-0.41168-0.08477-0.74863-0.97001-0.51967
   1   6  13  201.07  174.00   1 0.00000-0.17960-0.15760-0.82424-0.98750-0.53699
  -1  -6 -13  161.78   67.24   1-0.79422-0.61326 0.10719 0.77558 0.59809 0.14960
   1   6  14  864.92  110.24   1-0.18330-0.38469-0.05075-0.76104-0.98174-0.52232
   1   6  14  835.21  172.46   1 0.00000-0.19680-0.10871-0.82196-0.99407-0.53445
  -1  -6 -14  773.94  122.87   1-0.78975-0.59153 0.07694 0.79199 0.60857 0.15110
  -1  -6 -15  375.67  173.63   1-0.02620 0.18738 0.06721 0.82773 0.99739 0.52890
   1   6  15  647.43  127.81   1-0.13955-0.35841-0.01755-0.77429-0.99005-0.52155
   1   6  15  694.23  169.00   1 0.00000-0.21242-0.06124-0.82154-0.99812-0.52910
   1   7 -18  689.01  141.91   1-0.62210-0.27015-0.40343 0.36922 0.67098 0.88920
   1   7 -18  576.87  107.13   1-0.59513-0.24204-0.42305 0.34894 0.68325 0.90534
   1   7 -17 2117.57  206.08   1-0.61975-0.28496-0.40138 0.32460 0.67438 0.90190
   1   7 -17 2202.90  157.97   1-0.59832-0.26247-0.41807 0.30726 0.68353 0.91471
   1   7 -16  841.93  142.05   1-0.61927-0.30165-0.40097 0.27835 0.67506 0.91187
   1   7 -16 1247.27  149.46   1-0.59861-0.28000-0.41761 0.26105 0.68356 0.92382
   1   7 -15  625.67  105.80   1-0.62089-0.32043-0.40238 0.23029 0.67273 0.91885
   1   7 -15  586.91  107.69   1-0.14566 0.15731 0.02217 0.65350-0.98908-0.74039
   1   7 -15  764.54   87.30   1-0.59533-0.29396-0.42273 0.20926 0.68327 0.93262
   1   7 -14 1427.60  170.02   1-0.62483-0.34152-0.40579 0.18021 0.66701 0.92243
   1   7 -14  787.94  158.13   1-0.30639-0.02052 0.14567 0.73029-0.94069-0.68282
   1   7 -14 1210.39  117.13   1-0.58744-0.30331-0.43485 0.15048 0.68249 0.94093
   1   7 -13   49.18   74.35   1-0.63200-0.36608-0.41204 0.12768 0.65634 0.92178
  -1  -7  13  150.06  112.45   1-0.14179-0.40978-0.01924-0.55668 0.98970 0.72262
   1   7 -13   13.24   44.54   1-0.43011-0.16202 0.24370 0.78184-0.86926-0.60204
   1   7 -13  -32.81   86.54   1 0.00000 0.26574 0.09207 0.63145-0.99575-0.72845
   1   7 -13   34.31   33.12   1-0.57327-0.30638-0.45594 0.08272 0.68078 0.94830
   1   7 -12  120.52   80.62   1-0.64116-0.39245-0.42007 0.07291 0.64221 0.91687
  -1  -7  12  211.43  110.64   1-0.19815-0.44888-0.06207-0.55290 0.97820 0.70199
   1   7 -12  167.18   50.03   1-0.52770-0.27682 0.32341 0.81494-0.78545-0.50915
   1   7 -12  112.01   63.71   1 0.00000 0.24863 0.16652 0.65926-0.98603-0.70961
   1   7 -12  116.01   35.23   1-0.55013-0.30047-0.48866 0.00334 0.67717 0.95378
   1   7 -11 1914.32  208.75   1-0.65323-0.42172-0.43073 0.01553 0.62269 0.90659
  -1  -7  11 1687.38  180.63   1-0.25661-0.49010-0.10700-0.55121 0.96057 0.67524
   1   7 -11 2107.08  183.97   1-0.60403-0.36925 0.38782 0.83278-0.69622-0.41244
   1   7 -11 2109.93  203.86   1 0.00000 0.23165 0.24541 0.69138-0.96941-0.68433
   1   7 -11 1799.70  148.14   1-0.51348-0.28106-0.53656-0.09122 0.66964 0.95534
   1   7 -10  267.27  118.24   1-0.66827-0.45396-0.44414-0.04461 0.59677 0.88990
  -1  -7  10  310.85  105.65   1-0.31683-0.53129-0.15383-0.55246 0.93592 0.64227
   1   7 -10  300.90   50.83   1-0.66427-0.44674 0.44055 0.83892-0.60385-0.31084
   1   7 -10  401.97   89.59   1 0.00000 0.21451 0.32995 0.72926-0.94399-0.64973
   1   7 -10  308.23   69.13   1-0.45617-0.24098-0.60339-0.20466 0.65408 0.94870
   1   7  -916302.08  640.45   1-0.68618-0.48906-0.46035-0.10755 0.56322 0.86558
[truncated: 2,674,277 more chars]
