# Supplementary material for: Formation of a nona­nuclear copper(II) cluster with 3,5-di­methyl­pyrazolate starting from an NHC complex of copper(I) chloride
Source: Acta Crystallogr E Crystallogr Commun. 2020 Aug 21;76(Pt 9):1486–90. doi: 10.1107/S2056989020011275 (PMC7472752; doi:10.1107/S2056989020011275)
Supplement: Supplementary file 2 [file e-76-01486-Isup2.hkl]

data_I                                                                          
_shelx_title ' doddsb in P -1'                                                  
_shelx_refln_list_code          4                                               
_shelx_F_calc_maximum      279.82                                               
_exptl_crystal_F_000      1239.00                                               
_reflns_d_resolution_high  0.7676                                               
                                                                                
loop_                                                                           
 _space_group_symop_operation_xyz                                               
 'x, y, z'                                                                      
 '-x, -y, -z'                                                                   
                                                                                
_cell_length_a    12.9974                                                       
_cell_length_b    13.9305                                                       
_cell_length_c    14.7162                                                       
_cell_angle_alpha 106.143                                                       
_cell_angle_beta   93.254                                                       
_cell_angle_gamma  99.819                                                       
                                                                                
_shelx_F_squared_multiplier     1.000                                           
                                                                                
loop_                                                                           
 _refln_index_h                                                                 
 _refln_index_k                                                                 
 _refln_index_l                                                                 
 _refln_F_squared_calc                                                          
 _refln_F_squared_meas                                                          
 _refln_F_squared_sigma                                                         
 _refln_observed_status                                                         
   3   0   0       7598.20      10417.13       186.68 o                         
   4   0   0       3507.31       2856.55        64.77 o                         
   5   0   0        534.97        473.67        19.96 o                         
   6   0   0       3232.88       4277.26       259.62 o                         
   7   0   0         16.97         38.30         9.40 o                         
   8   0   0       1806.50       1646.08        34.88 o                         
   9   0   0         53.51         37.67         5.48 o                         
  10   0   0          6.72         18.89         5.88 o                         
  11   0   0       7030.84       7093.04       192.32 o                         
  12   0   0       4559.97       4593.68       116.50 o                         
  13   0   0        744.27        714.06        27.42 o                         
  14   0   0        228.00        234.42        20.73 o                         
  15   0   0       1821.58       1898.23        93.62 o                         
  16   0   0        831.57        984.01        81.38 o                         
 -16   1   0       1843.24       2113.00       106.45 o                         
 -15   1   0        537.41        541.17        51.58 o                         
 -14   1   0         12.69         -5.56        32.56 o                         
 -13   1   0        620.20        538.91        29.92 o                         
 -12   1   0       1831.44       1760.39        94.18 o                         
 -11   1   0       1338.04       1394.85        64.85 o                         
 -10   1   0         18.22         24.06         4.70 o                         
  -9   1   0         70.55         53.27         5.39 o                         
  -8   1   0       2013.42       1995.40       111.18 o                         
  -7   1   0       2572.38       2760.68       138.40 o                         
  -6   1   0        674.80        641.26        31.98 o                         
  -5   1   0        194.53        158.26         9.75 o                         
  -4   1   0       2522.33       2882.79       113.24 o                         
  -3   1   0        520.87        757.86        24.98 o                         
   2   1   0         41.64        200.15        18.94 o                         
   3   1   0        309.77        710.32        26.58 o                         
   4   1   0       2226.28       2318.01        51.79 o                         
   5   1   0        588.08        324.64        24.87 o                         
   6   1   0       4015.86       3025.23        70.28 o                         
   7   1   0       5914.38       6503.72       137.51 o                         
   8   1   0        899.99        903.91        28.80 o                         
   9   1   0         60.40         45.76         7.14 o                         
  10   1   0       2843.23       2928.90        60.11 o                         
  11   1   0       4315.03       3923.67        88.00 o                         
  12   1   0        317.66        263.40        13.16 o                         
  13   1   0        262.68        232.91        21.71 o                         
  14   1   0       2783.44       2701.15       107.84 o                         
  15   1   0       1350.84       1260.41        63.37 o                         
  16   1   0        395.21        366.46        33.43 o                         
 -16   2   0        962.10        964.70        71.18 o                         
 -15   2   0         53.53         45.25        24.29 o                         
 -14   2   0          3.76          5.06         7.83 o                         
 -13   2   0       1997.09       2225.43       155.32 o                         
 -12   2   0        872.29        899.36        50.68 o                         
 -11   2   0       3218.75       3028.22       115.92 o                         
 -10   2   0         52.37         63.69         6.07 o                         
  -9   2   0        863.01        973.88        62.70 o                         
  -8   2   0       1262.73       1282.38        74.49 o                         
  -7   2   0         17.70         81.70         9.30 o                         
  -6   2   0          0.03         -0.36         6.53 o                         
  -5   2   0       1206.30        947.35        22.35 o                         
  -4   2   0      38880.75      45985.74       383.25 o                         
  -3   2   0        965.48       1421.97        39.81 o                         
   1   2   0       3570.63       4468.54       260.00 o                         
   2   2   0       5435.17       6829.25       207.36 o                         
   3   2   0       1210.04       1199.66        51.75 o                         
   4   2   0       3672.69       2616.62       127.69 o                         
   5   2   0       2831.62       2337.42        87.83 o                         
   6   2   0       2680.02       2287.99        84.29 o                         
   7   2   0       7410.12       7530.82       195.34 o                         
   8   2   0       5214.79       4856.11        81.82 o                         
   9   2   0       1572.34       1377.40        29.36 o                         
  10   2   0        496.83        506.85        21.58 o                         
  11   2   0          3.17         -7.25         4.83 o                         
  12   2   0        514.14        541.17        24.39 o                         
  13   2   0       1818.55       1754.76        99.17 o                         
  14   2   0       1766.19       1770.23        84.20 o                         
  15   2   0        412.50        513.70        49.58 o                         
  16   2   0        818.34        766.80        44.43 o                         
 -16   3   0         20.49         21.79        27.88 o                         
 -15   3   0        973.14       1355.44        94.17 o                         
 -14   3   0        318.22        337.40        61.46 o                         
 -13   3   0        104.85        124.73        14.79 o                         
 -12   3   0       1400.36       1318.27        55.01 o                         
 -11   3   0         75.92         55.29         8.95 o                         
 -10   3   0        206.51        163.25        11.09 o                         
  -9   3   0       4618.03       4462.10       162.78 o                         
  -8   3   0       2315.10       2757.61        85.41 o                         
  -7   3   0       2767.74       3561.52        52.50 o                         
  -6   3   0        629.71        518.24        19.37 o                         
  -5   3   0       6415.37       7978.68       162.72 o                         
  -4   3   0        144.14        140.36        10.81 o                         
  -3   3   0      18221.03      20107.39       452.71 o                         
  -2   3   0         35.63         46.88         8.24 o                         
  -1   3   0       2746.00       3087.23       225.13 o                         
   0   3   0       3842.96       4830.39       168.34 o                         
   1   3   0         92.60         83.59         9.48 o                         
   2   3   0       4844.93       4601.95       187.37 o                         
   3   3   0       5933.82       4420.49       143.06 o                         
   4   3   0       3287.35       2610.67        77.73 o                         
   5   3   0       2014.18       2115.04        53.06 o                         
   6   3   0       8376.56       7586.62       159.57 o                         
   7   3   0      15463.54      15765.19       409.06 o                         
   8   3   0        342.25        314.20        19.33 o                         
   9   3   0        303.64        314.79        11.80 o                         
  10   3   0       1405.39       1300.83        38.55 o                         
  11   3   0        799.24        735.19        25.45 o                         
  12   3   0        937.13        882.43        35.95 o                         
  13   3   0       5154.44       5024.94       288.59 o                         
  14   3   0         70.70         49.85        10.43 o                         
  15   3   0        238.79        271.86        19.66 o                         
 -16   4   0        683.24        638.00        47.58 o                         
 -15   4   0       1757.79       1869.98       288.08 o                         
 -14   4   0        418.75        383.68        61.91 o                         
 -13   4   0        513.21        528.75        65.87 o                         
 -12   4   0         14.43         32.13         7.74 o                         
 -11   4   0        564.62        636.46        24.90 o                         
 -10   4   0       3587.13       3542.52        78.40 o                         
  -9   4   0       3432.27       3394.32        68.12 o                         
  -8   4   0       1720.47       1847.66        59.55 o                         
  -7   4   0       1257.91       1127.32        65.23 o                         
  -6   4   0        212.07        267.07        12.26 o                         
  -5   4   0       6109.87       8010.84       178.76 o                         
  -4   4   0      34666.55      36753.13       770.57 o                         
  -3   4   0        621.95        622.73        27.37 o                         
  -2   4   0       2742.51       3091.67       110.63 o                         
  -1   4   0       7563.63       8116.79       183.58 o                         
   0   4   0       7509.35       7839.72       135.65 o                         
   1   4   0       1954.10       2155.87        75.52 o                         
   2   4   0        555.02        266.58        14.18 o                         
   3   4   0       2954.54       3290.08        79.06 o                         
   4   4   0         79.51        135.16         7.07 o                         
   5   4   0        738.45        786.97        20.10 o                         
   6   4   0      15244.98      14366.11       170.19 o                         
   7   4   0        554.19        543.26        21.01 o                         
   8   4   0        124.61         81.53         6.06 o                         
   9   4   0        143.37        151.94        11.41 o                         
  10   4   0       2036.56       1916.07        82.07 o                         
  11   4   0        614.35        598.78        24.52 o                         
  12   4   0       2702.97       2510.93       119.87 o                         
  13   4   0        913.72        922.13        34.90 o                         
  14   4   0        225.62        238.65        18.21 o                         
  15   4   0        426.33        437.53        28.86 o                         
 -16   5   0       1213.81       1114.98        77.13 o                         
 -15   5   0        379.30        417.60        31.05 o                         
 -14   5   0        392.50        336.57        48.17 o                         
 -13   5   0         10.04         14.47         7.88 o                         
 -12   5   0        717.16        638.97        35.69 o                         
 -11   5   0      15786.97      15859.51       330.61 o                         
 -10   5   0       3284.71       3297.19        69.99 o                         
  -9   5   0       2707.76       2547.38        80.99 o                         
  -8   5   0       3063.38       3346.46        89.93 o                         
  -7   5   0        933.48        908.74        22.89 o                         
  -6   5   0        112.17         53.95         6.39 o                         
  -5   5   0      26811.98      30406.61       795.43 o                         
  -4   5   0      10714.87      10310.78       255.95 o                         
  -3   5   0        155.83        332.56        14.63 o                         
  -2   5   0       1973.90       1586.93        41.11 o                         
  -1   5   0       1124.56        738.44        42.25 o                         
   0   5   0       5913.98       6197.90       231.48 o                         
   1   5   0       3870.97       4507.94       100.37 o                         
   2   5   0       7723.41       7645.19       248.82 o                         
   3   5   0       9559.10       9613.13       121.58 o                         
   4   5   0         26.96         20.76         5.93 o                         
   5   5   0       5473.37       4784.00        80.31 o                         
   6   5   0         92.16         50.11         6.00 o                         
   7   5   0       2956.37       2855.49        82.34 o                         
   8   5   0        724.01        599.38        22.63 o                         
   9   5   0          4.01          2.47         5.54 o                         
  10   5   0       1266.53       1152.28        30.66 o                         
  11   5   0       5069.33       4593.75       112.05 o                         
  12   5   0        997.09       1034.95        42.74 o                         
  13   5   0        275.59        251.20        17.81 o                         
  14   5   0       3663.17       3597.58       188.42 o                         
 -16   6   0         10.51         34.05        21.38 o                         
 -15   6   0        244.55        345.39        41.88 o                         
 -14   6   0       2047.11       2028.95       102.52 o                         
 -13   6   0         18.81         24.72        11.58 o                         
 -12   6   0        787.15        755.99        38.33 o                         
 -11   6   0       6182.72       5932.81        97.60 o                         
 -10   6   0        247.98        221.72        19.51 o                         
  -9   6   0         40.75         74.81         7.65 o                         
  -8   6   0          5.72         12.41         5.11 o                         
  -7   6   0        279.55        263.43         9.09 o                         
  -6   6   0       7787.49       7655.08        92.44 o                         
  -5   6   0        880.17        908.05        21.23 o                         
  -4   6   0       1819.82       2213.28        49.24 o                         
  -3   6   0       1297.97       1074.94        29.43 o                         
  -2   6   0        163.31         92.49         7.62 o                         
  -1   6   0        526.34        516.10        15.95 o                         
   0   6   0       6280.96       5550.50       126.63 o                         
   1   6   0       1597.27       1697.75        55.66 o                         
   2   6   0       4806.51       4818.93        84.66 o                         
   3   6   0       5473.30       5081.98        86.20 o                         
   4   6   0       3679.95       3642.64        60.07 o                         
   5   6   0       1796.53       1536.80        44.77 o                         
   6   6   0       2050.44       2034.40        49.32 o                         
   7   6   0         76.47        102.67         7.98 o                         
   8   6   0        512.04        515.45        18.98 o                         
   9   6   0          8.47         -1.52         4.29 o                         
  10   6   0       2414.78       2448.64        76.80 o                         
  11   6   0       2652.43       2201.96       110.07 o                         
  12   6   0        466.79        470.86        23.89 o                         
  13   6   0       2221.87       2239.90        51.00 o                         
  14   6   0        295.36        209.19        38.43 o                         
 -16   7   0        562.32        590.45        56.16 o                         
 -15   7   0          5.66         19.83        16.66 o                         
 -14   7   0         65.01         66.08        14.57 o                         
 -13   7   0       1759.93       1875.66       131.72 o                         
 -12   7   0       1970.56       1822.27        64.08 o                         
 -11   7   0         22.41         23.75         6.93 o                         
 -10   7   0         24.64         34.66         5.17 o                         
  -9   7   0       1148.27       1225.77        53.05 o                         
  -8   7   0          0.62          8.60         5.48 o                         
  -7   7   0         53.97         70.16         6.36 o                         
  -6   7   0       3374.32       3277.56        47.45 o                         
  -5   7   0       4182.28       4155.62        57.18 o                         
  -4   7   0       1451.70       1350.96        32.61 o                         
  -3   7   0        537.21        661.76        20.44 o                         
  -2   7   0       2317.13       2221.33        50.29 o                         
  -1   7   0        139.93        126.92         9.62 o                         
   0   7   0        106.96         68.92        16.18 o                         
   1   7   0         19.78         27.35         8.58 o                         
   2   7   0       3160.83       3127.10       127.67 o                         
   3   7   0      26839.30      25335.07       294.67 o                         
   4   7   0       1398.31       1352.14        41.15 o                         
   5   7   0         29.56         18.92         6.76 o                         
   6   7   0        768.91        565.53        23.27 o                         
   7   7   0        452.76        506.85        24.10 o                         
   8   7   0        433.07        476.61        23.12 o                         
   9   7   0       2741.88       2455.30        89.82 o                         
  10   7   0         10.02          9.06         7.93 o                         
  11   7   0        149.89        134.64        12.15 o                         
  12   7   0        866.70        854.23        47.18 o                         
  13   7   0        325.40        374.01        28.79 o                         
 -16   8   0        227.28        199.13        31.92 o                         
 -15   8   0          1.98         -5.67        14.05 o                         
 -14   8   0        384.64        386.89        32.15 o                         
 -13   8   0       5051.06       4601.04       163.61 o                         
 -12   8   0        141.84        123.63        11.35 o                         
 -11   8   0         42.90         34.65         8.45 o                         
 -10   8   0        883.43        822.13        39.65 o                         
  -9   8   0        325.87        355.60        18.83 o                         
  -8   8   0       2237.38       2037.69        38.29 o                         
  -7   8   0        876.56        899.75        25.84 o                         
  -6   8   0        425.82        522.08        16.07 o                         
  -5   8   0        449.21        420.25        13.99 o                         
  -4   8   0       2847.29       2727.82        83.15 o                         
  -3   8   0        205.32        335.75        20.97 o                         
  -2   8   0       2599.36       2173.14        52.65 o                         
  -1   8   0          4.65          1.33         5.83 o                         
   0   8   0        226.36        258.21        14.61 o                         
   1   8   0       8347.23       7881.17       166.58 o                         
   2   8   0      35654.02      34858.91       583.59 o                         
   3   8   0       3374.07       3205.95        89.42 o                         
   4   8   0         53.31         98.34         9.59 o                         
   5   8   0        350.10        386.18        13.76 o                         
   6   8   0       1691.96       1572.90        86.90 o                         
   7   8   0       1334.52       1355.70        43.75 o                         
   8   8   0       1025.62        957.21        44.41 o                         
   9   8   0         48.81         59.36        10.11 o                         
  10   8   0         52.05         65.90        10.22 o                         
  11   8   0        181.13        182.63        23.57 o                         
  12   8   0         23.50         59.82        10.69 o                         
  13   8   0       2586.94       2269.97        76.75 o                         
 -15   9   0       1971.98       2137.00       202.97 o                         
 -14   9   0       2047.07       2111.34        68.44 o                         
 -13   9   0       2292.83       2166.54       282.10 o                         
 -12   9   0         68.62         43.87        11.00 o                         
 -11   9   0        628.00        529.22        23.40 o                         
 -10   9   0          8.75         16.53         6.79 o                         
  -9   9   0       1520.42       1402.52        69.47 o                         
  -8   9   0        845.63        731.23        34.75 o                         
  -7   9   0          3.87          9.44         5.09 o                         
  -6   9   0        237.38        240.26        10.22 o                         
  -5   9   0       1562.22       1698.99        36.42 o                         
  -4   9   0        752.56        711.82        37.89 o                         
  -3   9   0       1072.47       1080.73        40.89 o                         
  -2   9   0       3220.63       2945.68        66.52 o                         
  -1   9   0        109.20        124.71        17.68 o                         
   0   9   0        144.80        141.62         9.12 o                         
   1   9   0      15697.28      14513.83       269.44 o                         
   2   9   0       5015.62       5066.33        86.14 o                         
   3   9   0        186.92        183.44        10.99 o                         
   4   9   0        272.60        246.41        10.74 o                         
   5   9   0        123.74        114.00         9.16 o                         
   6   9   0        195.34        249.24        11.56 o                         
   7   9   0         83.55         89.74         9.94 o                         
   8   9   0         13.71         38.88         9.38 o                         
   9   9   0         36.61         32.42        13.89 o                         
  10   9   0        115.48         90.86         9.35 o                         
  11   9   0         69.98        102.66        12.72 o                         
  12   9   0       1579.83       1607.41        55.93 o                         
 -15  10   0       2209.68       2379.00       132.27 o                         
 -14  10   0       1043.25       1077.99        71.66 o                         
 -13  10   0        407.52        331.38       131.52 o                         
 -12  10   0         20.83         16.45         6.64 o                         
 -11  10   0         51.44         55.39         8.05 o                         
 -10  10   0        594.05        550.45        39.31 o                         
  -9  10   0        653.85        565.33        27.41 o                         
  -8  10   0          4.59          6.03         5.82 o                         
  -7  10   0        887.33        840.46        23.49 o                         
  -6  10   0        325.73        345.85        13.62 o                         
  -5  10   0          0.40         15.59         5.16 o                         
  -4  10   0       5494.88       5172.82        65.99 o                         
  -3  10   0       2521.81       2558.66        69.21 o                         
  -2  10   0       2534.91       2448.65        51.01 o                         
  -1  10   0       1130.99       1086.88        51.38 o                         
   0  10   0      10355.93       9491.74       439.17 o                         
   1  10   0       1447.76       1440.75        48.13 o                         
   2  10   0        395.95        399.49        14.13 o                         
   3  10   0       2481.56       2307.59       138.11 o                         
   4  10   0        522.61        603.33        23.87 o                         
   5  10   0         98.38         85.19         9.71 o                         
   6  10   0        892.14        897.64        37.10 o                         
   7  10   0         66.08         63.19        13.21 o                         
   8  10   0         70.32         64.26        12.01 o                         
   9  10   0       2112.88       2377.13        61.26 o                         
  10  10   0        129.60        134.01        18.64 o                         
  11  10   0        808.18        842.16        39.02 o                         
 -14  11   0          1.06        -13.44        10.51 o                         
 -13  11   0        116.54         83.96        40.56 o                         
 -12  11   0         47.15         62.19         8.75 o                         
 -11  11   0         64.94         52.57         8.58 o                         
 -10  11   0        167.10        165.39        11.89 o                         
  -9  11   0       1047.22       1034.24        53.67 o                         
  -8  11   0         15.89         24.17         7.34 o                         
  -7  11   0         41.66         36.91         6.86 o                         
  -6  11   0        529.77        531.13        22.44 o                         
  -5  11   0       2558.01       2585.60        63.41 o                         
  -4  11   0        537.80        532.37        22.95 o                         
  -3  11   0         10.49          9.77         6.06 o                         
  -2  11   0         28.01         -2.33         7.38 o                         
  -1  11   0       3755.05       3190.80       119.58 o                         
   0  11   0       5009.90       4749.43       279.44 o                         
   1  11   0         84.90         75.99         7.77 o                         
   2  11   0        841.20        842.53        29.91 o                         
   3  11   0       3109.03       3072.57       142.55 o                         
   4  11   0        110.07        119.40        10.59 o                         
   5  11   0         57.40         54.17        10.84 o                         
   6  11   0         22.07         62.54        16.43 o                         
   7  11   0         82.27        129.56        15.23 o                         
   8  11   0        903.61        917.92        55.98 o                         
   9  11   0       1392.71       1457.11        58.51 o                         
  10  11   0        942.54        868.61        70.94 o                         
 -14  12   0        279.55        231.74       122.16 o                         
 -13  12   0        264.33        243.24        34.12 o                         
 -12  12   0        175.97        219.85        23.19 o                         
 -11  12   0        165.61        108.15        12.53 o                         
 -10  12   0         62.87         44.54        12.92 o                         
  -9  12   0        161.18        175.71        18.31 o                         
  -8  12   0       1758.83       1809.01        61.69 o                         
  -7  12   0        805.07        837.36        38.87 o                         
  -6  12   0         44.87         27.73         8.67 o                         
  -5  12   0         61.52         94.67        20.92 o                         
  -4  12   0        195.61        165.88        14.12 o                         
  -3  12   0       3808.79       3334.92       516.75 o                         
  -2  12   0       7606.98       6935.35       480.95 o                         
  -1  12   0       1488.26       1483.13       226.97 o                         
   0  12   0        248.63        264.14        31.30 o                         
   1  12   0        287.68        383.06        35.94 o                         
   2  12   0       1762.28       1732.99        55.34 o                         
   3  12   0        309.23        304.53        23.59 o                         
   4  12   0         78.28         69.15        17.50 o                         
   5  12   0        242.80        245.99        17.74 o                         
   6  12   0          4.03          3.95         7.75 o                         
   7  12   0        273.32        335.30        23.23 o                         
   8  12   0        461.28        506.28        26.47 o                         
   9  12   0       1217.67       1227.22        58.30 o                         
 -13  13   0         20.49         20.19         9.35 o                         
 -12  13   0          1.52          2.86         9.33 o                         
 -11  13   0        138.10        143.31        17.33 o                         
 -10  13   0        155.90        126.48        20.02 o                         
  -9  13   0       2726.85       2761.93       234.12 o                         
  -8  13   0       1528.40       1726.07        55.04 o                         
  -7  13   0         69.50         33.78        18.19 o                         
  -6  13   0          1.32         -7.22        17.45 o                         
  -5  13   0       1215.69       1313.92        94.24 o                         
  -4  13   0         73.09         68.88        17.96 o                         
  -3  13   0       4460.00       4605.41       187.04 o                         
  -2  13   0       2389.80       2442.07       105.66 o                         
  -1  13   0        137.92        102.33        17.55 o                         
   0  13   0         36.93         61.14        14.14 o                         
   1  13   0       1462.41       1526.22        63.21 o                         
   2  13   0         12.60         -3.61        21.18 o                         
   3  13   0       1743.53       1854.66        44.59 o                         
   4  13   0       1515.01       1497.02        55.02 o                         
   5  13   0        469.58        452.46        28.07 o                         
   6  13   0        111.86        113.19        12.69 o                         
   7  13   0        192.75        188.13        18.38 o                         
   8  13   0        737.50        819.45        65.80 o                         
 -12  14   0         12.59         13.57        10.92 o                         
 -11  14   0        392.68        413.81        92.33 o                         
 -10  14   0        311.00        332.72        29.31 o                         
  -9  14   0        360.48        238.18        36.82 o                         
  -8  14   0         90.33         51.03        30.05 o                         
  -7  14   0        329.78        245.89        34.00 o                         
  -6  14   0         11.50         20.60        16.09 o                         
  -5  14   0        951.72       1142.48        83.09 o                         
  -4  14   0        618.42        686.28        58.32 o                         
  -3  14   0       1051.16       1211.07        82.41 o                         
  -2  14   0         22.72         32.53        19.09 o                         
  -1  14   0         19.55         37.55        20.42 o                         
   0  14   0        916.04       1102.23        79.78 o                         
   1  14   0         61.76         44.10        15.11 o                         
   2  14   0        300.24        291.58        27.55 o                         
   3  14   0         11.44         -1.36        12.94 o                         
   4  14   0         50.07         58.23        14.20 o                         
   5  14   0        361.92        406.15        28.92 o                         
   6  14   0        578.01        575.80        29.34 o                         
   7  14   0        280.96        239.60        33.59 o                         
 -11  15   0        202.97        147.01        23.10 o                         
 -10  15   0        338.28        395.48        53.73 o                         
  -9  15   0        466.88        534.71        54.13 o                         
  -8  15   0          9.59         12.61        13.39 o                         
  -7  15   0         17.90         37.96        19.61 o                         
  -6  15   0         55.79         69.24        16.76 o                         
  -5  15   0        931.88        953.18        76.84 o                         
  -4  15   0        912.12       1102.11        77.91 o                         
  -3  15   0        294.54        277.27        33.64 o                         
  -2  15   0         29.73         38.27        14.76 o                         
  -1  15   0        533.36        477.27        48.23 o                         
   0  15   0        198.15        217.26        32.12 o                         
   1  15   0        436.19        504.05        34.05 o                         
   2  15   0         93.92         75.38        13.26 o                         
   3  15   0         23.88         41.55         8.78 o                         
   4  15   0        280.74        271.86        23.59 o                         
   5  15   0        750.51        749.20        58.58 o                         
  -9  16   0         71.24         45.96        21.47 o                         
  -8  16   0        237.60        220.85        31.34 o                         
  -7  16   0        403.09        475.03        46.39 o                         
  -6  16   0        592.22        655.14        44.12 o                         
  -5  16   0        733.57        794.80        79.20 o                         
  -4  16   0         80.58        114.42        22.04 o                         
  -3  16   0         31.81         41.28        21.23 o                         
  -2  16   0       1278.14       1595.33       109.46 o                         
  -1  16   0          5.60         27.72        20.41 o                         
   0  16   0        101.38        117.43        16.68 o                         
   1  16   0         12.11          4.05         9.11 o                         
   2  16   0          6.80          5.86        13.06 o                         
   3  16   0        195.14        172.44        25.81 o                         
  -6  17   0        230.20        244.82        40.21 o                         
  -5  17   0          4.88        -10.97        17.11 o                         
  -4  17   0         37.21         28.10        13.44 o                         
  -3  17   0         21.77         43.85        19.33 o                         
  -2  17   0        162.52        186.77        26.65 o                         
  -1  17   0        670.03        818.69        67.05 o                         
   0  17   0        303.07        234.27        43.04 o                         
   0 -17   1        364.68        388.77        54.27 o                         
   1 -17   1         38.16         50.15        20.57 o                         
   2 -17   1        382.86        431.14        47.53 o                         
   3 -17   1        214.13        341.91        43.84 o                         
   4 -17   1        118.59        148.43        28.64 o                         
   5 -17   1         32.06         65.01        25.25 o                         
   6 -17   1          1.03          5.18        16.71 o                         
   7 -17   1         13.87          7.16        18.78 o                         
  -4 -16   1        450.85        468.83        51.87 o                         
  -3 -16   1          0.69         -1.47        18.01 o                         
  -2 -16   1         45.60         46.09         9.28 o                         
  -1 -16   1        490.72        512.44        36.27 o                         
   0 -16   1          4.18          1.83        13.39 o                         
   1 -16   1        441.18        642.98        46.13 o                         
   2 -16   1        979.26        974.83        91.15 o                         
   3 -16   1          4.83          4.98        17.29 o                         
   4 -16   1         19.19         42.24        20.29 o                         
   5 -16   1         39.24         41.62        20.90 o                         
   6 -16   1         25.21         63.16        23.12 o                         
   7 -16   1        100.61         85.51        22.07 o                         
   8 -16   1        485.85        541.88        52.70 o                         
   9 -16   1        142.55        130.91        21.86 o                         
  -6 -15   1        294.50        373.72        42.16 o                         
  -5 -15   1        301.00        310.02        35.63 o                         
  -4 -15   1          0.29          0.86        12.29 o                         
  -3 -15   1        131.59        133.62        24.90 o                         
  -2 -15   1        957.73       1034.63        68.67 o                         
  -1 -15   1        311.58        351.06        28.36 o                         
   0 -15   1        192.63        153.03        23.95 o                         
   1 -15   1       1151.38       1408.88        89.66 o                         
   2 -15   1        128.24        184.31        30.35 o                         
   3 -15   1         11.60        -16.83        12.51 o                         
   4 -15   1        819.03        926.51        61.94 o                         
   5 -15   1        359.51        329.43        41.29 o                         
   6 -15   1        136.10        155.61        27.24 o                         
   7 -15   1          2.19        -17.87        12.77 o                         
   8 -15   1          8.65         12.89        18.68 o                         
   9 -15   1         39.07         66.45        22.77 o                         
  10 -15   1       1125.50        975.34        83.19 o                         
  11 -15   1        177.57        212.78        28.39 o                         
  -7 -14   1        560.54        609.28        63.33 o                         
  -6 -14   1        668.79        720.21        53.12 o                         
  -5 -14   1          3.14          4.04        12.47 o                         
  -4 -14   1         67.16         57.42         8.71 o                         
  -3 -14   1       1044.02       1064.96        41.02 o                         
  -2 -14   1       2526.44       2775.53        65.38 o                         
  -1 -14   1        281.49        342.44        24.40 o                         
   0 -14   1         84.28         76.94        16.07 o                         
   1 -14   1        519.83        636.68        61.69 o                         
   2 -14   1         42.26         53.35        19.91 o                         
   3 -14   1        163.04        110.90        23.08 o                         
   4 -14   1        205.24        203.08        19.17 o                         
   5 -14   1        589.59        593.84        58.97 o                         
   6 -14   1        345.50        509.74        53.17 o                         
   7 -14   1          0.11        -25.29        16.86 o                         
   8 -14   1       1757.70       2138.93        76.82 o                         
   9 -14   1       3780.48       4310.30       123.70 o                         
  10 -14   1        173.50        214.82        44.16 o                         
  11 -14   1          0.69         -3.34        10.23 o                         
  12 -14   1          6.12          1.97        24.70 o                         
  -8 -13   1        552.14        649.99        33.37 o                         
  -7 -13   1        129.93        124.84        17.51 o                         
  -6 -13   1         56.46         69.12        10.82 o                         
  -5 -13   1        237.27        295.82        26.01 o                         
  -4 -13   1        985.23       1053.87        48.36 o                         
  -3 -13   1       3290.61       3418.64        77.17 o                         
  -2 -13   1        122.24        133.70        13.22 o                         
  -1 -13   1         96.23        126.76        30.42 o                         
   0 -13   1        962.38        917.68        65.08 o                         
   1 -13   1        282.86        305.18        28.26 o                         
   2 -13   1       1143.17       1215.46        84.33 o                         
   3 -13   1         98.32        148.97        26.23 o                         
   4 -13   1          2.31         18.59        19.33 o                         
   5 -13   1        260.83        251.48        21.75 o                         
   6 -13   1         58.35         51.55        18.34 o                         
   7 -13   1       1537.87       1683.10       114.87 o                         
   8 -13   1       5461.38       6380.23       123.91 o                         
   9 -13   1       2184.11       2517.14        66.47 o                         
  10 -13   1          1.86          2.93        17.00 o                         
  11 -13   1        200.00        235.48        33.43 o                         
  12 -13   1         16.89          2.16        22.69 o                         
  13 -13   1         90.63        116.14        41.56 o                         
 -10 -12   1         87.44         73.79        24.59 o                         
  -9 -12   1        456.53        491.67        35.85 o                         
  -8 -12   1        439.33        447.06        34.40 o                         
  -7 -12   1          0.71         -5.82         7.45 o                         
  -6 -12   1        169.31        243.17        20.67 o                         
  -5 -12   1        515.36        585.11        35.70 o                         
  -4 -12   1        958.88       1079.60        46.16 o                         
  -3 -12   1        338.82        447.46        52.86 o                         
  -2 -12   1       1305.05       1324.02        41.72 o                         
  -1 -12   1        136.12        168.43        24.53 o                         
   0 -12   1        803.72        716.73        45.95 o                         
   1 -12   1       1061.94       1011.14        45.89 o                         
   2 -12   1        206.47        181.54        14.73 o                         
   3 -12   1         17.58         -0.77        28.85 o                         
   4 -12   1        708.63        711.03        53.65 o                         
   5 -12   1       1076.46       1113.58        43.66 o                         
   6 -12   1       2573.79       2468.56       135.80 o                         
   7 -12   1       6498.34       7380.61       208.69 o                         
   8 -12   1       1281.40       1322.64        67.73 o                         
   9 -12   1        279.45        260.75        27.27 o                         
  10 -12   1         11.56         18.40         9.19 o                         
  11 -12   1         14.89         26.99         7.82 o                         
  12 -12   1         23.82         44.20        17.41 o                         
  13 -12   1          0.23          1.88        10.00 o                         
  14 -12   1         44.56          8.76        17.26 o                         
 -11 -11   1         96.19         82.89        17.73 o                         
 -10 -11   1          2.98          6.87        20.56 o                         
  -9 -11   1        926.06        859.40        47.54 o                         
  -8 -11   1         43.88         42.90        10.17 o                         
  -7 -11   1          0.11          7.89        22.64 o                         
  -6 -11   1        967.73       1060.35        55.93 o                         
  -5 -11   1        451.34        471.75        23.68 o                         
  -4 -11   1         23.31          6.43         6.79 o                         
  -3 -11   1       4956.11       4973.82        87.82 o                         
  -2 -11   1          3.59         -5.33         6.15 o                         
  -1 -11   1       2852.04       2753.95        63.51 o                         
   0 -11   1       4169.38       4070.45       127.42 o                         
   1 -11   1        371.20        344.68        29.63 o                         
   2 -11   1         62.09         45.06         6.74 o                         
   3 -11   1        126.09        122.73        10.00 o                         
   4 -11   1       1930.15       2018.27        58.47 o                         
   5 -11   1         58.13         83.90        12.08 o                         
   6 -11   1       5373.12       5291.84       149.47 o                         
   7 -11   1        437.95        466.21        16.77 o                         
   8 -11   1        911.33        994.36        30.27 o                         
   9 -11   1        211.90        186.30        14.46 o                         
  10 -11   1        699.72        616.18        30.50 o                         
  11 -11   1        328.61        305.80        19.45 o                         
  12 -11   1          2.12         10.37         6.98 o                         
  13 -11   1        101.89         71.98        30.65 o                         
  14 -11   1         44.68         18.02        10.88 o                         
 -11 -10   1         60.64         71.71        13.78 o                         
 -10 -10   1        871.62       1038.71        56.33 o                         
  -9 -10   1         57.55         85.04        13.95 o                         
  -8 -10   1         72.98         90.83        11.42 o                         
  -7 -10   1        204.56        179.11        16.05 o                         
  -6 -10   1        524.38        533.97        35.82 o                         
  -5 -10   1        132.18        172.93        11.57 o                         
  -4 -10   1       4900.82       4575.59       151.62 o                         
  -3 -10   1       4471.61       4435.48        55.51 o                         
  -2 -10   1        267.35        259.39        13.27 o                         
  -1 -10   1       9205.44       8809.17       118.02 o                         
   0 -10   1       2742.36       2551.93        58.07 o                         
   1 -10   1        598.26        546.24        28.88 o                         
   2 -10   1         14.03         -4.93         7.61 o                         
   3 -10   1        872.58        684.96        28.55 o                         
   4 -10   1         59.54         89.69         7.79 o                         
   5 -10   1       4785.53       4975.74        70.49 o                         
   6 -10   1        133.12        138.91         7.30 o                         
   7 -10   1       1642.44       1730.25        36.44 o                         
   8 -10   1       2013.38       1929.18        49.84 o                         
   9 -10   1        191.72        199.81        34.20 o                         
  10 -10   1        654.09        599.94        27.91 o                         
  11 -10   1         12.42         11.02         8.47 o                         
  12 -10   1        266.44        238.42        17.85 o                         
  13 -10   1         62.01         38.76        11.00 o                         
  14 -10   1       1521.75       1674.34       110.47 o                         
  15 -10   1       1596.94       1552.42        89.88 o                         
 -12  -9   1          4.99         -4.51        13.70 o                         
 -11  -9   1        179.81        122.06        17.57 o                         
 -10  -9   1        134.29        180.45        14.65 o                         
  -9  -9   1        651.06        636.33        31.42 o                         
  -8  -9   1       1640.80       1608.90        61.49 o                         
  -7  -9   1       7268.15       7197.80       120.02 o                         
  -6  -9   1        429.48        430.24        21.35 o                         
  -5  -9   1        507.16        450.18        31.67 o                         
  -4  -9   1        161.17        220.28        13.06 o                         
  -3  -9   1       3560.89       3304.88        61.54 o                         
  -2  -9   1      10763.38      10219.27       282.64 o                         
  -1  -9   1       1092.38        855.26        35.69 o                         
   0  -9   1        989.78        890.66        36.65 o                         
   1  -9   1        274.15        278.08        11.19 o                         
   2  -9   1          4.02          5.03         6.66 o                         
   3  -9   1         87.97        167.00        10.29 o                         
   4  -9   1      11432.87      11679.29       198.85 o                         
   5  -9   1       1126.83       1199.46        31.31 o                         
   6  -9   1        905.74        876.03        24.45 o                         
   7  -9   1          2.50          6.93         4.76 o                         
   8  -9   1        203.90        180.70         9.20 o                         
   9  -9   1       1227.02       1143.73        56.85 o                         
  10  -9   1        354.91        312.05        15.01 o                         
  11  -9   1          2.17         17.65         6.64 o                         
  12  -9   1        218.91        194.19        25.58 o                         
  13  -9   1       1749.55       1690.27       117.35 o                         
  14  -9   1       1509.42       1456.53        96.88 o                         
  15  -9   1         11.33          0.00        19.55 o                         
 -13  -8   1         15.58         39.55        14.15 o                         
 -12  -8   1        365.77        467.11        24.92 o                         
 -11  -8   1         36.98         33.29         7.50 o                         
 -10  -8   1        533.90        509.11        25.56 o                         
  -9  -8   1          2.86          3.41         5.61 o                         
  -8  -8   1       3046.60       3214.07       104.82 o                         
  -7  -8   1       1434.87       1359.13        38.56 o                         
  -6  -8   1       3036.95       2827.03        75.71 o                         
  -5  -8   1       2014.15       1805.29        57.58 o                         
  -4  -8   1        276.24        363.44        16.68 o                         
  -3  -8   1      14593.10      14076.66       247.15 o                         
  -2  -8   1      12089.65      11160.87       179.45 o                         
  -1  -8   1        691.98        814.76        33.28 o                         
   0  -8   1       1675.29       1283.05        39.50 o                         
   1  -8   1       1734.24       1658.95        52.93 o                         
   2  -8   1       6084.86       5449.20       190.86 o                         
   3  -8   1       3224.76       3280.59       101.01 o                         
   4  -8   1      11067.56      10582.29       217.89 o                         
   5  -8   1        254.78        235.40         8.21 o                         
   6  -8   1         11.47         17.83         5.89 o                         
   7  -8   1         74.34         62.20         5.61 o                         
   8  -8   1        584.81        533.47        16.73 o                         
   9  -8   1        921.42        910.87        25.04 o                         
  10  -8   1          8.10         17.97         4.88 o                         
  11  -8   1       1248.24       1017.18        92.15 o                         
  12  -8   1       1968.97       1697.07        80.41 o                         
  13  -8   1       3513.25       3307.74       206.89 o                         
  14  -8   1         91.72         87.25        23.05 o                         
  15  -8   1       1623.82       1681.41        72.98 o                         
  16  -8   1        286.11        247.01        42.68 o                         
 -14  -7   1         73.97         33.11        11.71 o                         
 -13  -7   1        600.49        561.04        28.17 o                         
 -12  -7   1        359.02        361.16        21.25 o                         
 -11  -7   1         56.78         49.52         6.20 o                         
 -10  -7   1         70.80         87.46        10.20 o                         
  -9  -7   1        672.82        606.78        37.94 o                         
  -8  -7   1        378.42        365.76        19.59 o                         
  -7  -7   1       5352.52       5272.06        78.54 o                         
  -6  -7   1        765.90        628.72        31.68 o                         
  -5  -7   1       1967.90       1900.10        46.59 o                         
  -4  -7   1      15553.67      15631.12       181.53 o                         
  -3  -7   1       9415.05       9255.96       253.01 o                         
  -2  -7   1       1012.99        839.32        20.76 o                         
  -1  -7   1         48.33         49.40         8.35 o                         
   0  -7   1       3290.90       3313.93        88.03 o                         
   1  -7   1        378.20        301.09        14.01 o                         
   2  -7   1       6966.57       6225.94       110.62 o                         
   3  -7   1       2727.67       2564.39        50.54 o                         
   4  -7   1       5974.43       5764.74        82.16 o                         
   5  -7   1        635.58        502.91        14.96 o                         
   6  -7   1        305.15        415.05        12.54 o                         
   7  -7   1          3.82          1.76         5.20 o                         
   8  -7   1       3385.11       3293.45        45.32 o                         
   9  -7   1        189.48        168.19         8.21 o                         
  10  -7   1         87.80         86.69         7.40 o                         
  11  -7   1        701.64        594.49        77.93 o                         
  12  -7   1       5300.66       5035.96       239.89 o                         
  13  -7   1        448.46        415.60        24.30 o                         
  14  -7   1        203.06        170.61        23.46 o                         
  15  -7   1        172.29        206.13        30.44 o                         
  16  -7   1        128.38        172.01        26.96 o                         
 -14  -6   1       2338.17       2248.16        77.59 o                         
 -13  -6   1        522.03        523.49        21.61 o                         
 -12  -6   1        212.83        174.01        12.95 o                         
 -11  -6   1        820.24        682.12        33.90 o                         
 -10  -6   1         73.58         61.62         6.71 o                         
  -9  -6   1        461.30        470.67        21.36 o                         
  -8  -6   1       7339.15       6904.99       255.24 o                         
  -7  -6   1       1971.44       1864.00        49.73 o                         
  -6  -6   1        215.80        241.50        11.03 o                         
  -5  -6   1      11282.47      10955.14       350.60 o                         
  -4  -6   1      11150.74       9846.18       210.63 o                         
  -3  -6   1        520.14        564.34        22.47 o                         
  -2  -6   1       1104.06        826.03        28.12 o                         
  -1  -6   1       5611.96       5332.08        85.14 o                         
   0  -6   1       1648.07       1886.71        58.91 o                         
   1  -6   1        482.15        616.58        21.40 o                         
   2  -6   1       1164.97       1376.90        33.64 o                         
   3  -6   1       3301.02       3720.12        68.89 o                         
   4  -6   1       3559.72       3264.36        57.62 o                         
   5  -6   1       7754.33       7374.06        91.50 o                         
   6  -6   1       1612.28       1378.34        30.47 o                         
   7  -6   1          1.84          4.61         4.82 o                         
   8  -6   1        416.93        349.74        16.05 o                         
   9  -6   1         16.55         21.61         5.99 o                         
  10  -6   1       5898.24       5496.82       155.33 o                         
  11  -6   1      14747.55      13867.39       366.72 o                         
  12  -6   1        679.37        652.89        31.68 o                         
  13  -6   1         20.87         22.46        20.08 o                         
  14  -6   1        959.71       1077.98       100.05 o                         
  15  -6   1         63.01         50.44        25.97 o                         
  16  -6   1         79.48        130.40        27.67 o                         
 -15  -5   1        513.46        455.64        38.27 o                         
 -14  -5   1        911.78        970.18        36.71 o                         
 -13  -5   1         36.19         14.99         6.75 o                         
 -12  -5   1        535.10        481.58        31.84 o                         
 -11  -5   1         70.81         77.57         7.71 o                         
 -10  -5   1          2.10         13.42         5.95 o                         
  -9  -5   1       1626.49       1590.81        50.93 o                         
  -8  -5   1        204.85        220.04        13.44 o                         
  -7  -5   1         88.05        111.98         9.39 o                         
  -6  -5   1      11089.76      10254.89       139.04 o                         
  -5  -5   1       4618.16       4296.61        73.99 o                         
  -4  -5   1       1344.91       1584.10        50.75 o                         
  -3  -5   1        541.48        659.23        26.83 o                         
  -2  -5   1       6589.79       6221.85       272.42 o                         
  -1  -5   1      16478.12      16190.72       206.76 o                         
   0  -5   1       2557.92       2120.67        75.97 o                         
   1  -5   1        500.50        720.31        47.36 o                         
   2  -5   1      21020.83      20297.08       257.32 o                         
   3  -5   1         88.62         46.74         5.81 o                         
   4  -5   1       6996.97       8102.29        86.97 o                         
   5  -5   1        378.04        405.85        16.39 o                         
   6  -5   1       2570.11       2542.20        48.29 o                         
   7  -5   1        214.22        264.85        13.93 o                         
   8  -5   1       3795.82       3725.88       106.53 o                         
   9  -5   1       4786.52       4446.14       121.91 o                         
  10  -5   1      21774.18      21171.78      2181.67 o                         
  11  -5   1       7811.35       7501.85       107.05 o                         
  12  -5   1         80.78         83.89        10.26 o                         
  13  -5   1        522.02        437.96        33.34 o                         
  14  -5   1        615.23        628.66        47.27 o                         
  15  -5   1          0.53        -16.91        25.43 o                         
  16  -5   1         49.96         55.95        17.06 o                         
 -15  -4   1        204.22        160.49        15.85 o                         
 -14  -4   1        233.84        247.62        19.93 o                         
 -13  -4   1        447.15        330.24        19.17 o                         
 -12  -4   1        220.66        212.03        15.95 o                         
 -11  -4   1         11.86         10.91         6.24 o                         
 -10  -4   1         42.87         38.19         5.53 o                         
  -9  -4   1        479.03        417.38        19.39 o                         
  -8  -4   1        174.79        142.29         9.38 o                         
  -7  -4   1       7608.62       6923.08       141.24 o                         
  -6  -4   1      10390.10       9908.52       120.32 o                         
  -5  -4   1       5271.00       4631.62       111.85 o                         
  -4  -4   1       1387.44       1284.21        38.62 o                         
  -3  -4   1       1172.57        984.08        36.73 o                         
  -2  -4   1         65.16        311.02        18.54 o                         
  -1  -4   1       8621.53      11394.28       176.60 o                         
   0  -4   1       6847.96       7595.77       175.61 o                         
   1  -4   1      48450.52      59333.51      1604.75 o                         
   2  -4   1       1630.19       1991.29        75.78 o                         
   3  -4   1      12731.23      14582.57       337.70 o                         
   4  -4   1       1043.49       1204.82        40.08 o                         
   5  -4   1       2155.68       2633.84        97.46 o                         
   6  -4   1        996.20       1111.13        39.43 o                         
   7  -4   1        629.20        573.45        16.65 o                         
   9  -4   1       9832.72       9881.50       320.74 o                         
  10  -4   1       3048.71       2847.25        75.77 o                         
  11  -4   1        107.14        103.57         9.06 o                         
  12  -4   1       1224.17       1226.18        37.69 o                         
  13  -4   1        261.24        286.94        23.87 o                         
  14  -4   1        252.12        218.00        27.82 o                         
  15  -4   1        121.53        128.55        30.73 o                         
  16  -4   1        160.86        203.00        38.46 o                         
 -15  -3   1        132.84        143.60        38.33 o                         
 -14  -3   1        540.42        689.38        37.83 o                         
 -13  -3   1         23.95         21.95         7.62 o                         
 -12  -3   1         81.85         74.08         7.35 o                         
 -11  -3   1       1655.82       1611.41        55.02 o                         
 -10  -3   1        136.05        119.28         8.21 o                         
  -9  -3   1        734.73        558.87        21.31 o                         
  -8  -3   1       2835.25       2689.05        63.01 o                         
  -7  -3   1      20174.88      19308.70       341.61 o                         
  -6  -3   1       1826.32       2163.98        58.21 o                         
  -5  -3   1        428.03        418.62        15.42 o                         
  -4  -3   1        240.37        516.94        23.86 o                         
  -3  -3   1       1338.87        574.22        27.69 o                         
  -2  -3   1        294.71        105.52        11.27 o                         
  -1  -3   1       6266.18       7156.39       202.84 o                         
   0  -3   1       2541.70       2617.67       197.49 o                         
   1  -3   1        198.58        252.13        27.27 o                         
   2  -3   1      78299.53      90724.31       447.41 o                         
   3  -3   1       4080.08       4869.08       130.39 o                         
   4  -3   1      34636.30      39797.54       811.12 o                         
   5  -3   1         62.93         80.97         8.91 o                         
   6  -3   1       1426.66       1794.97        90.19 o                         
   7  -3   1        904.81        889.35        21.17 o                         
   8  -3   1      28215.24      30903.25       630.63 o                         
   9  -3   1       6017.11       6202.94       159.01 o                         
  10  -3   1        448.38        408.01        23.22 o                         
  11  -3   1          3.61          3.95         4.82 o                         
  12  -3   1         39.69         46.05        10.47 o                         
  13  -3   1          2.53          3.39         6.19 o                         
  14  -3   1          2.97         -0.08        12.67 o                         
  15  -3   1         49.54        115.29        33.12 o                         
  16  -3   1          6.93         22.89        18.04 o                         
 -16  -2   1        435.97        425.02        52.87 o                         
 -15  -2   1        513.46        431.15        29.14 o                         
 -14  -2   1        917.32        934.30        45.29 o                         
 -13  -2   1         57.63         58.11         7.45 o                         
 -12  -2   1       4090.83       4104.05        79.00 o                         
 -11  -2   1        216.76        263.47        14.39 o                         
 -10  -2   1         60.48         23.70         7.37 o                         
  -9  -2   1       1480.29       1388.68        37.75 o                         
  -8  -2   1      10987.51      10927.07       367.22 o                         
  -7  -2   1       1842.12       1813.35        47.36 o                         
  -6  -2   1         40.92         59.52         6.23 o                         
  -5  -2   1       6259.34       5453.38       281.34 o                         
  -4  -2   1         85.09         47.33         6.18 o                         
  -3  -2   1         30.26        116.07         8.68 o                         
  -2  -2   1      12286.03      15678.41       106.58 o                         
  -1  -2   1       1795.43       2465.65       147.63 o                         
   2  -2   1       9668.68      12686.42       240.88 o                         
   3  -2   1        207.26        481.93        16.64 o                         
   4  -2   1      31889.03      37759.76       557.17 o                         
   5  -2   1        122.55        136.03         7.65 o                         
   6  -2   1       1151.88       1495.77        38.04 o                         
   7  -2   1      14215.17      12907.86       390.48 o                         
   8  -2   1        737.87        791.18        46.95 o                         
   9  -2   1        321.60        323.85        13.10 o                         
  10  -2   1        144.04        145.97         7.98 o                         
  11  -2   1        592.02        634.74        30.95 o                         
  12  -2   1         48.84         61.22         7.04 o                         
  13  -2   1        165.89        172.39        20.73 o                         
  14  -2   1         85.83         72.36        12.98 o                         
  15  -2   1        179.11        187.15        19.27 o                         
  16  -2   1        899.81       1174.53        88.87 o                         
 -16  -1   1       1071.54       1182.66        78.06 o                         
 -15  -1   1       1103.88       1101.92       107.46 o                         
 -14  -1   1        663.04        651.01        62.25 o                         
 -13  -1   1        815.44        816.62        61.67 o                         
 -12  -1   1        195.34        162.21        14.06 o                         
 -11  -1   1        281.40        307.32        12.95 o                         
 -10  -1   1        846.63        803.67        25.14 o                         
  -9  -1   1       7291.85       7074.08       123.98 o                         
  -8  -1   1        378.80        428.50        16.30 o                         
  -7  -1   1      10643.79      10143.29       114.40 o                         
  -6  -1   1       1475.74       1818.79        46.43 o                         
  -5  -1   1      32445.29      35039.38       276.36 o                         
  -4  -1   1       1088.17       1237.80        80.75 o                         
  -3  -1   1        879.12       1623.21        72.68 o                         
  -2  -1   1       2829.73       4140.39       121.41 o                         
   2  -1   1      13725.66      15080.51       328.32 o                         
   3  -1   1       9544.17      10414.90       333.15 o                         
   4  -1   1       1430.09       1378.56        45.45 o                         
   5  -1   1       1168.80        751.33        37.60 o                         
   6  -1   1      35414.83      43070.06      2864.19 o                         
   7  -1   1       8377.46       8354.89       360.23 o                         
   8  -1   1        100.25         59.92         6.62 o                         
   9  -1   1          0.73          3.13         4.54 o                         
  10  -1   1        731.74        653.09        28.12 o                         
  11  -1   1       1378.87       1380.04        31.40 o                         
  12  -1   1        380.26        401.03        15.99 o                         
  13  -1   1          9.50         11.25         6.13 o                         
  14  -1   1        264.57        243.88        20.93 o                         
  15  -1   1        873.65       1049.59        77.27 o                         
  16  -1   1        662.46        607.76        30.78 o                         
 -16   0   1        185.28        135.46        42.69 o                         
 -15   0   1        456.83        616.11        47.82 o                         
 -14   0   1        359.02        298.10        23.76 o                         
 -13   0   1       1005.74       1028.45        49.91 o                         
 -12   0   1       2328.15       2132.08        49.48 o                         
 -11   0   1       1133.80       1126.88        32.18 o                         
 -10   0   1       1345.47       1229.63        44.81 o                         
  -9   0   1        869.78        843.80        25.00 o                         
  -8   0   1        449.99        391.75        17.75 o                         
  -7   0   1       1064.60        910.95        36.71 o                         
  -6   0   1      11374.11      11847.40       467.14 o                         
  -5   0   1       8055.02       9904.64       344.66 o                         
  -4   0   1        309.35        480.99        24.97 o                         
  -3   0   1       9098.36      12116.14       150.13 o                         
   2   0   1       2106.59       1570.52        43.93 o                         
   3   0   1       7670.86       7402.13       328.63 o                         
   4   0   1       6304.52       8222.27       296.17 o                         
   5   0   1      22701.95      20570.94       545.83 o                         
   6   0   1      15713.07      15736.03       717.08 o                         
   7   0   1       7195.69       6813.26       290.70 o                         
   8   0   1        889.25        673.14        26.64 o                         
   9   0   1        250.11        269.28        10.58 o                         
  10   0   1       1484.12       1402.95        53.95 o                         
  11   0   1       3101.58       3235.57        79.69 o                         
  12   0   1        270.78        265.10        11.76 o                         
  13   0   1       1210.49       1236.36        43.58 o                         
  14   0   1        500.54        389.94        25.49 o                         
  15   0   1        547.57        639.59        80.47 o                         
  16   0   1         82.49         86.72        17.11 o                         
 -16   1   1        286.58        304.89        47.69 o                         
 -15   1   1        199.60        237.03        86.15 o                         
 -14   1   1        700.29        621.25        38.36 o                         
 -13   1   1        556.14        553.27        34.25 o                         
 -12   1   1         64.32         48.88         8.28 o                         
 -11   1   1      12840.23      12528.21       244.29 o                         
 -10   1   1        243.19        239.69        10.74 o                         
  -9   1   1        246.60        233.25        16.40 o                         
  -8   1   1         52.63         43.74         5.41 o                         
  -7   1   1       3910.24       4009.51       188.48 o                         
  -6   1   1       4459.40       4342.85       242.29 o                         
  -5   1   1       3500.16       3703.46       137.64 o                         
  -4   1   1        303.25        645.65        26.66 o                         
  -3   1   1       4728.22       6503.74       196.98 o                         
  -2   1   1      21068.08      26206.63       423.79 o                         
   2   1   1         91.95        161.76         9.50 o                         
   3   1   1        824.90        628.42        28.73 o                         
   4   1   1       5053.05       5254.96       189.40 o                         
   5   1   1       9249.87      10966.51       349.24 o                         
   6   1   1          1.96        104.94         6.88 o                         
   7   1   1       2996.98       2825.35        57.91 o                         
   8   1   1       1827.98       1846.05        41.35 o                         
   9   1   1        885.87        923.25        29.61 o                         
  10   1   1       5364.14       5303.21        66.94 o                         
  11   1   1        278.29        280.71        14.76 o                         
  12   1   1       1092.69        975.54        47.97 o                         
  13   1   1       1083.76       1073.45        65.77 o                         
  14   1   1        945.70        861.89        31.81 o                         
  15   1   1          0.43          5.67         9.46 o                         
  16   1   1        107.76         86.92        18.39 o                         
 -16   2   1        714.87        857.52        70.05 o                         
 -15   2   1        212.39        162.48        34.46 o                         
 -14   2   1          9.49          8.55         7.91 o                         
 -13   2   1        160.46        127.95        15.29 o                         
 -12   2   1       4695.29       4181.52        76.71 o                         
 -11   2   1       1677.45       1626.50        80.56 o                         
 -10   2   1          3.19         -4.11        12.06 o                         
  -9   2   1         43.73         75.16         7.99 o                         
  -8   2   1         34.68         15.10         6.98 o                         
  -7   2   1       6095.01       5979.75       221.65 o                         
  -6   2   1       6448.38       6156.92       332.41 o                         
  -5   2   1       2226.24       1893.68        72.78 o                         
  -4   2   1       4682.01       6256.67       200.97 o                         
  -3   2   1      67309.95      75479.14       428.12 o                         
  -2   2   1      29458.63      37250.68       737.33 o                         
  -1   2   1        944.75        797.98        20.61 o                         
   0   2   1      16758.74      20370.15       723.11 o                         
   1   2   1        800.95       1030.92        27.37 o                         
   2   2   1       1337.18       1480.85        47.96 o                         
   3   2   1       4436.39       4334.12       113.36 o                         
   4   2   1      10685.87       9953.55       241.85 o                         
   5   2   1       3505.83       2501.45        69.58 o                         
   6   2   1         15.46          4.86         4.91 o                         
   7   2   1       6239.96       5937.74        95.66 o                         
   8   2   1       1141.31       1098.77        37.88 o                         
   9   2   1       2645.10       2686.43        45.82 o                         
  10   2   1        386.26        358.46        16.94 o                         
  11   2   1          0.11          6.19         5.00 o                         
  12   2   1        740.73        620.13        25.97 o                         
  13   2   1       5877.68       5454.18       273.00 o                         
  14   2   1         25.44         25.14         9.58 o                         
  15   2   1          1.54          7.27        17.82 o                         
 -16   3   1        133.63        157.56        31.67 o                         
 -15   3   1        545.85        651.02        87.12 o                         
 -14   3   1        933.06        750.31        84.42 o                         
 -13   3   1       1739.24       1820.75       138.56 o                         
 -12   3   1        880.76        790.88        31.46 o                         
 -11   3   1       1583.46       1502.21        41.21 o                         
 -10   3   1       1492.72       1406.98        40.95 o                         
  -9   3   1       1164.30       1156.78        40.52 o                         
  -8   3   1        917.82        940.59        24.93 o                         
  -7   3   1       2353.64       2379.48        50.36 o                         
  -6   3   1       2388.29       2021.79       105.91 o                         
  -5   3   1       2104.28       2095.54        58.64 o                         
  -4   3   1      14521.52      16301.85       270.91 o                         
  -3   3   1        158.10        395.18        18.22 o                         
  -2   3   1         36.18         63.12         7.22 o                         
  -1   3   1         46.61         99.19         9.87 o                         
   0   3   1        940.13       1065.37        37.17 o                         
   1   3   1        154.82        402.48        19.15 o                         
   2   3   1       5632.89       6437.69       133.69 o                         
   3   3   1        507.24        791.09        20.16 o                         
   4   3   1       1130.02       1510.55        30.58 o                         
   5   3   1       1062.27        924.20        27.28 o                         
   6   3   1       7179.73       6765.88        79.70 o                         
   7   3   1         11.00         13.08         4.63 o                         
   8   3   1        907.85        842.11        31.26 o                         
   9   3   1        977.27        905.13        29.08 o                         
  10   3   1          0.10          7.12         5.01 o                         
  11   3   1       2238.29       2303.57        56.87 o                         
  12   3   1       4190.62       4171.85        65.70 o                         
  13   3   1       1041.63       1110.05        41.49 o                         
  14   3   1          7.15          6.05        10.19 o                         
  15   3   1        123.69        135.45        19.02 o                         
 -16   4   1       1484.38       1379.66        66.13 o                         
 -15   4   1       1067.96       1010.59       184.09 o                         
 -14   4   1        296.35        337.83        55.34 o                         
 -13   4   1        418.66        363.90        31.67 o                         
 -12   4   1       1504.73       1500.09       156.42 o                         
 -11   4   1         71.25         76.13         7.84 o                         
 -10   4   1       1100.91       1072.66        32.66 o                         
  -9   4   1        276.81        212.24        10.64 o                         
  -8   4   1       2418.51       2198.17       106.53 o                         
  -7   4   1        404.19        406.08        20.23 o                         
  -6   4   1         32.67         79.46         8.01 o                         
  -4   4   1      23812.79      26274.38       675.32 o                         
  -3   4   1      11220.92      13197.62       224.02 o                         
  -2   4   1      22549.40      25330.63       507.47 o                         
  -1   4   1      32553.47      34472.42       581.65 o                         
   0   4   1        202.82         59.85         9.26 o                         
   1   4   1      16158.83      17580.06       338.98 o                         
   2   4   1      11081.60      11181.89       193.27 o                         
   3   4   1       9295.20       9443.83       164.83 o                         
   4   4   1          1.86         11.06         5.02 o                         
   5   4   1      14748.41      15206.28       145.39 o                         
   6   4   1       1040.82       1059.02        28.37 o                         
   7   4   1       9558.24       8854.46        98.39 o                         
   8   4   1       1002.52       1071.71        31.80 o                         
   9   4   1         42.59         55.29         5.62 o                         
  10   4   1       1184.13       1079.31        26.96 o                         
  11   4   1       2386.05       2308.61        79.80 o                         
  12   4   1        700.31        735.62        29.84 o                         
  13   4   1         14.85          8.39         7.70 o                         
  14   4   1       1002.57        885.98        71.19 o                         
  15   4   1        258.15        316.71        30.01 o                         
 -16   5   1        585.60        680.36        45.50 o                         
 -15   5   1         33.20         50.15        23.20 o                         
 -14   5   1        338.32        319.66        25.48 o                         
 -13   5   1        864.34        830.27        47.78 o                         
 -12   5   1        249.54        242.18        16.28 o                         
 -11   5   1        389.21        390.41        18.88 o                         
 -10   5   1          7.42          9.03         5.84 o                         
  -9   5   1        122.85        149.60         8.04 o                         
  -8   5   1        674.93        625.31        19.45 o                         
  -7   5   1        157.37        209.81         8.81 o                         
  -6   5   1       9816.11       9614.89       276.12 o                         
  -5   5   1      23566.61      20791.25       947.15 o                         
  -4   5   1       1357.47       1266.50        36.80 o                         
  -3   5   1       3160.03       2932.70        88.64 o                         
  -2   5   1       1003.14        705.13        30.11 o                         
  -1   5   1       2823.75       2081.47        52.78 o                         
   0   5   1        123.10        201.60        13.31 o                         
   1   5   1       5470.27       5575.36        85.29 o                         
   2   5   1       5817.36       6454.95       131.88 o                         
   3   5   1        646.15        541.31        24.85 o                         
   4   5   1       1413.93       1524.23        42.52 o                         
   5   5   1       1764.04       1636.43        40.75 o                         
   6   5   1       7804.49       7771.26       109.60 o                         
   7   5   1       3804.10       3525.83        71.39 o                         
   8   5   1       1546.39       1402.05        35.12 o                         
   9   5   1        944.69        919.60        30.17 o                         
  10   5   1       3028.43       2790.47       143.01 o                         
  11   5   1       2658.86       2427.36       144.88 o                         
  12   5   1        657.45        659.54        29.67 o                         
  13   5   1        910.51        955.86        47.10 o                         
  14   5   1       1980.54       1863.34        97.07 o                         
 -16   6   1        672.26        694.67        47.49 o                         
 -15   6   1        607.11        658.51        40.91 o                         
 -14   6   1        120.71         99.99        14.69 o                         
 -13   6   1          2.12          3.14         8.67 o                         
 -12   6   1        252.68        247.29        15.31 o                         
 -11   6   1         88.82         88.30         9.68 o                         
 -10   6   1       3263.37       2969.37       124.01 o                         
  -9   6   1        183.56        173.33         7.53 o                         
  -8   6   1         44.86         44.71         5.85 o                         
  -7   6   1       5148.23       5145.03       119.83 o                         
  -6   6   1      13774.44      14658.89       257.51 o                         
  -5   6   1       2329.58       2429.15        56.05 o                         
  -4   6   1       1472.98       1173.10        33.89 o                         
  -3   6   1       4510.57       4242.39       123.73 o                         
  -2   6   1        202.79        437.20        16.38 o                         
  -1   6   1        684.81        587.56        19.80 o                         
   0   6   1       2175.38       1993.56        54.50 o                         
   1   6   1      10421.85       9906.73       244.41 o                         
   2   6   1        372.36        410.49        15.61 o                         
   3   6   1       4944.34       4885.94        82.40 o                         
   4   6   1        405.53        360.89        12.49 o                         
   5   6   1       9116.74       8968.12       123.65 o                         
   6   6   1       4514.37       4222.98       139.90 o                         
   7   6   1        183.15        153.74         8.05 o                         
   8   6   1       1755.03       1853.82        43.96 o                         
   9   6   1       2409.08       2406.04        56.97 o                         
  10   6   1        950.48        882.21        29.25 o                         
  11   6   1        232.42        264.19        22.56 o                         
  12   6   1        303.48        277.43        20.38 o                         
  13   6   1       1617.64       1656.92        68.19 o                         
  14   6   1         98.15        109.42        17.16 o                         
 -16   7   1        754.46        662.53        60.28 o                         
 -15   7   1          0.21        -27.17        34.66 o                         
 -14   7   1         27.66         12.86        12.96 o                         
 -13   7   1        799.79        780.94        54.92 o                         
 -12   7   1         14.45         19.82         9.31 o                         
 -11   7   1         33.50         39.46         6.62 o                         
 -10   7   1         19.66         22.40         4.82 o                         
  -9   7   1        375.70        338.76        28.73 o                         
  -8   7   1       1054.90        945.26        45.16 o                         
  -7   7   1       1843.32       1699.09        41.34 o                         
  -6   7   1         14.13         33.11         4.86 o                         
  -5   7   1       1761.73       2031.99        43.73 o                         
  -4   7   1       1641.91       1538.39        37.14 o                         
  -3   7   1       2097.54       2340.97        55.31 o                         
  -2   7   1        613.22        630.23        22.08 o                         
  -1   7   1        115.15         93.84         7.68 o                         
   0   7   1         48.04          8.87         9.92 o                         
   1   7   1        229.05        162.69        13.02 o                         
   2   7   1      12702.30      11476.24       137.30 o                         
   3   7   1        399.81        384.62        14.21 o                         
   4   7   1        663.79        656.35        25.07 o                         
   5   7   1        117.86        149.15         9.79 o                         
   6   7   1        773.38        860.69        29.68 o                         
   7   7   1       1109.30       1072.23        40.51 o                         
   8   7   1      10519.04      10126.63       643.99 o                         
   9   7   1       1848.10       1729.05        90.15 o                         
  10   7   1        262.68        260.49        16.40 o                         
  11   7   1       1194.10       1152.65        52.29 o                         
  12   7   1       1809.61       1961.48       122.61 o                         
  13   7   1        464.34        563.62        28.62 o                         
 -16   8   1          0.55        -20.66        17.39 o                         
 -15   8   1         91.25         66.37        14.52 o                         
 -14   8   1        120.81        135.35        31.98 o                         
 -13   8   1        148.65        157.34        17.91 o                         
 -12   8   1        316.89        252.66        51.27 o                         
 -11   8   1        495.30        414.20        39.83 o                         
 -10   8   1          0.85          3.29         5.37 o                         
  -9   8   1       2653.30       2815.74        73.97 o                         
  -8   8   1       5477.75       5635.98       117.06 o                         
  -7   8   1        712.88        719.21        21.00 o                         
  -6   8   1       3495.59       3148.60       102.15 o                         
  -5   8   1         28.54         57.37         6.25 o                         
  -4   8   1       1298.62       1228.43        32.47 o                         
  -3   8   1          6.34          5.55         6.27 o                         
  -2   8   1         70.45         52.30         6.66 o                         
  -1   8   1        345.01        258.04        21.58 o                         
   0   8   1         11.92        -13.57         9.38 o                         
   1   8   1       4569.71       4381.98        90.28 o                         
   2   8   1       6723.06       6419.61        88.64 o                         
   3   8   1       1355.71       1330.37        44.05 o                         
   4   8   1       1772.49       1832.34        49.94 o                         
   5   8   1       7568.28       7198.41       176.68 o                         
   6   8   1       2605.76       2713.77        68.48 o                         
   7   8   1       2313.45       2347.73       130.37 o                         
   8   8   1       1463.94       1424.16        53.45 o                         
   9   8   1          2.02         -0.93         6.96 o                         
  10   8   1        296.08        296.58        32.02 o                         
  11   8   1        964.18        920.24        50.66 o                         
  12   8   1        231.23        166.22        20.37 o                         
 -15   9   1        674.98        584.77        36.57 o                         
 -14   9   1        457.28        510.39        42.15 o                         
 -13   9   1        122.82         97.44        27.32 o                         
 -12   9   1       1611.97       1343.99        70.16 o                         
 -11   9   1        282.07        223.80        16.99 o                         
 -10   9   1       4612.66       4383.99       131.97 o                         
  -9   9   1       8187.14       7901.05       285.89 o                         
  -8   9   1        918.53        906.69        25.22 o                         
  -7   9   1        124.45        124.80         7.53 o                         
  -6   9   1        199.18        168.43         9.42 o                         
  -5   9   1         79.06         85.74         8.66 o                         
  -4   9   1       2474.36       2497.72        57.07 o                         
  -3   9   1         89.61         75.86         7.49 o                         
  -2   9   1        828.54        810.09        30.76 o                         
  -1   9   1         41.80         21.62         5.37 o                         
   0   9   1       3701.27       3627.85        81.02 o                         
   1   9   1        169.00        172.53        19.68 o                         
   2   9   1       3666.63       3563.84        63.66 o                         
   3   9   1        553.72        515.56        22.88 o                         
   4   9   1        124.07        116.66         8.34 o                         
   5   9   1       4102.94       4070.50        88.27 o                         
   6   9   1       5589.43       5372.39       167.55 o                         
   7   9   1       1965.16       1979.19        66.96 o                         
   8   9   1        412.21        471.17        26.92 o                         
   9   9   1       1355.32       1401.50        46.62 o                         
  10   9   1        960.00        991.98        45.02 o                         
  11   9   1         96.23        122.00        14.05 o                         
  12   9   1        518.44        564.71        36.21 o                         
 -15  10   1        342.52        330.08        50.16 o                         
 -14  10   1        457.86        476.96       166.77 o                         
 -13  10   1        247.46        202.71        65.62 o                         
 -12  10   1        674.22        520.64        38.70 o                         
 -11  10   1        729.39        617.81        28.72 o                         
 -10  10   1       5432.14       5466.33       190.41 o                         
  -9  10   1       1581.46       1562.73        46.58 o                         
  -8  10   1         27.97         40.68         6.94 o                         
  -7  10   1          1.02         10.14         5.26 o                         
  -6  10   1        137.26        149.44        10.46 o                         
  -5  10   1        988.10        938.57        30.84 o                         
  -4  10   1        964.65        999.31        43.75 o                         
  -3  10   1       1582.75       1512.69        57.25 o                         
  -2  10   1        790.43        771.09        41.91 o                         
  -1  10   1        924.78        742.78        44.68 o                         
   0  10   1       3725.78       3575.89       109.89 o                         
   1  10   1       3720.35       3567.81        97.67 o                         
   2  10   1       1964.11       2106.12        70.02 o                         
   3  10   1       1081.70       1074.15        40.76 o                         
   4  10   1        263.71        288.05        16.94 o                         
   5  10   1       1304.02       1377.94        42.54 o                         
   6  10   1        998.56       1048.41        40.18 o                         
   7  10   1          7.76          3.66         7.25 o                         
   8  10   1        931.83        950.55        44.72 o                         
   9  10   1       1913.01       1885.67       121.95 o                         
  10  10   1         78.19         99.48        13.58 o                         
  11  10   1        384.12        424.52        30.84 o                         
 -14  11   1         26.37         20.08        10.57 o                         
 -13  11   1         10.99         -1.34        10.34 o                         
 -12  11   1        109.68        118.70        19.32 o                         
 -11  11   1       2473.27       2238.75       173.18 o                         
 -10  11   1        137.23        108.00        10.40 o                         
  -9  11   1        548.43        448.29        22.58 o                         
  -8  11   1        184.43        209.81        22.37 o                         
  -7  11   1         24.15         33.79         6.68 o                         
  -6  11   1        322.34        318.52        16.89 o                         
  -5  11   1         71.02        101.18         9.26 o                         
  -4  11   1        144.39        146.08        11.62 o                         
  -3  11   1         20.39         19.52        12.67 o                         
  -2  11   1       1641.27       1587.48        46.44 o                         
  -1  11   1        964.43        944.29        59.18 o                         
   0  11   1         37.51         37.11         6.30 o                         
   1  11   1        667.78        576.03        66.76 o                         
   2  11   1        386.69        452.78        22.89 o                         
   3  11   1       1125.58       1113.84        36.23 o                         
   4  11   1       3055.47       2995.73       109.19 o                         
   5  11   1        900.46        992.83        43.30 o                         
   6  11   1         12.13        -10.30         8.05 o                         
   7  11   1        138.90        173.76        16.94 o                         
   8  11   1       2621.60       2765.97       108.38 o                         
   9  11   1        158.66        162.01        20.44 o                         
  10  11   1        482.19        484.06        39.64 o                         
 -14  12   1        242.30        197.18        87.30 o                         
 -13  12   1        106.29         96.73        32.24 o                         
 -12  12   1         97.70         86.15        20.85 o                         
 -11  12   1        287.62        317.29        26.89 o                         
 -10  12   1        867.85        879.50        75.46 o                         
  -9  12   1          0.47         -1.48         7.15 o                         
  -8  12   1          6.28          5.54         7.94 o                         
  -7  12   1          2.20          5.18        12.53 o                         
  -6  12   1         81.54         77.60        19.40 o                         
  -5  12   1          7.05         12.42        13.20 o                         
  -4  12   1         24.19         42.05        12.70 o                         
  -3  12   1       6657.33       6585.77       253.94 o                         
  -2  12   1       5747.22       5450.34       281.55 o                         
  -1  12   1          2.27        -12.97        16.38 o                         
   0  12   1        204.45        242.48        29.87 o                         
   1  12   1       1979.45       1883.06        98.23 o                         
   2  12   1        205.69        273.50        21.97 o                         
   3  12   1       1278.53       1473.21       105.82 o                         
   4  12   1         98.52         72.08        10.99 o                         
   5  12   1         65.52         35.71         9.21 o                         
   6  12   1         24.28         55.70        12.70 o                         
   7  12   1        605.78        672.03        28.49 o                         
   8  12   1        388.39        457.77        26.72 o                         
   9  12   1       1682.57       1543.55       217.53 o                         
 -13  13   1        321.33        299.85        38.45 o                         
 -12  13   1        351.61        339.70        32.59 o                         
 -11  13   1        326.26        335.64        29.12 o                         
 -10  13   1        175.17        188.87        34.58 o                         
  -9  13   1        136.80        113.18        15.82 o                         
  -8  13   1         34.24         56.84        17.28 o                         
  -7  13   1        193.90        184.17        33.26 o                         
  -6  13   1        358.28        377.07        45.82 o                         
  -5  13   1        160.87        152.60        24.91 o                         
  -4  13   1       1013.21       1042.28        75.84 o                         
  -3  13   1       2987.12       3258.14       124.67 o                         
  -2  13   1       1158.91       1229.82        88.48 o                         
  -1  13   1         28.35         69.53        20.10 o                         
   0  13   1        928.21       1070.46        79.00 o                         
   1  13   1       1193.14       1199.92        57.75 o                         
   2  13   1        573.78        461.04        34.29 o                         
   3  13   1        674.07        815.11        47.66 o                         
   4  13   1        212.88        198.82        21.64 o                         
   5  13   1         57.42         72.98        14.80 o                         
   6  13   1        330.03        301.84        25.54 o                         
   7  13   1        115.54        130.27        18.14 o                         
   8  13   1       1956.63       1970.15       113.39 o                         
 -12  14   1         90.81         99.63        15.94 o                         
 -11  14   1         76.40         81.45        16.72 o                         
 -10  14   1         10.67         17.68         9.93 o                         
  -9  14   1         53.89         32.48        22.95 o                         
  -8  14   1        277.40        248.37        33.33 o                         
  -7  14   1        748.98        807.20        72.11 o                         
  -6  14   1         92.48         72.03        22.59 o                         
  -5  14   1        728.35        832.57        68.75 o                         
  -4  14   1       2141.80       2516.90        80.38 o                         
  -3  14   1          7.63        -17.81        15.50 o                         
  -2  14   1         19.18         22.39        13.62 o                         
  -1  14   1         98.68        110.95        23.34 o                         
   0  14   1        641.91        590.01        54.02 o                         
   1  14   1        301.54        350.68        29.82 o                         
   2  14   1        472.20        440.08        49.07 o                         
   3  14   1        165.11        191.84        20.49 o                         
   4  14   1         27.99          8.77         9.48 o                         
   5  14   1        327.68        395.07        35.83 o                         
   6  14   1         38.34         57.65        31.69 o                         
 -10  15   1        305.31        317.42        51.42 o                         
  -9  15   1        170.56         75.25        20.43 o                         
  -8  15   1          3.70         17.80        19.75 o                         
  -7  15   1        362.48        400.43        45.60 o                         
  -6  15   1         38.01         19.36        15.56 o                         
  -5  15   1        781.01        884.89        71.33 o                         
  -4  15   1          1.35        -24.68        21.99 o                         
  -3  15   1        432.24        513.44       268.24 o                         
  -2  15   1        237.07        219.02        30.99 o                         
  -1  15   1        181.38        186.70        29.01 o                         
   0  15   1         74.93         33.05        16.99 o                         
   1  15   1        546.17        635.73        32.57 o                         
   2  15   1        154.73        210.56        25.20 o                         
   3  15   1         57.64         68.95        10.76 o                         
   4  15   1        742.02        781.69        44.07 o                         
  -8  16   1          6.49        -13.87        18.32 o                         
  -7  16   1        431.26        592.76        42.77 o                         
  -6  16   1       1513.70       1936.93        83.43 o                         
  -5  16   1         90.96        102.29        19.20 o                         
  -4  16   1        347.75        293.20        97.41 o                         
  -3  16   1        230.79        216.42        27.70 o                         
  -2  16   1        151.19        217.85        28.27 o                         
  -1  16   1          6.84         24.87        16.44 o                         
   0  16   1         81.53         95.94        21.08 o                         
   1  16   1        454.10        490.92        36.88 o                         
   2  16   1         85.28        101.89        12.17 o                         
  -4  17   1        159.99        159.96        27.99 o                         
  -3  17   1          7.87          4.30        18.98 o                         
  -1 -17   2         61.63         75.78        24.13 o                         
   0 -17   2          4.37          1.67         7.55 o                         
   1 -17   2        147.72        126.74        27.48 o                         
   2 -17   2        978.18       1046.99        71.42 o                         
   3 -17   2         26.32         37.69        14.70 o                         
   4 -17   2         19.58         18.43        19.42 o                         
   5 -17   2        496.07        584.75        40.32 o                         
   6 -17   2        103.22        100.29        27.65 o                         
   7 -17   2         59.86          2.80        19.07 o                         
  -4 -16   2          0.19          8.14        32.47 o                         
  -3 -16   2        361.86        323.18        42.73 o                         
  -2 -16   2         65.59         76.46        16.00 o                         
  -1 -16   2         75.41         64.32        14.08 o                         
   0 -16   2        326.74        421.58        37.54 o                         
   1 -16   2        741.02        874.64        83.45 o                         
   2 -16   2        275.59        355.10        42.28 o                         
   3 -16   2          1.27         15.25        19.73 o                         
   4 -16   2          3.98          5.80        14.17 o                         
   5 -16   2        131.51        246.58        31.95 o                         
   6 -16   2          8.16        -14.60        16.02 o                         
   7 -16   2        426.88        453.66        44.93 o                         
   8 -16   2         10.09         32.92        21.72 o                         
   9 -16   2         73.44         96.43        28.05 o                         
  -6 -15   2        283.27        312.29        35.59 o                         
  -5 -15   2          6.78        -18.10        24.88 o                         
  -4 -15   2        162.71        172.38        25.15 o                         
  -3 -15   2        313.04        344.08        45.03 o                         
  -2 -15   2        408.33        455.61        28.11 o                         
  -1 -15   2          3.24          6.96         9.01 o                         
   0 -15   2        926.20       1276.94        81.31 o                         
   1 -15   2        101.78        141.20        28.78 o                         
   2 -15   2        139.69        134.03        18.96 o                         
   3 -15   2         91.95        132.44        17.42 o                         
   4 -15   2        445.93        593.28        55.98 o                         
   5 -15   2         64.98         87.19        34.14 o                         
   6 -15   2        182.39        174.88        28.02 o                         
   7 -15   2         13.58          9.56        16.79 o                         
   8 -15   2         40.13         30.93        19.47 o                         
   9 -15   2       1461.17       1735.68       117.94 o                         
  10 -15   2        144.83        153.12        32.11 o                         
  11 -15   2         13.49         10.94        14.17 o                         
  -7 -14   2        402.58        529.20        36.74 o                         
  -6 -14   2        443.53        419.57        35.86 o                         
  -5 -14   2        196.47        152.26        21.22 o                         
  -4 -14   2          7.13         25.06         8.22 o                         
  -3 -14   2       1156.79       1197.30        69.57 o                         
  -2 -14   2        103.06         97.25        13.77 o                         
  -1 -14   2        861.20        831.52        49.76 o                         
   0 -14   2         46.22         68.46        19.38 o                         
   1 -14   2       1546.20       1780.52       118.27 o                         
   2 -14   2        165.83        194.03        23.15 o                         
   3 -14   2       1324.85       1324.97        64.60 o                         
   4 -14   2        528.82        516.33        36.91 o                         
   5 -14   2        649.39        724.16        28.37 o                         
   6 -14   2         28.22         75.11        18.66 o                         
   7 -14   2        214.67        258.41        28.48 o                         
   8 -14   2       3303.09       3094.50       102.16 o                         
   9 -14   2       2477.55       2785.76        84.28 o                         
  10 -14   2         89.31         94.13        16.79 o                         
  11 -14   2          0.50         -6.02        16.84 o                         
  12 -14   2          9.78          9.43        12.28 o                         
  -9 -13   2        814.23        873.42        95.20 o                         
  -8 -13   2        482.65        526.77        65.41 o                         
  -7 -13   2          5.88          2.08        10.73 o                         
  -6 -13   2        500.57        466.86        34.96 o                         
  -5 -13   2        119.93        195.04        18.60 o                         
  -4 -13   2       1044.06       1114.32        47.81 o                         
  -3 -13   2        268.07        262.75        12.85 o                         
  -2 -13   2       1630.94       1708.47        58.83 o                         
  -1 -13   2          3.02         15.48        43.83 o                         
   0 -13   2        711.01        785.74        46.77 o                         
   1 -13   2        405.57        454.33        44.52 o                         
   2 -13   2        183.96        208.81        25.03 o                         
   3 -13   2        344.09        353.97        22.92 o                         
   4 -13   2        806.06        799.46        74.87 o                         
   5 -13   2        125.46        136.50        15.47 o                         
   6 -13   2        133.79        118.11        15.14 o                         
   7 -13   2       3158.02       3547.77       134.98 o                         
   8 -13   2       2550.29       2850.03       125.35 o                         
   9 -13   2        143.10        161.89        21.55 o                         
  10 -13   2        724.94        784.95        59.09 o                         
  11 -13   2         27.56         23.31        12.83 o                         
  12 -13   2        260.89        256.96        45.38 o                         
  13 -13   2        812.53        654.12        66.25 o                         
 -10 -12   2         95.12        121.18        29.46 o                         
  -9 -12   2        752.06        736.04        36.87 o                         
  -8 -12   2         12.83         14.53         9.40 o                         
  -7 -12   2        546.49        617.86        32.26 o                         
  -6 -12   2        120.57        176.35        24.26 o                         
  -5 -12   2       1402.71       1397.33        64.19 o                         
  -4 -12   2        317.84        318.74        26.48 o                         
  -3 -12   2       3540.46       3375.76       137.85 o                         
  -2 -12   2        156.38        174.25        33.19 o                         
  -1 -12   2          1.43          5.46        13.53 o                         
   0 -12   2          5.77          3.92        17.79 o                         
   1 -12   2       1244.11       1237.72        40.17 o                         
   2 -12   2        380.11        376.91        21.86 o                         
   3 -12   2        731.11        753.50        42.18 o                         
   4 -12   2         53.97         48.65         6.56 o                         
   5 -12   2        494.40        527.27        23.87 o                         
   6 -12   2       5105.00       5341.10       170.96 o                         
   7 -12   2       4827.38       4802.68       139.50 o                         
   8 -12   2         12.08          6.92         7.93 o                         
   9 -12   2          2.62          9.49         8.50 o                         
  10 -12   2         95.97        102.65        13.30 o                         
  11 -12   2         50.30         55.66        11.69 o                         
  12 -12   2       1321.90       1448.03       149.48 o                         
  13 -12   2        132.72        108.82        16.63 o                         
  14 -12   2        380.00        372.24        41.74 o                         
 -11 -11   2        134.88        133.26        18.05 o                         
 -10 -11   2        528.64        559.82        34.31 o                         
  -9 -11   2          4.73          5.05         7.88 o                         
  -8 -11   2        141.69        140.20        15.61 o                         
  -7 -11   2        118.83        139.45        24.45 o                         
  -6 -11   2       1772.95       2054.31        69.40 o                         
  -5 -11   2          5.52          5.02         6.83 o                         
  -4 -11   2       4728.54       4913.57       143.69 o                         
  -3 -11   2        478.88        505.38        22.69 o                         
  -2 -11   2         56.38         53.33         6.54 o                         
  -1 -11   2        354.07        362.24        18.51 o                         
   0 -11   2         45.80         59.26        16.05 o                         
   1 -11   2          8.57         18.89         6.99 o                         
   2 -11   2       1201.65       1240.82        35.72 o                         
   3 -11   2         58.15         46.68         8.64 o                         
   4 -11   2         12.17         13.54         8.83 o                         
   5 -11   2       6104.30       5992.94       131.82 o                         
   6 -11   2       1860.25       1877.29        67.03 o                         
   7 -11   2        143.63        132.56         9.99 o                         
   8 -11   2        979.62        940.38        44.64 o                         
   9 -11   2         11.97         20.07        13.55 o                         
  10 -11   2        232.58        207.88        21.21 o                         
  11 -11   2        157.71        143.39        14.64 o                         
  12 -11   2          5.58          5.35         7.56 o                         
  13 -11   2        309.80        216.23       118.19 o                         
  14 -11   2         40.93         45.02        14.32 o                         
 -12 -10   2        499.96        488.88        39.86 o                         
 -11 -10   2        906.48        957.26        62.12 o                         
 -10 -10   2        194.35        138.24        16.87 o                         
  -9 -10   2          3.21          7.18        11.39 o                         
  -8 -10   2         20.22         34.32         9.49 o                         
  -7 -10   2       2746.83       2770.22       106.18 o                         
  -6 -10   2        121.70        127.32        13.52 o                         
  -5 -10   2       1786.92       1570.11        70.64 o                         
  -4 -10   2        241.16        252.22        15.38 o                         
  -3 -10   2        394.56        408.70        20.56 o                         
  -2 -10   2       1045.99       1030.65        63.82 o                         
  -1 -10   2       1874.79       1688.52        53.29 o                         
   0 -10   2        169.47        103.59         9.92 o                         
   1 -10   2        854.21        791.79        66.54 o                         
   2 -10   2        127.78        165.25        11.87 o                         
   3 -10   2         22.30         29.74         7.22 o                         
   4 -10   2       8963.03       9114.36       357.17 o                         
   5 -10   2       6411.04       6207.89        64.32 o                         
   6 -10   2        601.48        566.96        20.66 o                         
   7 -10   2          9.38         -7.07         5.71 o                         
   8 -10   2         10.09         11.17         5.43 o                         
   9 -10   2        868.41        873.27        32.11 o                         
  10 -10   2        214.17        199.78        17.66 o                         
  11 -10   2         99.77        101.47        11.60 o                         
  12 -10   2        323.62        306.88        19.44 o                         
  13 -10   2          4.41         18.45        15.94 o                         
  14 -10   2        549.13        468.63        39.99 o                         
  15 -10   2        263.75        235.98        38.72 o                         
 -12  -9   2        934.91        950.19        50.56 o                         
 -11  -9   2        371.93        438.96        32.98 o                         
 -10  -9   2        270.97        339.10        23.46 o                         
  -9  -9   2        124.09        112.21        13.26 o                         
  -8  -9   2       3653.50       3811.83        77.63 o                         
  -7  -9   2       3284.08       3286.32        96.83 o                         
  -6  -9   2       1174.21       1090.90        37.99 o                         
  -5  -9   2        579.85        550.05        23.89 o                         
  -4  -9   2        285.40        306.68        11.45 o                         
  -3  -9   2        421.46        400.68        16.15 o                         
  -2  -9   2         57.97        114.68        15.11 o                         
  -1  -9   2         38.54         51.18         9.93 o                         
   0  -9   2       2114.99       2087.37        51.20 o                         
   1  -9   2         14.28         16.62         6.31 o                         
   2  -9   2        244.21        259.28        14.53 o                         
   3  -9   2      16955.38      14922.35       219.18 o                         
   4  -9   2       8011.95       8344.65       170.86 o                         
   5  -9   2        433.79        437.41        16.78 o                         
   6  -9   2         56.58         46.47         5.95 o                         
   7  -9   2         13.01         19.91         5.00 o                         
   8  -9   2        276.58        260.73        10.48 o                         
   9  -9   2         38.83         31.20         5.68 o                         
  10  -9   2        570.33        606.21        22.11 o                         
  11  -9   2        666.91        632.73        28.14 o                         
  12  -9   2          6.68         10.06         6.12 o                         
  13  -9   2        325.86        264.59        31.79 o                         
  14  -9   2         21.87         27.07        15.91 o                         
  15  -9   2        597.16        644.98        44.60 o                         
 -13  -8   2       1035.66       1022.85        64.14 o                         
 -12  -8   2        110.50         98.71        17.63 o                         
 -11  -8   2         19.00         35.90        15.66 o                         
 -10  -8   2        954.24        950.98        47.51 o                         
  -9  -8   2        940.20        888.16        43.69 o                         
  -8  -8   2       2466.10       2426.76        75.09 o                         
  -7  -8   2       1676.09       1678.83        58.66 o                         
  -6  -8   2        491.59        500.55        29.35 o                         
  -5  -8   2         23.34         27.50         7.13 o                         
  -4  -8   2        963.34        894.95        30.98 o                         
  -3  -8   2        617.43        641.42        28.69 o                         
  -1  -8   2       7752.71       7074.34        93.59 o                         
   0  -8   2       1417.42       1524.86        40.98 o                         
   1  -8   2        609.26        535.81        20.43 o                         
   2  -8   2      19049.76      19210.47       399.97 o                         
   3  -8   2      24155.65      23237.29       757.22 o                         
   4  -8   2       1775.75       1670.85        29.72 o                         
   5  -8   2       1699.61       1841.03        39.04 o                         
   6  -8   2        568.59        550.07        17.97 o                         
   7  -8   2        635.90        597.32        19.80 o                         
   8  -8   2        100.81         94.11         7.32 o                         
   9  -8   2          5.05         10.76         8.12 o                         
  10  -8   2         87.72         79.58         6.54 o                         
  11  -8   2        282.14        273.56        22.93 o                         
  12  -8   2        728.89        654.52        33.23 o                         
  13  -8   2        254.26        215.12        23.00 o                         
  14  -8   2       2600.78       2493.98       123.72 o                         
  15  -8   2       1163.78       1110.52        75.92 o                         
  16  -8   2         66.06          1.25        16.42 o                         
 -14  -7   2        531.08        470.41        40.97 o                         
 -13  -7   2         42.91         53.47         8.77 o                         
 -12  -7   2          1.18          0.67         8.17 o                         
 -11  -7   2        258.52        222.35        17.40 o                         
 -10  -7   2        611.11        565.62        33.57 o                         
  -9  -7   2       2348.13       2234.81        92.10 o                         
  -8  -7   2        253.02        265.61        13.51 o                         
  -7  -7   2       1911.20       1905.84        59.69 o                         
  -6  -7   2       1109.48        906.38        38.53 o                         
  -5  -7   2        765.13        865.00        35.87 o                         
  -4  -7   2       5312.20       4741.61       123.68 o                         
  -3  -7   2       1547.81       1602.60        50.55 o                         
  -2  -7   2        549.50        540.61        22.10 o                         
  -1  -7   2         15.82         10.57        10.28 o                         
   0  -7   2       1277.89       1314.34        41.48 o                         
   1  -7   2      11548.73      10437.68       234.26 o                         
   2  -7   2      16097.18      16164.33       327.68 o                         
   3  -7   2          6.93         36.70         5.76 o                         
   4  -7   2        898.65        885.52        27.99 o                         
   5  -7   2         35.64         68.63         5.29 o                         
   6  -7   2        854.14        867.08        22.95 o                         
   7  -7   2        346.27        314.47        10.96 o                         
   8  -7   2         45.87         32.26         5.17 o                         
   9  -7   2       1278.74       1252.77        51.35 o                         
  10  -7   2         21.91         28.20         5.79 o                         
  11  -7   2       3214.51       3069.40        93.27 o                         
  12  -7   2          3.39         -3.79        10.49 o                         
  13  -7   2         85.44         76.61        14.34 o                         
  14  -7   2       1109.40       1070.26        64.38 o                         
  15  -7   2         58.53        115.17        23.47 o                         
  16  -7   2        331.02        300.80        46.92 o                         
 -14  -6   2        238.84        223.17        24.72 o                         
 -13  -6   2         24.61         29.01        10.26 o                         
 -12  -6   2          0.15          7.53         4.88 o                         
 -11  -6   2       1023.84        939.93        45.12 o                         
 -10  -6   2        945.01        872.87        36.49 o                         
  -9  -6   2       3535.42       3360.94        58.49 o                         
  -8  -6   2       4925.37       4997.50       192.64 o                         
  -7  -6   2         34.83         41.96         5.79 o                         
  -6  -6   2       8452.27       8004.23       128.65 o                         
  -5  -6   2       7563.54       7349.34       140.34 o                         
  -4  -6   2       8504.62       8737.62       180.96 o                         
  -3  -6   2       3087.51       3164.61        79.71 o                         
  -2  -6   2        254.59        109.86         8.27 o                         
  -1  -6   2       3614.51       3467.20       143.47 o                         
   0  -6   2       1647.92       1756.23        45.78 o                         
   1  -6   2      17431.69      15470.27       367.95 o                         
   2  -6   2         60.15         65.78         6.44 o                         
   3  -6   2      11480.02      11488.87       197.87 o                         
   4  -6   2         57.82         44.80         6.83 o                         
   5  -6   2       6744.04       5867.49        70.31 o                         
   6  -6   2       1281.88       1578.60        33.47 o                         
   7  -6   2        520.18        484.10        17.01 o                         
   8  -6   2         86.07         99.35         6.36 o                         
   9  -6   2          9.38         16.18         5.39 o                         
  10  -6   2      12387.52      12517.40       284.13 o                         
  11  -6   2       5266.58       4984.33       228.14 o                         
  12  -6   2        434.50        369.84        23.65 o                         
  13  -6   2          8.91         32.23        11.66 o                         
  14  -6   2        244.42        229.20        42.94 o                         
  15  -6   2        506.54        709.71        52.00 o                         
  16  -6   2       1221.66       1269.79        78.51 o                         
 -15  -5   2        471.30        465.35        37.38 o                         
 -14  -5   2        485.48        584.65        58.11 o                         
 -13  -5   2        134.24        136.19        13.50 o                         
 -12  -5   2       2080.03       1901.77        48.59 o                         
 -11  -5   2       2423.69       2091.76        54.32 o                         
 -10  -5   2         20.47         15.64         5.69 o                         
  -9  -5   2       1078.89       1046.18        38.55 o                         
  -8  -5   2         27.26         30.18         6.33 o                         
  -7  -5   2       1070.78       1096.52        37.72 o                         
  -6  -5   2       5473.66       4756.46       109.27 o                         
  -5  -5   2       5141.69       5177.22       133.32 o                         
  -4  -5   2      11342.76      11047.88       269.74 o                         
  -3  -5   2        527.20        783.04        30.68 o                         
  -2  -5   2        138.99        133.36        11.13 o                         
  -1  -5   2       1209.46        585.70        38.20 o                         
   0  -5   2      19282.13      21132.59       263.17 o                         
   1  -5   2         17.97          9.55         5.73 o                         
   2  -5   2       2719.67       3255.18        54.63 o                         
   3  -5   2       1892.90       1565.70        37.73 o                         
   4  -5   2       4084.70       4214.41       105.48 o                         
   5  -5   2       1238.41       1154.44        26.24 o                         
   6  -5   2        371.06        324.12         9.98 o                         
   7  -5   2       3244.76       3385.27        64.80 o                         
   8  -5   2        183.94        207.34         9.31 o                         
   9  -5   2       5748.28       5776.59        91.70 o                         
  10  -5   2       5336.83       5032.08        95.17 o                         
  11  -5   2        153.42        148.64         9.55 o                         
  12  -5   2        968.25        937.74        38.86 o                         
  13  -5   2        503.30        499.89        25.68 o                         
  14  -5   2       1243.94       1157.41       182.07 o                         
  15  -5   2       1732.52       1673.29       114.52 o                         
  16  -5   2       1372.48       1755.55        79.48 o                         
 -15  -4   2         40.20         48.74        34.52 o                         
 -14  -4   2         29.17         31.24        10.29 o                         
 -13  -4   2       1032.77        917.34        38.84 o                         
 -12  -4   2       6984.18       6733.65       175.81 o                         
 -11  -4   2        403.82        412.86        22.05 o                         
 -10  -4   2       1061.38       1021.08        37.61 o                         
  -9  -4   2        159.56        126.39         8.23 o                         
  -8  -4   2       1707.97       1487.83        42.66 o                         
  -7  -4   2       6757.40       6054.78        99.99 o                         
  -6  -4   2       7743.52       7732.43       168.78 o                         
  -5  -4   2       4241.02       4793.47       105.13 o                         
  -4  -4   2       2676.97       2449.69        55.16 o                         
  -3  -4   2       2155.79       2412.20        64.15 o                         
  -2  -4   2         48.07        304.46        51.52 o                         
  -1  -4   2      53670.21      57900.82      1110.47 o                         
   0  -4   2       7317.69       7841.71       324.79 o                         
   1  -4   2        130.29        293.02        14.31 o                         
   2  -4   2       8606.55       9616.48       165.34 o                         
   3  -4   2        174.74        251.71        13.08 o                         
   4  -4   2       7821.56       7966.33       132.63 o                         
   5  -4   2        758.99        847.33        28.32 o                         
   6  -4   2       3924.63       4504.15       121.97 o                         
   7  -4   2        226.92        234.20        19.98 o                         
   8  -4   2      11195.74      11259.52       248.91 o                         
   9  -4   2       5764.81       6083.32        77.24 o                         
  10  -4   2       2372.55       2427.36        53.60 o                         
  11  -4   2        489.87        500.47        18.39 o                         
  12  -4   2        318.52        328.59        16.21 o                         
  13  -4   2        153.55        198.34        14.67 o                         
  14  -4   2       1596.90       1770.06       166.88 o                         
  15  -4   2        598.48        542.68        31.56 o                         
  16  -4   2        188.18        178.56        33.40 o                         
 -15  -3   2          9.94         24.40        22.49 o                         
 -14  -3   2        153.94        156.41        18.05 o                         
 -13  -3   2       3010.05       2728.03       118.90 o                         
 -12  -3   2        825.03        821.04        33.20 o                         
 -11  -3   2        616.81        580.86        22.25 o                         
 -10  -3   2         29.26         22.99         7.29 o                         
  -9  -3   2        178.10        215.27        11.05 o                         
  -8  -3   2       3896.99       3629.14        73.95 o                         
  -7  -3   2        156.45        168.12         9.69 o                         
  -6  -3   2      11728.14      10998.95       132.26 o                         
  -5  -3   2        683.94        675.22        31.59 o                         
  -4  -3   2       1650.70       1515.36        43.84 o                         
  -3  -3   2       5235.83       4370.22       138.26 o                         
  -2  -3   2      13099.44      17210.98       148.18 o                         
  -1  -3   2        848.02       1108.72        67.90 o                         
   0  -3   2         12.81         20.53         7.53 o                         
   1  -3   2       1018.37        852.17        23.18 o                         
   2  -3   2       9182.37       8657.57       125.21 o                         
   3  -3   2       5019.84       6539.14        73.14 o                         
   4  -3   2         64.83         43.20         7.08 o                         
   5  -3   2         27.16          7.37         4.88 o                         
   6  -3   2        868.32        965.25        47.31 o                         
   7  -3   2       3925.99       4235.08        95.64 o                         
   8  -3   2       7240.46       7304.34       123.81 o                         
   9  -3   2       1540.79       1516.24        39.26 o                         
  10  -3   2        726.43        750.57        23.29 o                         
  11  -3   2       2955.56       3126.31       153.08 o                         
  12  -3   2         16.07         24.39         6.68 o                         
  13  -3   2       2452.20       2555.17       134.71 o                         
  14  -3   2        354.96        395.11        34.54 o                         
  15  -3   2         30.47         41.11        14.81 o                         
  16  -3   2         34.89         52.26        14.07 o                         
 -16  -2   2        385.95        308.84        51.36 o                         
 -15  -2   2        240.78        237.62        33.53 o                         
 -14  -2   2        585.04        592.31        83.11 o                         
 -13  -2   2       1074.62       1054.53        45.66 o                         
 -12  -2   2       6935.82       6626.13       281.74 o                         
 -11  -2   2        938.84        906.58        30.26 o                         
 -10  -2   2        333.04        294.21        13.43 o                         
  -9  -2   2       7066.63       6458.88        74.84 o                         
  -8  -2   2       4872.47       4516.55       132.66 o                         
  -7  -2   2       2807.43       3099.43        73.40 o                         
  -6  -2   2        213.08        184.76        13.68 o                         
  -5  -2   2       1385.80       1690.29        66.07 o                         
  -4  -2   2       6386.97       6546.62       322.35 o                         
  -3  -2   2      15545.96      16472.54       952.58 o                         
  -2  -2   2         98.05        207.57        18.06 o                         
  -1  -2   2        971.73       1021.42       149.28 o                         
   0  -2   2      14109.67      14154.71       461.16 o                         
   1  -2   2      12266.69      16519.14       351.55 o                         
   2  -2   2       6129.33       7585.18       130.66 o                         
   3  -2   2       1270.40       1015.65        22.37 o                         
   4  -2   2       1683.54       1329.22        50.65 o                         
   5  -2   2        279.87        202.17        12.84 o                         
   6  -2   2      23952.51      23082.64       624.67 o                         
   7  -2   2       9361.19      10037.14       233.65 o                         
   8  -2   2         73.10         81.62         8.23 o                         
   9  -2   2        262.99        400.46        13.21 o                         
  10  -2   2       1504.01       1753.10        67.83 o                         
  11  -2   2        731.22        698.73        36.26 o                         
  12  -2   2       1847.13       1932.17        90.81 o                         
  13  -2   2        954.21       1027.10        48.80 o                         
  14  -2   2        361.50        355.22        31.42 o                         
  15  -2   2         25.32         27.12        16.69 o                         
  16  -2   2        676.81        710.18        43.60 o                         
 -16  -1   2         16.15         45.13        24.88 o                         
 -15  -1   2         14.61         10.73        12.87 o                         
 -14  -1   2        820.85        791.87        61.26 o                         
 -13  -1   2       6673.59       5897.00       376.14 o                         
 -12  -1   2       1043.44       1112.56        47.68 o                         
 -11  -1   2        228.68        259.97        11.63 o                         
 -10  -1   2       3219.82       3199.35        74.24 o                         
  -9  -1   2       3422.98       3744.57       119.12 o                         
  -8  -1   2        496.71        571.31        27.54 o                         
  -7  -1   2       1226.08       1273.25        37.28 o                         
  -6  -1   2       8038.44       8988.40       403.91 o                         
  -5  -1   2       1311.73       1606.42        45.97 o                         
  -4  -1   2         23.78         37.41        10.22 o                         
  -3  -1   2       2463.85       3127.92       168.75 o                         
  -2  -1   2      13259.00      16757.61       219.06 o                         
   2  -1   2      15141.18      14977.12       176.26 o                         
   3  -1   2         71.92         18.76         5.36 o                         
   4  -1   2       3960.92       3855.98       184.87 o                         
   5  -1   2      24826.41      30208.90       369.93 o                         
   6  -1   2      53396.68      58765.93       209.08 o                         
   7  -1   2       1291.98       1423.85        43.03 o                         
   8  -1   2       1426.02       1835.72        81.47 o                         
   9  -1   2       5922.31       6084.03       244.42 o                         
  10  -1   2       1791.48       1913.70        80.58 o                         
  11  -1   2        502.05        481.73        15.23 o                         
  12  -1   2        914.97        945.79        29.44 o                         
  13  -1   2        821.84        835.25        42.42 o                         
  14  -1   2         78.77         74.54        10.18 o                         
  15  -1   2         27.02         32.93        22.49 o                         
  16  -1   2        202.21        156.58        57.04 o                         
 -16   0   2        666.84        811.74        58.20 o                         
 -15   0   2        158.34        192.40        25.17 o                         
 -14   0   2       3750.45       3275.87       249.09 o                         
 -13   0   2       1287.88       1298.89        88.03 o                         
 -12   0   2         62.21         70.48        13.22 o                         
 -11   0   2       5736.80       5733.79       188.85 o                         
 -10   0   2       6357.62       6469.95       222.52 o                         
  -9   0   2       1066.40       1201.96        42.99 o                         
  -8   0   2        535.61        647.48        21.95 o                         
  -7   0   2        840.88        805.86        43.60 o                         
  -6   0   2       1689.06       1604.13        73.19 o                         
  -5   0   2       4305.45       4544.55       212.21 o                         
  -4   0   2        927.72        923.62        46.09 o                         
  -3   0   2        546.08        435.84        24.02 o                         
  -2   0   2      25321.32      24308.82       212.60 o                         
   1   0   2        161.30         17.71         6.31 o                         
   2   0   2       1248.52        938.51        37.97 o                         
   3   0   2       3365.78       4364.35       129.54 o                         
   4   0   2      21933.81      21822.69       494.16 o                         
   5   0   2      24784.49      27693.24       710.93 o                         
   6   0   2       1419.96       1861.41        40.85 o                         
   7   0   2       3448.71       3013.52        95.08 o                         
   8   0   2        993.78       1068.64        42.43 o                         
   9   0   2       4252.67       4070.06       128.45 o                         
  10   0   2         74.17         58.97         6.08 o                         
  11   0   2       1137.01       1063.71        27.32 o                         
  12   0   2        684.29        658.21        23.91 o                         
  13   0   2          8.27         12.19         7.81 o                         
  14   0   2        162.63        188.86        15.81 o                         
  15   0   2        926.80       1060.17        72.25 o                         
  16   0   2       2561.46       2394.79       104.96 o                         
 -16   1   2          1.87        -35.45        23.63 o                         
 -15   1   2        658.77        675.51        48.96 o                         
 -14   1   2       1152.69       1100.38        57.05 o                         
 -13   1   2         88.26         81.91        15.98 o                         
 -12   1   2       5572.30       5247.43       283.90 o                         
 -11   1   2       4707.90       4775.68       211.55 o                         
 -10   1   2       1405.17       1275.22        88.08 o                         
  -9   1   2        270.83        280.13        13.75 o                         
  -8   1   2         13.46         18.42         6.31 o                         
  -7   1   2       2081.06       2001.53        49.90 o                         
  -6   1   2       7952.59       8443.09       130.79 o                         
  -5   1   2       3813.03       3705.17       125.67 o                         
  -4   1   2        405.78        202.70        16.80 o                         
  -3   1   2        214.45        130.70         9.90 o                         
  -2   1   2      20670.62      24065.62       391.14 o                         
  -1   1   2       6393.34       6380.45       190.05 o                         
   0   1   2       2775.38       2559.85       101.03 o                         
   1   1   2         35.06         45.82         6.16 o                         
   2   1   2       1224.84       1448.35        36.20 o                         
   3   1   2      10266.58      12054.77       103.74 o                         
   4   1   2      38859.53      37583.24       659.81 o                         
   5   1   2         15.91         12.26         5.56 o                         
   6   1   2       2222.56       1591.64        32.62 o                         
   7   1   2       6067.14       6070.88        77.26 o                         
   8   1   2         81.63         98.35         6.61 o                         
   9   1   2          1.63          2.01         4.68 o                         
  10   1   2         43.90         55.48         5.55 o                         
  11   1   2          0.67          6.62         5.64 o                         
  12   1   2          0.32          5.82         4.86 o                         
  13   1   2       2160.36       2095.67        66.34 o                         
  14   1   2         95.63         85.69        18.78 o                         
  15   1   2       1189.30       1219.54        58.90 o                         
 -16   2   2       1232.90       1516.00        73.37 o                         
 -15   2   2        173.75        178.35        34.96 o                         
 -14   2   2         36.56         28.92        10.67 o                         
 -13   2   2       3237.93       3136.63       211.81 o                         
 -12   2   2       2395.52       2432.76        99.73 o                         
 -11   2   2         16.56         15.53        11.43 o                         
 -10   2   2         19.91         17.65         6.82 o                         
  -9   2   2        211.74        180.02        17.90 o                         
  -8   2   2        321.05        257.39        13.45 o                         
  -7   2   2       2935.95       2645.26       114.48 o                         
  -6   2   2       7151.16       8419.91       253.19 o                         
  -5   2   2          6.51         37.49         6.50 o                         
  -4   2   2       1575.98       1352.91        61.20 o                         
  -3   2   2      38943.02      44309.97       318.00 o                         
  -2   2   2        539.41        890.22        27.61 o                         
  -1   2   2      18004.85      20855.74       241.24 o                         
   0   2   2       1446.93       1329.74        82.58 o                         
   1   2   2       1244.99       1802.79       112.53 o                         
   2   2   2      10145.29      10005.46       319.44 o                         
   3   2   2       9186.74      10718.89       154.78 o                         
   4   2   2       2095.23       2591.42        53.51 o                         
   5   2   2       6408.13       7427.36       154.27 o                         
   6   2   2         24.87         16.28         5.32 o                         
   7   2   2        130.52        110.73         6.29 o                         
   8   2   2         26.40         40.51         5.19 o                         
   9   2   2        245.97        252.68         9.25 o                         
  10   2   2         43.25         32.88         7.71 o                         
  11   2   2        875.14        903.07        27.54 o                         
  12   2   2       5312.34       5215.64       206.87 o                         
  13   2   2         68.76         68.49         9.52 o                         
  14   2   2        615.22        624.25        53.33 o                         
  15   2   2         45.99         39.05        15.05 o                         
 -16   3   2        192.66        194.04        33.40 o                         
 -15   3   2         22.17         -2.37        15.12 o                         
 -14   3   2       1285.61       1183.11       150.16 o                         
 -13   3   2       1838.79       1538.45        65.00 o                         
 -12   3   2        224.38        207.67        13.86 o                         
 -11   3   2        732.52        779.87        30.83 o                         
 -10   3   2       5194.41       4929.34       264.53 o                         
  -9   3   2       2374.78       2093.12       124.82 o                         
  -8   3   2        268.45        245.07        14.25 o                         
  -7   3   2       3874.06       3561.95       135.57 o                         
  -6   3   2       4794.59       4483.23       143.41 o                         
  -5   3   2       3898.26       3841.68       125.12 o                         
  -4   3   2      10527.01      13271.89       251.10 o                         
  -3   3   2       5993.09       7034.93       181.59 o                         
  -2   3   2       1715.78       2554.18        98.75 o                         
  -1   3   2      27204.12      28789.51       300.30 o                         
   0   3   2       2719.90       3005.01        86.57 o                         
   1   3   2       2735.82       3674.77       114.28 o                         
   2   3   2      39421.77      39527.00      1063.60 o                         
   3   3   2        756.97        675.40        26.23 o                         
   4   3   2       3847.64       3572.78        68.76 o                         
   5   3   2       1799.58       1786.31        37.65 o                         
   6   3   2         54.40         66.37         5.72 o                         
   7   3   2       3635.06       3647.05        85.70 o                         
   8   3   2         61.33         56.49         5.88 o                         
   9   3   2        901.63        854.10        27.90 o                         
  10   3   2        651.74        602.61        20.37 o                         
  11   3   2       1357.01       1323.30        39.12 o                         
  12   3   2        703.70        726.54        27.35 o                         
  13   3   2        707.18        691.20        35.14 o                         
  14   3   2          2.30          4.71         9.49 o                         
  15   3   2         44.07         30.33        13.10 o                         
 -16   4   2         21.33         78.11        19.02 o                         
 -15   4   2        479.29        518.14        40.10 o                         
 -14   4   2       1015.35        921.89        58.82 o                         
 -13   4   2        681.49        694.88        42.24 o                         
 -12   4   2        445.32        426.78        20.78 o                         
 -11   4   2       3471.47       3044.10       146.95 o                         
 -10   4   2       6321.04       6406.23       194.56 o                         
  -9   4   2          0.53          8.10         6.01 o                         
  -8   4   2        396.93        454.48        14.90 o                         
  -7   4   2       1665.82       1965.99        55.16 o                         
  -6   4   2        434.96        388.45        16.48 o                         
  -5   4   2      14665.22      14987.42       450.39 o                         
  -4   4   2       2337.14       2537.94       101.37 o                         
  -3   4   2       4035.82       4287.47        58.58 o                         
  -2   4   2       3521.73       3823.59       119.30 o                         
  -1   4   2       1562.10       2207.68       137.41 o                         
   0   4   2      20164.37      18780.00       268.39 o                         
   1   4   2      33380.99      38327.49       348.62 o                         
   2   4   2       4773.68       4729.75        71.89 o                         
   3   4   2        270.96        352.92        14.80 o                         
   4   4   2         66.33        101.89         5.77 o                         
   5   4   2        151.72        139.12         6.78 o                         
   6   4   2       9938.85       9458.76        79.35 o                         
   7   4   2        335.89        361.00        14.17 o                         
   8   4   2       4386.96       4345.42        65.28 o                         
   9   4   2         84.18         76.11         6.67 o                         
  10   4   2       1198.73       1174.49        32.90 o                         
  11   4   2          2.83          0.27         5.46 o                         
  12   4   2       3568.98       3390.91       120.97 o                         
  13   4   2         17.49         16.30        12.67 o                         
  14   4   2        436.62        448.17        26.75 o                         
 -16   5   2        816.40        945.55        66.05 o                         
 -15   5   2        957.57        860.43        79.80 o                         
 -14   5   2        137.64        143.09        21.85 o                         
 -13   5   2        409.88        451.37        31.43 o                         
 -12   5   2        233.33        284.77        33.36 o                         
 -11   5   2       4021.51       3523.16        74.55 o                         
 -10   5   2         10.54         21.35         6.72 o                         
  -9   5   2        156.51        127.32         8.39 o                         
  -8   5   2        696.26        687.63        40.84 o                         
  -7   5   2        787.77        872.89        25.06 o                         
  -6   5   2      10719.69      11343.86       273.55 o                         
  -5   5   2       1479.97       1741.79        47.92 o                         
  -4   5   2       1209.02       1211.77        34.92 o                         
  -3   5   2       1685.89       2168.40        52.24 o                         
  -2   5   2      11131.80      10243.88       235.51 o                         
  -1   5   2       2570.45       3398.18       206.61 o                         
   0   5   2      59323.74      62372.75       233.15 o                         
   1   5   2        565.85        464.86        20.86 o                         
   2   5   2        678.84        440.64        15.32 o                         
   3   5   2       1351.68       1385.05        38.68 o                         
   4   5   2        243.52        213.68        11.37 o                         
   5   5   2       3536.33       3564.34        70.40 o                         
   6   5   2       3184.30       2937.11        38.56 o                         
   7   5   2         31.39         34.76         5.61 o                         
   8   5   2          6.04          2.25         4.91 o                         
   9   5   2         13.00         13.12         5.51 o                         
  10   5   2         26.57         39.20         9.25 o                         
  11   5   2        772.81        764.06        57.97 o                         
  12   5   2       1291.68       1191.68        44.91 o                         
  13   5   2        899.21        929.69        51.14 o                         
  14   5   2        535.64        601.82        35.95 o                         
 -16   6   2        996.88        951.63        73.13 o                         
 -15   6   2         71.71         38.58        27.05 o                         
 -14   6   2         58.07         49.02         9.74 o                         
 -13   6   2        101.18        103.98        23.96 o                         
 -12   6   2        573.18        507.09        29.78 o                         
 -11   6   2        187.74        160.52        13.09 o                         
 -10   6   2       1553.94       1573.28        52.89 o                         
  -9   6   2          7.34         27.93         6.25 o                         
  -8   6   2          9.38          7.61         5.72 o                         
  -7   6   2       4615.19       4500.08        82.72 o                         
  -6   6   2        547.57        480.63        17.96 o                         
  -5   6   2         86.00         51.07         6.89 o                         
  -4   6   2        959.72        800.23        18.48 o                         
  -3   6   2         34.07          0.35         6.07 o                         
  -2   6   2       4217.94       3809.31        79.55 o                         
  -1   6   2      13625.79      13639.68       394.91 o                         
   0   6   2       3391.52       3370.42       103.29 o                         
   1   6   2       2163.74       2384.17        52.82 o                         
   2   6   2       1260.05       1338.27        43.35 o                         
   3   6   2        105.41        119.02         7.90 o                         
   4   6   2       2441.07       2099.71        53.26 o                         
   5   6   2        598.59        611.58        23.26 o                         
   6   6   2        177.35        165.10        10.40 o                         
   7   6   2        496.11        500.71        19.72 o                         
   8   6   2       6182.98       5827.78       112.76 o                         
   9   6   2        114.10        100.14         8.53 o                         
  10   6   2        884.00        833.43        40.36 o                         
  11   6   2        198.89        213.81        18.83 o                         
  12   6   2       1488.66       1585.21        59.59 o                         
  13   6   2        200.15        152.93        15.81 o                         
 -16   7   2          2.90         21.28        16.48 o                         
 -15   7   2        268.11        252.90        26.32 o                         
 -14   7   2          2.16         11.73        17.11 o                         
 -13   7   2        152.24        159.32        17.62 o                         
 -12   7   2          0.20         10.30         8.42 o                         
 -11   7   2       1581.73       1364.33        62.60 o                         
 -10   7   2        721.05        584.14        39.55 o                         
  -9   7   2        429.57        376.86        15.57 o                         
  -8   7   2       1814.60       1896.58        76.29 o                         
  -7   7   2       1595.71       1579.63        42.99 o                         
  -6   7   2       2462.73       2637.87        73.06 o                         
  -5   7   2        802.67        923.47        33.38 o                         
  -4   7   2       1041.06        972.06        19.90 o                         
  -3   7   2        503.53        451.22        16.82 o                         
  -2   7   2       4475.56       4199.15        75.09 o                         
  -1   7   2       1083.49        829.07        20.19 o                         
   0   7   2       3083.49       2833.25        77.49 o                         
   1   7   2        411.32        416.35        20.76 o                         
   2   7   2         67.46         94.15         7.69 o                         
   3   7   2          8.49         31.31         5.73 o                         
   4   7   2       2123.57       1898.36        56.79 o                         
   5   7   2        623.09        625.49        24.41 o                         
   6   7   2       1306.80       1285.58        38.11 o                         
   7   7   2       1941.15       2065.24        61.57 o                         
   8   7   2       6656.30       6990.16       139.04 o                         
   9   7   2        194.75        166.02        17.33 o                         
  10   7   2         42.94         45.40         9.06 o                         
  11   7   2       1121.00       1122.98        47.29 o                         
  12   7   2        990.09       1110.35        89.16 o                         
  13   7   2         84.88        133.93        20.09 o                         
 -16   8   2        290.67        221.40        31.04 o                         
 -15   8   2        890.82        897.72       106.14 o                         
 -14   8   2        314.85        297.39        29.03 o                         
 -13   8   2         63.99         68.06        12.31 o                         
 -12   8   2       1162.71        983.77       137.07 o                         
 -11   8   2        411.95        381.40        24.89 o                         
 -10   8   2        233.57        214.11        13.72 o                         
  -9   8   2       5993.56       6243.50       232.77 o                         
  -8   8   2       2110.56       2090.97        49.54 o                         
  -7   8   2          4.35          5.72         9.00 o                         
  -6   8   2        705.86        760.44        23.30 o                         
  -5   8   2        482.38        523.01        17.84 o                         
  -4   8   2       3063.71       3042.63       107.31 o                         
  -3   8   2      15444.55      15777.42       231.97 o                         
  -2   8   2       1197.20       1172.57        34.45 o                         
  -1   8   2       1635.14       1516.78        44.38 o                         
   0   8   2        294.57        284.91        13.24 o                         
   1   8   2         83.23         69.57        10.39 o                         
   2   8   2       2392.81       2167.21        55.41 o                         
   3   8   2        102.38        116.02         8.38 o                         
   4   8   2        462.22        471.44        16.66 o                         
   5   8   2       1140.99       1171.19        35.47 o                         
   6   8   2       1551.75       1622.25        50.26 o                         
   7   8   2       4947.46       4888.87        89.04 o                         
   8   8   2        362.59        395.19        21.00 o                         
   9   8   2        147.41        172.09        23.20 o                         
  10   8   2       1129.06       1090.90        53.00 o                         
  11   8   2       1198.17       1233.75        49.75 o                         
  12   8   2         16.47         29.40        10.27 o                         
 -15   9   2        458.42        460.86        41.64 o                         
 -14   9   2         11.07          7.11        14.11 o                         
 -13   9   2        387.73        361.65        41.18 o                         
 -12   9   2        104.73         68.45        10.11 o                         
 -11   9   2        145.11        169.43        15.27 o                         
 -10   9   2       3307.84       3118.11       159.46 o                         
  -9   9   2       5610.57       5502.87       299.12 o                         
  -8   9   2        251.89        246.77        11.26 o                         
  -7   9   2        264.65        263.89        12.20 o                         
  -6   9   2        742.42        815.19        28.24 o                         
  -5   9   2         46.75         59.93         7.59 o                         
  -4   9   2       5586.65       5147.33        65.11 o                         
  -3   9   2        283.41        263.60        13.28 o                         
  -2   9   2          4.39         -0.14         6.72 o                         
  -1   9   2        353.49        387.12        14.81 o                         
   0   9   2         18.41         23.06         5.71 o                         
   1   9   2       2961.17       2770.26        77.13 o                         
   2   9   2       2930.82       2799.37        71.13 o                         
   3   9   2        566.40        688.84        28.74 o                         
   4   9   2         84.33         77.96         7.67 o                         
   5   9   2        508.58        552.74        23.36 o                         
   6   9   2       5631.86       5747.37       203.06 o                         
   7   9   2        494.40        539.21        25.51 o                         
   8   9   2        239.35        185.41        17.27 o                         
   9   9   2       1112.68        952.83        43.11 o                         
  10   9   2        726.30        751.78        43.03 o                         
  11   9   2        315.27        343.94        25.93 o                         
 -15  10   2         77.07         91.75        22.67 o                         
 -14  10   2        525.64        390.11        44.41 o                         
 -13  10   2        324.83        259.05        64.70 o                         
 -12  10   2         98.47         60.24        12.23 o                         
 -11  10   2       5584.96       5260.64       278.93 o                         
 -10  10   2       2244.19       2343.07       111.64 o                         
  -9  10   2         70.02         89.33         9.71 o                         
  -8  10   2          4.33         20.20         5.74 o                         
  -7  10   2         45.79         58.51         7.13 o                         
  -6  10   2        351.56        343.34        23.70 o                         
  -5  10   2       3423.42       3225.47       101.36 o                         
  -4  10   2       2205.61       1998.46        65.21 o                         
  -3  10   2        982.97        931.38        32.94 o                         
  -2  10   2        356.80        347.49        13.16 o                         
  -1  10   2        193.10        169.08        11.03 o                         
   0  10   2        851.91        806.28        89.90 o                         
   1  10   2       5377.83       5053.03       501.05 o                         
   2  10   2          3.23         10.11         5.90 o                         
   3  10   2         11.01         13.19         6.52 o                         
   4  10   2        352.25        346.79        19.37 o                         
   5  10   2       2781.88       2714.82       184.54 o                         
   6  10   2        104.62        123.26        10.77 o                         
   7  10   2       1317.01       1418.65        97.36 o                         
   8  10   2       1034.78       1117.14        41.10 o                         
   9  10   2        601.40        662.15        27.57 o                         
  10  10   2        148.03        203.98        17.38 o                         
  11  10   2        254.37        234.70        39.49 o                         
 -14  11   2        128.54        124.16        65.16 o                         
 -13  11   2          0.19          7.44        18.06 o                         
 -12  11   2        498.22        511.91       106.34 o                         
 -11  11   2       2580.76       2353.32       273.25 o                         
 -10  11   2         49.70         47.49        20.89 o                         
  -9  11   2        600.35        614.15        36.48 o                         
  -8  11   2        832.64        727.96        64.58 o                         
  -7  11   2        560.84        551.00        25.78 o                         
  -6  11   2        103.57        110.26        12.15 o                         
  -5  11   2         11.92         10.44         8.94 o                         
  -4  11   2        804.28        758.67        28.79 o                         
  -3  11   2        244.33        227.10        11.83 o                         
  -2  11   2        163.64        153.89        10.28 o                         
  -1  11   2          9.06         11.77         6.04 o                         
   0  11   2       1301.49       1282.67        58.96 o                         
   1  11   2         37.37         49.79         8.02 o                         
   2  11   2        176.29        209.36        14.44 o                         
   3  11   2       2614.77       2881.49       112.18 o                         
   4  11   2       6422.89       6939.52        76.33 o                         
   5  11   2        483.76        479.97        19.82 o                         
   6  11   2         36.93         36.05         9.16 o                         
   7  11   2        169.41        146.23        17.84 o                         
   8  11   2        267.21        272.46        23.17 o                         
   9  11   2          2.78         -6.45        14.85 o                         
  10  11   2        127.18        128.32        18.01 o                         
 -13  12   2        488.05        407.34       178.95 o                         
 -12  12   2       1282.91       1351.84       136.32 o                         
 -11  12   2         44.15         32.07        10.34 o                         
 -10  12   2        160.29        163.95        19.85 o                         
  -9  12   2       1071.78        940.33        79.51 o                         
  -8  12   2         73.51         65.01        14.40 o                         
  -7  12   2         51.87         40.06        18.39 o                         
  -6  12   2        417.97        460.39        42.47 o                         
  -5  12   2       1078.19       1077.91        59.98 o                         
  -4  12   2         89.30        111.12        18.52 o                         
  -3  12   2       2762.01       2929.95       123.43 o                         
  -2  12   2          4.84        -22.01        16.27 o                         
  -1  12   2        518.39        535.64        50.73 o                         
   0  12   2        519.11        546.10        51.49 o                         
   1  12   2       1013.76       1339.33        67.72 o                         
   2  12   2        567.03        584.63        38.74 o                         
   3  12   2       4910.39       5228.75       134.81 o                         
   4  12   2        375.32        507.13        37.09 o                         
   5  12   2          0.21         -6.83         9.97 o                         
   6  12   2         54.52         82.41        11.41 o                         
   7  12   2        265.55        311.26        26.17 o                         
   8  12   2        462.59        483.30        33.51 o                         
 -12  13   2        281.11        235.23        31.89 o                         
 -11  13   2          1.78          5.77         9.52 o                         
 -10  13   2        128.58        122.04        17.96 o                         
  -9  13   2        231.59        240.51        46.27 o                         
  -8  13   2        121.41        136.55        29.01 o                         
  -7  13   2          0.82         -1.33        15.77 o                         
  -6  13   2          3.90         14.76        17.57 o                         
  -5  13   2         20.13        -22.60        15.07 o                         
  -4  13   2        562.33        594.21        59.40 o                         
  -3  13   2        101.82        105.28        21.06 o                         
  -2  13   2        400.42        430.25        50.66 o                         
  -1  13   2         56.29         40.23        20.01 o                         
   0  13   2        203.67        246.62        30.64 o                         
   1  13   2        601.62        619.75        39.85 o                         
   2  13   2       4755.37       5048.73       396.68 o                         
   3  13   2        828.90        806.82        51.82 o                         
   4  13   2        123.40        135.65        20.51 o                         
   5  13   2        133.05        138.95        17.09 o                         
   6  13   2        125.23        103.72        14.54 o                         
   7  13   2        353.06        408.95        32.79 o                         
 -11  14   2          4.17         -3.43        15.22 o                         
 -10  14   2         40.95         30.66        23.02 o                         
  -9  14   2         17.56          2.12        21.42 o                         
  -8  14   2         28.03         47.20        18.04 o                         
  -7  14   2        398.12        478.77        51.12 o                         
  -6  14   2        176.79        118.07        28.93 o                         
  -5  14   2        777.60        798.04        72.07 o                         
  -4  14   2         27.02         20.97        12.86 o                         
  -3  14   2        958.02        986.55        68.28 o                         
  -2  14   2         82.77        138.98        30.79 o                         
  -1  14   2        121.10        173.57        29.25 o                         
   0  14   2        472.84        492.78        56.16 o                         
   1  14   2       1262.56       1276.17        74.53 o                         
   2  14   2        453.42        557.33        66.57 o                         
   3  14   2         44.70         46.43        11.37 o                         
   4  14   2        348.98        433.38        34.18 o                         
   5  14   2         81.17         86.31        13.25 o                         
   6  14   2        127.85         86.54        26.01 o                         
 -10  15   2         96.78         73.13        26.38 o                         
  -9  15   2          2.33         15.44        22.64 o                         
  -8  15   2         11.02        -15.38        14.07 o                         
  -7  15   2         16.59        -24.55        16.36 o                         
  -6  15   2        156.30        172.55        35.59 o                         
  -5  15   2        155.92        139.39        22.94 o                         
  -4  15   2       1017.57       1112.54       103.35 o                         
  -3  15   2          2.93        -11.59        18.73 o                         
  -2  15   2         62.12         51.36        22.19 o                         
  -1  15   2        726.49        861.90        82.31 o                         
   0  15   2       1024.78       1157.65        71.02 o                         
   1  15   2        800.71        808.70        58.37 o                         
   2  15   2         61.71         40.55        10.70 o                         
   3  15   2        599.68        616.84        66.69 o                         
   4  15   2        211.31        266.47        68.54 o                         
  -7  16   2        420.82        445.19        49.06 o                         
  -6  16   2        534.16        719.55        65.76 o                         
  -5  16   2         20.71          6.01        17.11 o                         
  -4  16   2          5.40        -13.97        18.36 o                         
  -3  16   2        255.77        259.80        30.65 o                         
  -2  16   2        312.60        285.03        34.19 o                         
  -1  16   2        752.09        859.30        59.74 o                         
   0  16   2        419.63        522.77        58.12 o                         
   1  16   2         16.48         17.37        14.45 o                         
  -2 -17   3         89.58         82.49        24.67 o                         
  -1 -17   3          1.66         -2.58        21.63 o                         
   0 -17   3         96.43         98.63        33.15 o                         
   1 -17   3        318.47        428.09        43.65 o                         
   2 -17   3        114.46        134.58        28.07 o                         
   3 -17   3        234.65        433.09        45.56 o                         
   4 -17   3         23.68         53.67        17.39 o                         
   5 -17   3         95.66         84.62        20.73 o                         
   6 -17   3         22.56         47.15        19.57 o                         
   7 -17   3        909.80       1082.35        84.80 o                         
   8 -17   3        228.83        248.85        39.42 o                         
  -4 -16   3        327.47        394.00        67.29 o                         
  -3 -16   3        955.07       1031.04        83.86 o                         
  -2 -16   3          5.87          6.36        11.84 o                         
  -1 -16   3        100.16         90.60        16.15 o                         
   0 -16   3        759.18        833.51        78.26 o                         
   1 -16   3        459.83        534.21        45.65 o                         
   2 -16   3          0.19         15.21        18.00 o                         
   3 -16   3          0.12         -4.25        17.69 o                         
   4 -16   3        163.19        246.04        30.71 o                         
   5 -16   3        257.64        293.54        35.27 o                         
   6 -16   3        497.96        527.13        44.42 o                         
   7 -16   3        460.79        457.55        41.36 o                         
   8 -16   3         61.10         31.40        17.93 o                         
   9 -16   3         30.45          7.90        18.47 o                         
  10 -16   3          0.18         15.24        21.16 o                         
  -6 -15   3         88.84        143.65        29.16 o                         
  -5 -15   3        343.61        365.47        34.88 o                         
  -4 -15   3       1326.98       1551.99        76.02 o                         
  -3 -15   3        126.35        134.54        24.68 o                         
  -2 -15   3       1208.34       1365.58        55.08 o                         
  -1 -15   3       1024.55       1079.78        48.89 o                         
   0 -15   3        707.68        702.13        59.36 o                         
   1 -15   3          5.65         -4.24         8.78 o                         
   2 -15   3        355.05        419.91        32.46 o                         
   3 -15   3       1484.73       1307.00       181.85 o                         
   4 -15   3        399.85        376.70        41.80 o                         
   5 -15   3         71.20         47.01        24.00 o                         
   6 -15   3        133.85        172.41        27.68 o                         
   7 -15   3        178.83        203.60        30.68 o                         
   8 -15   3        136.62        147.10        29.70 o                         
   9 -15   3          0.09         13.96        25.13 o                         
  10 -15   3         39.70         16.82        10.42 o                         
  11 -15   3          0.67        -16.17        10.78 o                         
  -8 -14   3        333.94        476.18        62.86 o                         
  -7 -14   3         23.82         21.42        15.99 o                         
  -6 -14   3        723.25        766.17        54.75 o                         
  -5 -14   3       2204.92       2217.09       115.56 o                         
  -4 -14   3        214.21        231.79        18.31 o                         
  -3 -14   3        251.55        253.00        19.07 o                         
  -2 -14   3       1352.94       1396.29        66.91 o                         
  -1 -14   3        537.71        564.23        41.14 o                         
   0 -14   3         17.26         18.70        12.86 o                         
   1 -14   3        762.42        778.53        42.18 o                         
   2 -14   3       1217.99       1378.78        63.89 o                         
   3 -14   3        568.33        613.36        46.01 o                         
   4 -14   3          7.39          1.58         8.88 o                         
   5 -14   3        338.98        341.81        42.42 o                         
   6 -14   3        492.58        448.75        51.52 o                         
   7 -14   3        111.99        118.29        24.86 o                         
   8 -14   3        111.25        115.92        30.44 o                         
   9 -14   3        222.68        253.40        24.65 o                         
  10 -14   3         72.15        103.15        15.41 o                         
  11 -14   3          2.11         -6.41        19.86 o                         
  12 -14   3        131.54        131.71        48.02 o                         
  -9 -13   3        363.25        359.73        34.21 o                         
  -8 -13   3        124.11        157.85        22.58 o                         
  -7 -13   3         28.32         19.32        14.75 o                         
  -6 -13   3       1317.44       1480.43        81.00 o                         
  -5 -13   3        111.40         93.06        13.29 o                         
  -4 -13   3          9.59         34.38        10.70 o                         
  -3 -13   3       2343.19       2350.29        62.58 o                         
  -2 -13   3        681.42        687.34        38.11 o                         
  -1 -13   3         43.62         50.20        11.14 o                         
   0 -13   3        673.84        652.40        40.18 o                         
   1 -13   3        986.67       1048.45        58.19 o                         
   2 -13   3        877.12        909.78        34.97 o                         
   3 -13   3        825.53        885.86        54.30 o                         
   4 -13   3          6.93          6.50         9.86 o                         
   5 -13   3        179.56        186.79        23.07 o                         
   6 -13   3        114.66        124.15        16.15 o                         
   7 -13   3        793.02        878.19        51.31 o                         
   8 -13   3        136.26        107.17        14.80 o                         
   9 -13   3         63.34         68.66        13.34 o                         
  10 -13   3        397.19        397.28        30.22 o                         
  11 -13   3         82.07         87.76        14.48 o                         
  12 -13   3       1221.40        775.94       300.71 o                         
  13 -13   3       2580.51       2697.06       149.92 o                         
 -10 -12   3         82.01         85.40        19.18 o                         
  -9 -12   3         17.24         21.70        32.73 o                         
  -8 -12   3          3.56         -5.24        14.64 o                         
  -7 -12   3        504.70        436.31        31.83 o                         
  -6 -12   3         53.23         69.78        12.96 o                         
  -5 -12   3        419.90        463.35        29.92 o                         
  -4 -12   3       1610.13       1614.63        53.29 o                         
  -3 -12   3       1484.53       1523.00        50.32 o                         
  -2 -12   3        100.14        128.29        11.51 o                         
  -1 -12   3         62.07         70.77         9.86 o                         
   0 -12   3        723.83        596.82        37.56 o                         
   1 -12   3         80.28         59.40         6.96 o                         
   2 -12   3       1596.66       1456.95        92.45 o                         
   3 -12   3       1380.81       1435.59        80.95 o                         
   4 -12   3         63.54         52.13         6.90 o                         
   5 -12   3       2547.03       2401.77        47.05 o                         
   6 -12   3        961.35        890.98        42.82 o                         
   7 -12   3        385.35        384.06        27.52 o                         
   8 -12   3         15.29         17.37        11.47 o                         
   9 -12   3        410.20        387.66        34.79 o                         
  10 -12   3          6.45          7.50        10.86 o                         
  11 -12   3        535.25        523.18        53.81 o                         
  12 -12   3        359.35        225.70        97.35 o                         
  13 -12   3         25.69         11.54        14.25 o                         
  14 -12   3        867.31        811.46        61.66 o                         
 -11 -11   3        396.66        489.41        59.95 o                         
 -10 -11   3         17.66         38.27        14.81 o                         
  -9 -11   3         16.63         31.71        21.04 o                         
  -8 -11   3       1862.84       1977.54        73.87 o                         
  -7 -11   3         25.82         27.62         7.48 o                         
  -6 -11   3          0.53         -2.60         8.31 o                         
  -5 -11   3        845.84        956.66        38.75 o                         
  -4 -11   3       1818.51       1806.58        54.53 o                         
  -3 -11   3       1153.76       1012.77        40.17 o                         
  -2 -11   3         11.22         18.90         7.57 o                         
  -1 -11   3        853.40        829.92        48.37 o                         
   0 -11   3       1271.83       1175.07        75.90 o                         
   1 -11   3       3339.60       3363.75        86.12 o                         
   2 -11   3       3433.02       3191.98        77.17 o                         
   3 -11   3        478.85        512.38        19.30 o                         
   4 -11   3       2508.02       2683.23        60.75 o                         
   5 -11   3       2564.10       2721.54        81.13 o                         
   6 -11   3        560.47        530.97        17.78 o                         
   7 -11   3         95.18        103.98         8.33 o                         
   8 -11   3        571.25        608.33        24.76 o                         
   9 -11   3        318.88        333.20        16.21 o                         
  10 -11   3       1240.38       1184.52        57.80 o                         
  11 -11   3       1064.32        936.81        69.77 o                         
  12 -11   3        973.70        846.26        98.81 o                         
  13 -11   3        543.65        506.54       268.09 o                         
  14 -11   3        176.54        128.84        25.64 o                         
 -12 -10   3        398.55        364.66        37.58 o                         
 -11 -10   3        374.38        334.90        27.49 o                         
 -10 -10   3        278.43        264.79        19.75 o                         
  -9 -10   3       1765.33       1746.32       102.58 o                         
  -8 -10   3          3.94          9.62         7.05 o                         
  -7 -10   3        229.34        229.33        19.55 o                         
  -6 -10   3        559.32        553.69        35.51 o                         
  -5 -10   3        383.23        374.49        18.93 o                         
  -4 -10   3       1498.06       1511.82        40.91 o                         
  -3 -10   3       1600.84       1538.30        49.35 o                         
  -2 -10   3       4543.28       4325.14        64.99 o                         
  -1 -10   3       2816.22       2663.38        52.83 o                         
   0 -10   3         66.11         85.42         8.30 o                         
   1 -10   3        855.89        832.73        26.00 o                         
   2 -10   3       2141.31       2212.67        45.50 o                         
   3 -10   3        168.83        177.63         9.79 o                         
   4 -10   3      13758.65      13629.51       224.33 o                         
   5 -10   3        110.38        143.56         9.47 o                         
   6 -10   3        940.11        877.82        30.77 o                         
   7 -10   3        579.62        634.78        28.61 o                         
   8 -10   3        911.63        950.86        29.27 o                         
   9 -10   3        950.29        979.27        30.70 o                         
  10 -10   3       4498.70       4398.06       127.53 o                         
  11 -10   3          5.74          7.95        14.21 o                         
  12 -10   3        225.98        197.06        46.74 o                         
  13 -10   3        155.06        108.25        42.71 o                         
  14 -10   3         14.30         -5.02        17.02 o                         
  15 -10   3        137.21        186.35        26.64 o                         
 -13  -9   3        994.65        996.92        79.00 o                         
 -12  -9   3          7.57          2.07        11.08 o                         
 -11  -9   3         42.81         21.10         7.78 o                         
 -10  -9   3       1155.90       1231.56        58.01 o                         
  -9  -9   3         10.58         -1.82         7.66 o                         
  -8  -9   3        102.43        117.63        12.05 o                         
  -7  -9   3       1739.49       1641.44        61.50 o                         
  -6  -9   3        321.07        336.94        19.02 o                         
  -5  -9   3        711.10        563.99        27.89 o                         
  -4  -9   3       2121.27       1980.48        73.58 o                         
  -3  -9   3       1962.56       1863.85        57.02 o                         
  -2  -9   3      10295.98       9641.54       126.31 o                         
  -1  -9   3       2247.47       2149.73        71.87 o                         
   0  -9   3       1928.67       1809.61        47.41 o                         
   1  -9   3        947.58       1103.41        30.76 o                         
   2  -9   3          9.88          4.12         6.25 o                         
   3  -9   3       8724.12       8859.71       111.46 o                         
   4  -9   3       3926.93       3695.99        81.92 o                         
   5  -9   3        830.00        851.85        25.16 o                         
   6  -9   3       1406.79       1395.89        37.48 o                         
   7  -9   3         69.52         90.37         6.44 o                         
   8  -9   3       5970.85       6052.11        57.02 o                         
   9  -9   3      10783.08      11057.37       365.91 o                         
  10  -9   3        128.89        130.64        16.68 o                         
  11  -9   3          4.90         17.82         7.12 o                         
  12  -9   3         20.60          7.17         7.03 o                         
  13  -9   3          0.88          3.18        13.59 o                         
  14  -9   3         63.33         79.16        22.94 o                         
  15  -9   3        250.67        258.02        28.45 o                         
 -13  -8   3         14.10         18.85        17.57 o                         
 -12  -8   3         33.31         21.29         9.44 o                         
 -11  -8   3        360.15        293.12        23.49 o                         
 -10  -8   3         14.73         11.73         8.74 o                         
  -9  -8   3       1476.91       1405.78        82.72 o                         
  -8  -8   3       1336.55       1225.28        44.86 o                         
  -7  -8   3        985.84        821.51        35.45 o                         
  -6  -8   3        184.16        127.86        10.47 o                         
  -5  -8   3       1200.52       1204.29        49.94 o                         
  -4  -8   3       2506.34       2366.49        65.43 o                         
  -3  -8   3       1763.36       1814.75        52.16 o                         
  -2  -8   3       1030.82       1172.50        41.63 o                         
  -1  -8   3       3421.66       3244.01        67.36 o                         
   0  -8   3       1064.96        915.06        27.40 o                         
   1  -8   3         79.07         49.84         6.61 o                         
   2  -8   3      16648.09      14667.34       389.45 o                         
   3  -8   3       1981.56       2120.26        57.51 o                         
   4  -8   3        512.90        363.55        15.79 o                         
   5  -8   3       2573.98       2590.43        65.44 o                         
   6  -8   3        255.02        260.53        10.22 o                         
   7  -8   3       5667.99       5678.56        86.47 o                         
   8  -8   3       6405.82       6684.16       135.65 o                         
   9  -8   3       1599.23       1490.07        47.91 o                         
  10  -8   3       1804.41       1746.74       123.95 o                         
  11  -8   3        406.90        422.10        69.33 o                         
  12  -8   3        443.99        450.30        30.23 o                         
  13  -8   3         28.30         23.36        10.43 o                         
  14  -8   3        386.60        352.39        30.80 o                         
  15  -8   3        129.74        141.56        27.54 o                         
 -14  -7   3          0.98         12.83        16.05 o                         
 -13  -7   3         45.08         42.18         9.13 o                         
 -12  -7   3        314.89        323.53        22.63 o                         
 -11  -7   3        215.85        158.27        14.86 o                         
 -10  -7   3       1161.32       1144.54        44.43 o                         
  -9  -7   3        445.35        430.10        21.05 o                         
  -8  -7   3       5504.14       5414.14        88.60 o                         
  -7  -7   3       1015.51       1028.21        44.40 o                         
  -6  -7   3       2234.41       2184.09       154.58 o                         
  -5  -7   3          2.77         16.54         6.10 o                         
  -4  -7   3        462.66        367.79        16.95 o                         
  -3  -7   3       1714.50       1744.11        53.59 o                         
  -2  -7   3      13408.96      12553.49       175.64 o                         
  -1  -7   3       1394.98       1458.26        52.11 o                         
   0  -7   3       3691.62       3655.65       103.73 o                         
   1  -7   3       4180.43       3842.15        72.70 o                         
   2  -7   3      10721.28      10002.16       187.89 o                         
   3  -7   3       1337.10       1268.89        30.62 o                         
   4  -7   3       1030.76       1100.42        27.10 o                         
   5  -7   3       7254.11       7622.21        83.27 o                         
   6  -7   3         73.70         63.76         5.71 o                         
   7  -7   3       4764.84       4616.47        89.16 o                         
   8  -7   3        330.93        336.22        13.86 o                         
   9  -7   3       2022.31       1872.96        38.97 o                         
  10  -7   3         58.77         82.70        10.41 o                         
  11  -7   3          4.98          0.96         7.63 o                         
  12  -7   3       1775.05       1598.69       111.81 o                         
  13  -7   3        107.66        111.29        14.79 o                         
  14  -7   3         80.47         91.30        15.04 o                         
  15  -7   3         49.17         -1.25        13.65 o                         
  16  -7   3       1361.03       1266.06        79.67 o                         
 -14  -6   3         26.36          9.35        15.15 o                         
 -13  -6   3        634.38        614.16        31.73 o                         
 -12  -6   3         43.84         48.91        11.99 o                         
 -11  -6   3       1995.98       1813.79       142.50 o                         
 -10  -6   3          8.68         -4.47         5.28 o                         
  -9  -6   3       4365.73       4055.18        96.14 o                         
  -8  -6   3          2.08          7.39         5.97 o                         
  -7  -6   3         75.45         63.53        11.14 o                         
  -6  -6   3        212.50        126.71         9.05 o                         
  -5  -6   3        322.61        350.45        17.03 o                         
  -4  -6   3       2118.87       1926.90        90.98 o                         
  -3  -6   3       9142.71       7716.64       188.94 o                         
  -2  -6   3       2446.42       2392.79       102.05 o                         
  -1  -6   3       6425.98       6789.39       217.36 o                         
   0  -6   3       7622.45       6176.00       110.94 o                         
   1  -6   3        125.68        202.32        10.74 o                         
   2  -6   3        542.22        501.40        13.85 o                         
   3  -6   3       1475.51       1498.03        34.17 o                         
   4  -6   3       9963.34       9682.54        93.97 o                         
   5  -6   3        675.25        768.21        16.31 o                         
   6  -6   3       3903.78       4208.60        53.15 o                         
   7  -6   3          1.94          7.58         4.27 o                         
   8  -6   3       4692.68       4481.66        96.55 o                         
   9  -6   3        397.89        425.86        11.00 o                         
  10  -6   3       1433.94       1465.92        31.79 o                         
  11  -6   3       1954.20       1885.52        56.09 o                         
  12  -6   3         32.54         33.49         7.65 o                         
  13  -6   3        174.00        100.59        12.66 o                         
  14  -6   3       1464.42       1427.20        97.15 o                         
  15  -6   3       1650.57       1668.10       115.14 o                         
  16  -6   3       3124.66       3412.87       193.44 o                         
 -15  -5   3          0.94         35.50        24.52 o                         
 -14  -5   3         87.23        111.37        20.46 o                         
 -13  -5   3         34.85         34.58        10.40 o                         
 -12  -5   3       3459.93       3153.91       247.87 o                         
 -11  -5   3        951.83        949.74        44.80 o                         
 -10  -5   3       2854.66       2742.30        66.55 o                         
  -9  -5   3         59.08         84.96         7.21 o                         
  -8  -5   3       2437.00       2380.48        56.82 o                         
  -7  -5   3        888.78        860.46        23.95 o                         
  -6  -5   3       1613.19       1461.12        43.95 o                         
  -5  -5   3         48.69         73.90         7.94 o                         
  -4  -5   3       1776.77       1726.37       115.17 o                         
  -3  -5   3      10580.69       9907.68       391.28 o                         
  -2  -5   3        142.99         95.83        14.97 o                         
  -1  -5   3      28222.04      28627.18       287.74 o                         
   0  -5   3      12520.35      11342.96       179.73 o                         
   1  -5   3       1536.35       1729.06        45.52 o                         
   2  -5   3       3412.85       3246.19        53.20 o                         
   3  -5   3       2392.16       2607.60        41.84 o                         
   4  -5   3        342.52        300.17         9.70 o                         
   5  -5   3       5654.62       6216.69        78.15 o                         
   6  -5   3         98.84         62.55         5.52 o                         
   7  -5   3        405.71        335.86        11.16 o                         
   8  -5   3         23.55         24.43         4.56 o                         
   9  -5   3       1459.93       1363.86        37.93 o                         
  10  -5   3        967.02        754.19        33.45 o                         
  11  -5   3        686.49        692.37        22.75 o                         
  12  -5   3        427.10        424.79        23.69 o                         
  13  -5   3        464.57        455.99        41.17 o                         
  14  -5   3       3354.45       3582.24        80.62 o                         
  15  -5   3       2696.02       3232.80       106.66 o                         
  16  -5   3        150.93        159.71        26.97 o                         
 -15  -4   3          4.75        -23.73        26.92 o                         
 -14  -4   3          1.69          3.31        13.87 o                         
 -13  -4   3       4468.72       4305.31       181.66 o                         
 -12  -4   3        283.89        221.28        14.25 o                         
 -11  -4   3        939.77        818.81        36.95 o                         
 -10  -4   3        283.64        311.21        20.63 o                         
  -9  -4   3       2631.70       2533.88       118.88 o                         
  -8  -4   3          3.78          2.85         5.59 o                         
  -7  -4   3        816.67        637.99        28.18 o                         
  -6  -4   3       1064.57       1094.67        31.06 o                         
  -5  -4   3       5162.01       4538.33       104.38 o                         
  -4  -4   3       2469.79       2875.85       108.67 o                         
  -3  -4   3       9476.94      10776.92       121.77 o                         
  -2  -4   3      33853.08      36063.52       377.60 o                         
  -1  -4   3       1048.19       1511.37        51.58 o                         
   0  -4   3      12108.69      12860.85       359.66 o                         
   1  -4   3       1511.26       1679.40        48.45 o                         
   2  -4   3        431.26        660.62        23.02 o                         
   3  -4   3         58.60         21.24         5.25 o                         
   4  -4   3      17740.85      17605.39       242.35 o                         
   5  -4   3       1375.82       1489.96        34.57 o                         
   6  -4   3       9697.15       9817.27       142.76 o                         
   7  -4   3       1074.71       1043.74        24.78 o                         
   8  -4   3        725.55        909.87        21.16 o                         
   9  -4   3        425.08        411.75        18.74 o                         
  10  -4   3       2501.97       2386.46        47.51 o                         
  11  -4   3        762.31        798.09        26.35 o                         
  12  -4   3        348.34        374.75        25.22 o                         
  13  -4   3        510.89        594.54        42.13 o                         
  14  -4   3       1197.00       1392.48        62.30 o                         
  15  -4   3         31.54         64.89        14.35 o                         
  16  -4   3        487.94        548.99        62.78 o                         
 -15  -3   3          3.86         -8.14        13.14 o                         
 -14  -3   3       2626.88       2205.43       174.59 o                         
 -13  -3   3        783.96        757.05        34.12 o                         
 -12  -3   3       2588.41       2620.36        61.42 o                         
 -11  -3   3        396.80        387.20        22.94 o                         
 -10  -3   3        511.98        578.92        25.59 o                         
  -9  -3   3        210.18        221.08        17.71 o                         
  -8  -3   3         28.18         16.57         6.59 o                         
  -7  -3   3          5.34          5.29         5.92 o                         
  -6  -3   3       7627.87       8610.14       271.90 o                         
  -5  -3   3       8280.31       8090.66       485.18 o                         
  -4  -3   3       4155.04       4747.35       178.91 o                         
  -3  -3   3      19716.70      24638.64       951.09 o                         
  -2  -3   3      41044.32      49186.80      2124.91 o                         
  -1  -3   3       5290.00       5509.72       271.84 o                         
   0  -3   3       1102.94       1146.09        29.69 o                         
   1  -3   3      21292.17      20587.47       292.85 o                         
   2  -3   3      13643.27      12602.84       244.53 o                         
   3  -3   3       3499.14       4412.31        68.28 o                         
   4  -3   3       1854.58       2080.14        45.55 o                         
   5  -3   3       3317.24       3990.32        98.10 o                         
   6  -3   3         15.09         27.99         7.63 o                         
   7  -3   3        508.22        301.46        10.49 o                         
   8  -3   3       2634.26       2598.69        54.96 o                         
   9  -3   3       1811.50       2114.11        63.19 o                         
  10  -3   3        593.82        581.89        18.50 o                         
  11  -3   3          2.44         11.70         5.37 o                         
  12  -3   3       2146.89       2538.07       186.23 o                         
  13  -3   3       2159.25       2534.24       209.44 o                         
  14  -3   3        177.95        168.04        20.31 o                         
  15  -3   3        385.94        427.66        31.75 o                         
  16  -3   3        618.23        706.86        45.38 o                         
 -16  -2   3          7.42         50.21        28.45 o                         
 -15  -2   3        917.19        924.02       132.82 o                         
 -14  -2   3         74.60         44.89         8.33 o                         
 -13  -2   3       2369.96       2139.84       140.51 o                         
 -12  -2   3       1076.42       1017.23        63.22 o                         
 -11  -2   3        956.16       1083.10        41.39 o                         
 -10  -2   3        728.71        706.19        21.33 o                         
  -9  -2   3       3189.92       3420.46       190.63 o                         
  -8  -2   3        216.62        265.90        12.10 o                         
  -7  -2   3       7904.42       7840.36       209.70 o                         
  -6  -2   3        570.49        987.66        36.78 o                         
  -5  -2   3       3847.14       4646.45       358.86 o                         
  -4  -2   3      21612.61      27341.04       336.91 o                         
  -3  -2   3       6213.18       7489.11       323.53 o                         
  -2  -2   3      11121.92      15342.67       237.44 o                         
  -1  -2   3       2102.54       2160.75        70.14 o                         
   0  -2   3        215.07        650.09        20.98 o                         
   1  -2   3      15820.58      14775.63       145.20 o                         
   2  -2   3       1948.90       2032.97        58.31 o                         
   3  -2   3       1099.95        745.25        37.85 o                         
   4  -2   3      12481.53      12177.49       266.84 o                         
   5  -2   3       1618.76       1427.53        66.30 o                         
   6  -2   3       8106.76       9557.46       289.26 o                         
   7  -2   3         54.32        107.56         6.41 o                         
   8  -2   3        596.95        544.27        22.33 o                         
   9  -2   3       1585.87       1808.72        42.50 o                         
  10  -2   3       3743.28       4173.33       171.26 o                         
  11  -2   3        996.18       1150.00        35.22 o                         
  12  -2   3       7035.61       7438.96       317.75 o                         
  13  -2   3          2.37         -0.71         7.07 o                         
  14  -2   3         47.34         39.63         8.88 o                         
  15  -2   3        151.90        158.93        30.79 o                         
  16  -2   3        251.00        242.25        76.72 o                         
 -16  -1   3        874.69        923.19        76.39 o                         
 -15  -1   3        433.08        484.23        36.43 o                         
 -14  -1   3       2491.05       2459.64       226.91 o                         
 -13  -1   3        257.84        201.47        39.30 o                         
 -12  -1   3        180.92        160.40        28.69 o                         
 -11  -1   3         54.20         48.24         9.30 o                         
 -10  -1   3        116.54        109.42         7.90 o                         
  -9  -1   3        110.32        106.73        12.47 o                         
  -8  -1   3       1701.91       1852.89        85.20 o                         
  -7  -1   3       5042.54       5470.69       182.33 o                         
  -6  -1   3        237.07        356.22        16.53 o                         
  -5  -1   3      12847.23      14322.56       486.88 o                         
  -4  -1   3       2678.23       2630.90        83.88 o                         
  -3  -1   3         50.82         55.24        12.67 o                         
  -2  -1   3      15407.97      18943.22       904.37 o                         
  -1  -1   3       4249.46       4005.56       231.78 o                         
   0  -1   3       2869.33       3509.73       108.88 o                         
   1  -1   3       4510.70       4210.12       116.09 o                         
   2  -1   3       2252.75       1786.32        52.37 o                         
   3  -1   3        977.24        816.64        36.77 o                         
   4  -1   3       1554.13       1521.73        47.92 o                         
   5  -1   3      25600.63      26714.18      1448.73 o                         
   6  -1   3       1337.95       1354.77        58.09 o                         
   7  -1   3       1036.24        932.36        29.80 o                         
   8  -1   3       2262.66       2481.97        66.18 o                         
   9  -1   3       2587.86       2889.01        78.72 o                         
  10  -1   3      14114.51      15395.37       430.98 o                         
  11  -1   3      10569.53      11466.98       218.59 o                         
  12  -1   3        445.76        427.29        21.82 o                         
  13  -1   3         15.51          9.30         8.80 o                         
  14  -1   3        585.79        570.40        30.10 o                         
  15  -1   3         40.76         56.14        49.23 o                         
  16  -1   3        569.30        629.79        41.89 o                         
 -16   0   3        525.71        425.12        50.93 o                         
 -15   0   3        561.16        653.41        62.95 o                         
 -14   0   3       1545.96       1657.30       143.01 o                         
 -13   0   3        258.20        272.39        27.43 o                         
 -12   0   3       1560.89       1530.07       146.80 o                         
 -11   0   3        815.91        656.83        23.91 o                         
 -10   0   3        134.55        137.83        17.32 o                         
  -9   0   3       1070.41        891.27       139.70 o                         
  -8   0   3       1365.36       1397.97        41.51 o                         
  -7   0   3        114.26        113.75         8.45 o                         
  -6   0   3      18501.50      20831.42       685.85 o                         
  -5   0   3      12957.11      13263.30       746.28 o                         
  -4   0   3       2715.17       3210.00       117.50 o                         
  -3   0   3      17520.62      19287.57       435.48 o                         
  -2   0   3        221.87        380.36        20.35 o                         
  -1   0   3        123.20         55.33         8.59 o                         
   0   0   3        612.29        458.21        22.86 o                         
   1   0   3       3374.91       2893.14       123.00 o                         
   2   0   3        392.50        340.13        17.21 o                         
   3   0   3        118.85        127.54         9.47 o                         
   4   0   3      18181.98      18792.57       207.53 o                         
   5   0   3       1956.01       1475.72        34.17 o                         
   6   0   3       1757.28       1499.94        31.26 o                         
   7   0   3       3618.02       4074.30        76.09 o                         
   8   0   3       2360.64       2180.38        42.57 o                         
   9   0   3       4613.79       4890.29        55.89 o                         
  10   0   3       9601.83       9773.00       120.73 o                         
  11   0   3       1444.26       1474.47        49.88 o                         
  12   0   3        333.77        313.96        13.44 o                         
  13   0   3        709.50        694.19        31.15 o                         
  14   0   3        583.33        610.71        28.94 o                         
  15   0   3        778.28        793.48        38.56 o                         
  16   0   3        744.15        874.89        65.80 o                         
 -16   1   3        135.77        161.54        32.60 o                         
 -15   1   3       1103.20       1088.55       168.41 o                         
 -14   1   3        129.77        151.98        32.96 o                         
 -13   1   3        904.11        845.54        73.27 o                         
 -12   1   3         10.20         14.67         7.63 o                         
 -11   1   3         28.42         44.04        13.32 o                         
 -10   1   3        460.90        377.28        13.78 o                         
  -9   1   3       1901.14       1729.12       111.39 o                         
  -8   1   3         85.33        120.56        12.17 o                         
  -7   1   3      11389.37      12715.38       164.06 o                         
  -6   1   3      12524.91      12315.11       476.06 o                         
  -5   1   3       1916.53       2010.90        96.95 o                         
  -4   1   3         54.42         49.12         7.37 o                         
  -3   1   3      18013.31      17899.06       516.46 o                         
  -2   1   3        119.01        278.66        14.26 o                         
  -1   1   3       3795.37       4747.34        85.13 o                         
   0   1   3       5107.79       5252.26       514.54 o                         
   1   1   3       8391.07       8418.67       137.59 o                         
   2   1   3       1489.49       1273.94        47.67 o                         
   3   1   3       4470.12       4192.72       165.35 o                         
   4   1   3         60.27         23.89         5.25 o                         
   5   1   3       5602.83       5680.68       115.86 o                         
   6   1   3        948.10        906.67        21.72 o                         
   7   1   3        189.39        148.16         7.30 o                         
   8   1   3       5663.52       5547.90       130.10 o                         
   9   1   3       5133.92       5036.79        67.95 o                         
  10   1   3       3312.81       3307.77        45.47 o                         
  11   1   3         66.26         76.31         7.43 o                         
  12   1   3        729.72        785.97        55.55 o                         
  13   1   3         21.94         23.79         6.69 o                         
  14   1   3       1115.82       1183.60        64.22 o                         
  15   1   3        102.59         92.85        17.80 o                         
 -16   2   3       2308.14       2624.32       115.77 o                         
 -15   2   3        542.53        593.16        37.60 o                         
 -14   2   3       1995.48       2380.54       187.33 o                         
 -13   2   3       3819.42       3814.89       316.75 o                         
 -12   2   3        196.38        247.35        15.33 o                         
 -11   2   3       1946.00       2112.65        55.99 o                         
 -10   2   3         21.35          8.14         7.93 o                         
  -9   2   3        349.75        506.40        18.95 o                         
  -8   2   3         41.95         79.29        11.20 o                         
  -7   2   3      15340.12      14286.65       625.18 o                         
  -6   2   3       1860.02       2043.16        50.30 o                         
  -5   2   3       7277.91       6833.87       274.01 o                         
  -4   2   3       1059.57       1979.77        55.44 o                         
  -3   2   3       7827.31       7244.41       103.18 o                         
  -2   2   3      21543.36      24774.59       839.75 o                         
  -1   2   3        592.68        919.47        31.29 o                         
   0   2   3        107.99         59.56        10.00 o                         
   1   2   3        703.82        861.50        35.78 o                         
   2   2   3      15068.46      17530.31       407.73 o                         
   3   2   3        172.61         34.13         5.66 o                         
   4   2   3       8541.38       8524.53       105.04 o                         
   5   2   3       1393.91       1465.30        28.82 o                         
   6   2   3        660.65        445.46        15.22 o                         
   7   2   3       1681.77       1624.77        37.03 o                         
   8   2   3       9892.04       9864.15       162.19 o                         
   9   2   3       1209.58       1185.74        21.99 o                         
  10   2   3        250.08        256.82        11.42 o                         
  11   2   3        352.96        312.25        12.10 o                         
  12   2   3        256.36        325.07        19.09 o                         
  13   2   3       1048.31       1069.38        32.99 o                         
  14   2   3        221.29        221.84        21.99 o                         
  15   2   3         40.65         20.62        26.04 o                         
 -16   3   3       1335.15       1441.33       234.41 o                         
 -15   3   3       1215.28       1170.71       146.48 o                         
 -14   3   3       2358.54       2066.85       161.20 o                         
 -13   3   3        112.88         64.99        15.84 o                         
 -12   3   3         95.58         96.30        12.77 o                         
 -11   3   3          2.40          7.27         7.33 o                         
 -10   3   3       2840.43       2645.45        61.69 o                         
  -9   3   3         96.51        167.58        10.15 o                         
  -8   3   3       3921.38       4091.68       127.77 o                         
  -7   3   3        611.57        628.66        52.69 o                         
  -6   3   3       9030.30       8777.27       214.44 o                         
  -5   3   3        838.94        572.47        29.32 o                         
  -4   3   3        265.74        399.59        18.49 o                         
  -3   3   3       5809.66       6643.49       152.16 o                         
  -2   3   3        346.46        287.96        25.05 o                         
  -1   3   3       4763.46       5585.98       127.88 o                         
   0   3   3        447.40        502.23        31.00 o                         
   1   3   3      63138.86      64353.27       456.64 o                         
   2   3   3       5764.94       7225.87       165.41 o                         
   3   3   3       1851.59       1738.74        37.07 o                         
   4   3   3       1214.18       1443.28        40.40 o                         
   5   3   3       5722.52       6477.02       103.90 o                         
   6   3   3        774.74        776.28        24.08 o                         
   7   3   3       9207.78       8924.59       136.11 o                         
   8   3   3       2469.69       2421.26        59.91 o                         
   9   3   3         11.08          9.58         5.48 o                         
  10   3   3        588.44        551.60        18.86 o                         
  11   3   3        445.04        432.45        24.10 o                         
  12   3   3       2415.06       2528.12        95.99 o                         
  13   3   3        515.82        529.25        30.09 o                         
  14   3   3         25.11         38.36         9.47 o                         
  15   3   3         92.74        117.06        13.97 o                         
 -16   4   3       1503.21       1656.76       235.26 o                         
 -15   4   3       1194.09       1120.21        90.46 o                         
 -14   4   3         78.73         56.33        11.50 o                         
 -13   4   3        131.28        103.21        20.52 o                         
 -12   4   3          0.14          3.97         7.98 o                         
 -11   4   3       2633.80       2499.72       120.71 o                         
 -10   4   3         90.85         72.97         7.50 o                         
  -9   4   3       2428.34       2477.14        53.60 o                         
  -8   4   3        350.62        358.80        13.55 o                         
  -7   4   3      13829.78      14064.99       255.40 o                         
  -6   4   3       1061.11        958.96        25.96 o                         
  -5   4   3       3389.40       3321.41       105.03 o                         
  -4   4   3       1287.87       1375.96        39.09 o                         
  -3   4   3         41.29         31.11         6.49 o                         
  -2   4   3        160.89        268.44        21.91 o                         
  -1   4   3       7915.60       8142.39       245.51 o                         
   0   4   3      31898.40      37305.45       376.41 o                         
   1   4   3      20245.26      18055.45       621.93 o                         
   2   4   3        539.05        671.10        23.60 o                         
   3   4   3        522.62        597.04        19.37 o                         
   4   4   3         12.98         58.59         5.72 o                         
   5   4   3       2715.87       2608.98        54.72 o                         
   6   4   3       5630.72       5165.93       128.01 o                         
   7   4   3        388.15        381.08        14.12 o                         
   8   4   3        888.12        929.93        29.67 o                         
   9   4   3         99.42         84.09         7.40 o                         
  10   4   3         66.86         49.24         6.49 o                         
  11   4   3       2056.40       1875.47        69.51 o                         
  12   4   3       4790.35       4956.65       229.22 o                         
  13   4   3         48.73         26.69        10.52 o                         
  14   4   3         86.10         74.10        18.94 o                         
 -16   5   3        711.20        754.50        46.87 o                         
 -15   5   3        672.14        620.95        85.38 o                         
 -14   5   3         11.63          8.83        12.65 o                         
 -13   5   3        109.58         92.95        12.23 o                         
 -12   5   3       2127.32       1942.61        86.27 o                         
 -11   5   3         94.83         73.62        13.72 o                         
 -10   5   3       4987.25       4731.01       129.26 o                         
  -9   5   3       1274.30       1336.66        47.10 o                         
  -8   5   3       4584.03       4706.41       244.58 o                         
  -7   5   3        276.38        396.79        22.47 o                         
  -6   5   3         38.13         41.96         9.86 o                         
  -5   5   3       1313.23       1312.98        46.79 o                         
  -4   5   3       8755.46       9743.23       218.17 o                         
  -3   5   3       3947.56       4402.42       104.47 o                         
  -2   5   3       2897.15       2666.98       287.69 o                         
  -1   5   3      44476.73      45841.47       219.49 o                         
   0   5   3      20467.80      22409.30       295.07 o                         
   1   5   3       1408.16       1637.75        49.86 o                         
   2   5   3          2.70         -3.25         6.20 o                         
   3   5   3        684.70        714.89        26.84 o                         
   4   5   3        585.49        678.60        26.34 o                         
   5   5   3       1181.08       1211.78        41.30 o                         
   6   5   3       2675.43       2662.85        44.66 o                         
   7   5   3       4743.38       4597.45        66.40 o                         
   8   5   3         18.85         27.07        10.76 o                         
   9   5   3          3.71         14.19        11.38 o                         
  10   5   3       1338.84       1381.20        63.24 o                         
  11   5   3       3589.14       3642.84       155.36 o                         
  12   5   3        187.26        220.21        17.18 o                         
  13   5   3         52.53         53.31        10.00 o                         
  14   5   3        534.03        449.99        31.87 o                         
 -16   6   3        276.17        290.38        37.99 o                         
 -15   6   3        502.76        592.34        51.54 o                         
 -14   6   3         16.55         28.76        16.41 o                         
 -13   6   3        149.43        168.07        30.67 o                         
 -12   6   3         45.75         48.22         9.51 o                         
 -11   6   3       6212.02       6081.60       222.25 o                         
 -10   6   3        109.71         87.24         6.43 o                         
  -9   6   3        380.21        356.09        31.80 o                         
  -8   6   3        180.69        144.71         8.34 o                         
  -7   6   3         10.70         19.17         6.00 o                         
  -6   6   3        953.94       1057.50        64.01 o                         
  -5   6   3         74.55         62.47         9.89 o                         
  -4   6   3        981.56       1042.20        27.93 o                         
  -3   6   3         64.17         57.41         7.01 o                         
  -2   6   3       4035.94       3581.22       344.94 o                         
  -1   6   3      14265.06      13925.49       186.78 o                         
   0   6   3       1197.42       1130.16        65.25 o                         
   1   6   3       2473.80       2116.88        78.66 o                         
   2   6   3        447.28        407.65        14.36 o                         
   3   6   3       1041.97       1187.66        40.98 o                         
   4   6   3        651.95        665.52        27.82 o                         
   5   6   3         16.65         24.45         6.17 o                         
   6   6   3        347.69        393.64        13.89 o                         
   7   6   3         10.67          3.53         5.90 o                         
   8   6   3       2022.61       1965.92        79.43 o                         
   9   6   3        231.28        221.64        17.29 o                         
  10   6   3       1252.74       1169.30        67.43 o                         
  11   6   3          0.20          0.30         8.92 o                         
  12   6   3        396.00        409.79        22.64 o                         
  13   6   3        888.00       1024.63        59.70 o                         
 -16   7   3         44.22         21.87        41.18 o                         
 -15   7   3         20.78         27.49        24.79 o                         
 -14   7   3        737.72        924.18       100.43 o                         
 -13   7   3        538.44        399.21        79.18 o                         
 -12   7   3       2089.27       1797.36       119.82 o                         
 -11   7   3        220.45        162.46        18.29 o                         
 -10   7   3        668.69        626.06        35.96 o                         
  -9   7   3          2.76          0.58         5.09 o                         
  -8   7   3        300.85        321.10        12.91 o                         
  -7   7   3        201.14        220.88        12.45 o                         
  -6   7   3       2094.24       2274.66        51.12 o                         
  -5   7   3         11.53         16.78         6.65 o                         
  -4   7   3        904.69        881.26        57.85 o                         
  -3   7   3      31181.62      30322.70       514.34 o                         
  -2   7   3      10837.74      10271.48       167.46 o                         
  -1   7   3        184.19        250.21        16.46 o                         
   0   7   3       1784.05       1561.07        54.65 o                         
   1   7   3        763.24        672.73        38.76 o                         
   2   7   3        334.77        273.26        11.47 o                         
   3   7   3        768.30        865.52        33.41 o                         
   4   7   3       1059.02       1018.88        41.66 o                         
   5   7   3         19.64         23.70         6.89 o                         
   6   7   3        305.16        288.72        14.97 o                         
   7   7   3       2686.78       2507.03       179.36 o                         
   8   7   3         69.51         79.55         9.46 o                         
   9   7   3       1148.73       1199.19        47.68 o                         
  10   7   3         83.38         91.56        11.91 o                         
  11   7   3       2335.93       2510.99        84.57 o                         
  12   7   3       1422.59       1533.09        87.66 o                         
 -15   8   3       1354.89       1405.91       306.05 o                         
 -14   8   3        746.07        778.63        54.11 o                         
 -13   8   3        253.77        276.22        40.23 o                         
 -12   8   3        229.63        235.55        35.96 o                         
 -11   8   3       1823.85       1547.92       171.66 o                         
 -10   8   3        181.37        187.56        12.27 o                         
  -9   8   3          5.10         14.85         4.82 o                         
  -8   8   3        955.96        935.82        55.81 o                         
  -7   8   3         70.85         70.10         8.36 o                         
  -6   8   3       2150.29       2173.72        98.82 o                         
  -5   8   3        318.28        314.53        13.68 o                         
  -4   8   3      12619.15      11927.93       371.87 o                         
  -3   8   3      12383.11      10994.19       196.98 o                         
  -2   8   3        125.53        131.10         8.85 o                         
  -1   8   3         11.28         44.31        10.02 o                         
   0   8   3        370.36        397.69        18.83 o                         
   1   8   3        878.33        897.89        38.54 o                         
   2   8   3         39.90         30.03         7.65 o                         
   3   8   3        427.29        339.24        14.52 o                         
   4   8   3        411.51        471.06        23.75 o                         
   5   8   3         93.19         71.68         8.20 o                         
   6   8   3       1222.65       1284.30        43.24 o                         
   7   8   3          1.21          3.35         9.98 o                         
   8   8   3       2042.65       1968.69       147.19 o                         
   9   8   3         46.97         35.11         8.70 o                         
  10   8   3        164.91        140.09        18.02 o                         
  11   8   3       1387.49       1476.99       129.97 o                         
  12   8   3       1298.37       1215.15        84.85 o                         
 -15   9   3        262.43        220.61        57.59 o                         
 -14   9   3         54.86         36.17        18.89 o                         
 -13   9   3        395.99        343.19        65.81 o                         
 -12   9   3        111.55         75.16        15.93 o                         
 -11   9   3          0.59         -6.68         8.36 o                         
 -10   9   3         14.47         23.85         6.95 o                         
  -9   9   3        447.55        445.56        23.37 o                         
  -8   9   3       1079.64       1120.38        38.60 o                         
  -7   9   3        144.77        174.87        13.94 o                         
  -6   9   3        530.44        508.00        19.57 o                         
  -5   9   3      15566.68      15519.81       486.61 o                         
  -4   9   3      11913.56      11802.61       284.73 o                         
  -3   9   3        781.07        727.38        27.08 o                         
  -2   9   3          2.86          3.54         6.17 o                         
  -1   9   3        382.72        301.82        22.24 o                         
   0   9   3        433.86        388.22        13.50 o                         
   1   9   3        774.73        665.34        32.02 o                         
   2   9   3        971.05        885.09        35.45 o                         
   3   9   3        652.83        708.63        24.87 o                         
   4   9   3       1425.41       1329.03        36.42 o                         
   5   9   3        164.95        149.00        12.03 o                         
   6   9   3         42.68         68.22        13.90 o                         
   7   9   3       3940.30       4133.05       128.44 o                         
   8   9   3        358.45        325.45        34.67 o                         
   9   9   3        325.26        381.02        36.88 o                         
  10   9   3        778.89        828.74        82.36 o                         
  11   9   3        612.27        656.63        46.64 o                         
 -14  10   3        704.21        734.38        43.64 o                         
 -13  10   3          6.51         -0.57        11.39 o                         
 -12  10   3        125.98        149.95        67.27 o                         
 -11  10   3        667.26        728.87        89.05 o                         
 -10  10   3         65.32         55.64        18.76 o                         
  -9  10   3          8.65         11.02         6.78 o                         
  -8  10   3         29.34         45.91         6.90 o                         
  -7  10   3         39.77         44.87         6.62 o                         
  -6  10   3       1968.95       2057.10        80.30 o                         
  -5  10   3      11336.17      11101.99       168.67 o                         
  -4  10   3          0.25          1.88         7.05 o                         
  -3  10   3          6.44         11.89         6.88 o                         
  -2  10   3        173.35        173.46        11.13 o                         
  -1  10   3        109.98        107.05         9.19 o                         
   0  10   3       1056.91        975.80        35.44 o                         
   1  10   3         67.53         70.79         9.65 o                         
   2  10   3          5.37          3.16         5.98 o                         
   3  10   3          9.91         15.35         7.47 o                         
   4  10   3       1455.92       1592.38        52.79 o                         
   5  10   3          0.78          9.77         8.52 o                         
   6  10   3       2353.04       2507.97       116.63 o                         
   7  10   3         73.95         73.20        15.93 o                         
   8  10   3        184.05        133.68        20.47 o                         
   9  10   3        373.97        443.63        30.59 o                         
  10  10   3       1209.82       1130.10        60.89 o                         
 -14  11   3        154.10        134.64        13.40 o                         
 -13  11   3          3.96         -8.97        11.03 o                         
 -12  11   3        252.08        208.62        38.67 o                         
 -11  11   3         51.94         43.67        11.19 o                         
 -10  11   3         12.59          9.70        10.98 o                         
  -9  11   3        317.13        278.42        24.20 o                         
  -8  11   3        616.20        603.60        34.34 o                         
  -7  11   3         21.57         13.34         9.35 o                         
  -6  11   3        674.91        719.71        40.16 o                         
  -5  11   3          0.47          0.25         9.22 o                         
  -4  11   3        701.84        763.33        32.75 o                         
  -3  11   3        322.82        291.43        18.03 o                         
  -2  11   3        100.07         77.54         9.45 o                         
  -1  11   3       1110.50       1090.29       129.11 o                         
   0  11   3        120.93        121.57        13.78 o                         
   1  11   3        716.62        668.42        65.14 o                         
   2  11   3        157.78        201.20        21.63 o                         
   3  11   3       4462.60       4435.06       114.66 o                         
   4  11   3        744.59        842.26        54.19 o                         
   5  11   3        211.09        201.86        24.39 o                         
   6  11   3         24.79         39.74        11.36 o                         
   7  11   3        887.76       1052.79        68.96 o                         
   8  11   3        227.19        261.54        21.96 o                         
   9  11   3        549.90        526.11        48.04 o                         
 -13  12   3        491.78        424.93       159.62 o                         
 -12  12   3        149.76        180.62        21.01 o                         
 -11  12   3          0.71          9.92        12.59 o                         
 -10  12   3         19.99          8.12        12.82 o                         
  -9  12   3        398.11        432.99        55.52 o                         
  -8  12   3        671.60        617.68        98.68 o                         
  -7  12   3       1889.93       1592.99        79.10 o                         
  -6  12   3        573.12        579.22        56.04 o                         
  -5  12   3        573.96        610.40        58.92 o                         
  -4  12   3          1.07        -10.18        17.79 o                         
  -3  12   3         61.64         64.08        17.04 o                         
  -2  12   3        454.69        425.16        42.10 o                         
  -1  12   3        158.65        170.28        30.48 o                         
   0  12   3        510.56        543.42        48.65 o                         
   1  12   3         83.41         64.20        16.26 o                         
   2  12   3       6182.47       6621.86       351.57 o                         
   3  12   3        804.17        756.72        53.65 o                         
   4  12   3        233.27        284.51        24.92 o                         
   5  12   3         65.64         41.24        12.33 o                         
   6  12   3        437.97        457.15        33.86 o                         
   7  12   3         68.84         59.93        10.97 o                         
   8  12   3        459.13        449.67        35.91 o                         
 -12  13   3        127.30        180.17        18.90 o                         
 -11  13   3        212.96        238.70        19.40 o                         
 -10  13   3          9.11         32.86        19.17 o                         
  -9  13   3        436.56        531.88        50.30 o                         
  -8  13   3        561.59        585.88        52.48 o                         
  -7  13   3         35.52         25.56        18.41 o                         
  -6  13   3        530.05        570.31        59.90 o                         
  -5  13   3          1.78         11.65        17.28 o                         
  -4  13   3         27.58         52.91        19.47 o                         
  -3  13   3        891.31        874.99        72.30 o                         
  -2  13   3        261.55        278.24        29.48 o                         
  -1  13   3        146.76        127.59        41.20 o                         
   0  13   3          0.63         17.41        15.97 o                         
   1  13   3       1290.24       1268.21        56.21 o                         
   2  13   3       1014.18       1177.60        53.03 o                         
   3  13   3        330.08        325.55        27.23 o                         
   4  13   3          2.89          4.37         9.64 o                         
   5  13   3        539.61        597.80        38.62 o                         
   6  13   3         21.69         24.27        10.71 o                         
   7  13   3         94.70         98.41        24.27 o                         
 -11  14   3         42.65         13.92        16.96 o                         
 -10  14   3        216.91        197.74        38.07 o                         
  -9  14   3       1673.61       1846.19        88.43 o                         
  -8  14   3        189.84        122.72        31.64 o                         
  -7  14   3          2.68         -5.72        17.69 o                         
  -6  14   3         71.22         84.76        17.09 o                         
  -5  14   3         67.12         92.18        18.91 o                         
  -4  14   3       1307.35       1314.57        88.19 o                         
  -3  14   3        227.92        234.99        34.24 o                         
  -2  14   3        387.18        435.09        46.52 o                         
  -1  14   3        112.18        137.43        28.75 o                         
   0  14   3        713.38        795.74        44.23 o                         
   1  14   3        239.37        296.99        28.43 o                         
   2  14   3        370.89        399.99        61.68 o                         
   3  14   3         86.32        115.06        16.96 o                         
   4  14   3        328.59        340.70        39.14 o                         
   5  14   3        161.22        194.01        19.81 o                         
  -9  15   3         48.64         47.48        22.01 o                         
  -8  15   3         68.86         72.75        25.49 o                         
  -7  15   3          0.04         22.66        17.21 o                         
  -6  15   3          7.34         58.07        18.97 o                         
  -5  15   3        124.03        110.32        19.89 o                         
  -4  15   3         35.04         28.07        19.60 o                         
  -3  15   3        137.97        144.50        30.76 o                         
  -2  15   3          4.16          4.30        18.59 o                         
  -1  15   3       1246.79       1240.93        87.76 o                         
   0  15   3        565.77        684.56        51.90 o                         
   1  15   3         31.96         31.52        10.28 o                         
   2  15   3         11.05          9.69        14.49 o                         
   3  15   3        548.10        555.03        36.54 o                         
  -6  16   3          8.66          3.58        17.12 o                         
  -5  16   3          0.71         18.03        20.74 o                         
  -4  16   3        103.39        129.48        18.78 o                         
  -2  16   3       1653.60       1910.80       113.00 o                         
  -1  16   3        828.42        804.74        44.52 o                         
  -2 -17   4         29.20         13.09        11.94 o                         
  -1 -17   4          1.75          8.52        14.96 o                         
   0 -17   4          0.76        -10.90        13.29 o                         
   1 -17   4         54.35         31.25        18.03 o                         
   2 -17   4          2.39         25.36        19.37 o                         
   3 -17   4        428.59        482.55        47.21 o                         
   4 -17   4          2.60         -6.18        13.28 o                         
   5 -17   4        237.58        261.02        30.36 o                         
   6 -17   4        470.24        702.03        48.04 o                         
   7 -17   4        202.53        160.69        23.92 o                         
   8 -17   4          3.06         -3.95        17.81 o                         
  -5 -16   4        293.88        300.14        46.40 o                         
  -4 -16   4       1212.61       1394.61        62.44 o                         
  -3 -16   4        238.40        209.72        21.61 o                         
  -2 -16   4        106.92        110.20        15.79 o                         
  -1 -16   4        232.67        256.80        21.14 o                         
   0 -16   4          5.03          5.56        16.86 o                         
   1 -16   4         46.71         55.47        18.54 o                         
   2 -16   4        470.36        567.54        75.12 o                         
   3 -16   4        125.87        148.92        19.37 o                         
   4 -16   4        556.40        658.68        57.85 o                         
   5 -16   4       1323.22       1430.33        97.57 o                         
   6 -16   4        445.93        532.06        46.80 o                         
   7 -16   4         17.58         47.11        17.82 o                         
   8 -16   4         79.65        102.93        20.07 o                         
   9 -16   4         18.15         26.15        16.63 o                         
  10 -16   4         93.46        112.32        11.70 o                         
  -6 -15   4         29.53         56.91        15.17 o                         
  -5 -15   4       1321.43       1246.96        66.82 o                         
  -4 -15   4        983.63       1137.73       102.23 o                         
  -3 -15   4        455.06        518.73        30.46 o                         
  -2 -15   4        827.13        859.67        79.61 o                         
  -1 -15   4        195.45        212.60        18.46 o                         
   0 -15   4        531.12        493.43        33.04 o                         
   1 -15   4        533.82        524.77        32.37 o                         
   2 -15   4         36.81         58.73        12.14 o                         
   3 -15   4          2.08         -5.24         9.82 o                         
   4 -15   4       1415.36       1343.56       195.26 o                         
   5 -15   4        116.47        120.13        25.67 o                         
   6 -15   4          8.69         -5.61        15.89 o                         
   7 -15   4        543.43        621.05        55.16 o                         
   8 -15   4        505.24        574.48        44.47 o                         
   9 -15   4        375.51        391.76        76.65 o                         
  10 -15   4        139.16        119.79        18.13 o                         
  11 -15   4          5.41         -5.49        20.82 o                         
  -8 -14   4        642.24        624.86        42.67 o                         
  -7 -14   4          3.81         11.35        12.25 o                         
  -6 -14   4       1598.55       1749.22       121.85 o                         
  -5 -14   4       1867.64       2059.40       201.85 o                         
  -4 -14   4        401.90        365.96        34.44 o                         
  -3 -14   4       1727.21       1926.13        80.92 o                         
  -2 -14   4         20.97         14.68        11.47 o                         
  -1 -14   4        412.55        390.57        26.77 o                         
   0 -14   4        149.20        171.91        13.93 o                         
   1 -14   4         12.34         16.61         9.49 o                         
   2 -14   4        334.22        364.49        21.31 o                         
   3 -14   4       1145.16       1293.19        66.09 o                         
   4 -14   4        582.24        590.49        39.66 o                         
   5 -14   4       1360.70       1373.52        77.47 o                         
   6 -14   4       1255.63       1346.06        91.94 o                         
   7 -14   4        594.99        685.18        61.54 o                         
   8 -14   4       1402.84       1290.12       197.14 o                         
   9 -14   4          9.66         -2.80         9.13 o                         
  10 -14   4          3.26         21.57        10.98 o                         
  11 -14   4        115.22        123.95        39.87 o                         
  12 -14   4        317.96        282.23        70.16 o                         
  -9 -13   4        307.54        338.53        42.39 o                         
  -8 -13   4         31.00         31.60        14.84 o                         
  -7 -13   4        417.29        372.25        32.33 o                         
  -6 -13   4       1030.10        953.45       176.35 o                         
  -5 -13   4        457.76        455.35        31.35 o                         
  -4 -13   4        102.91         64.79        10.13 o                         
  -3 -13   4        213.90        246.72        24.36 o                         
  -2 -13   4        124.23        147.98        12.88 o                         
  -1 -13   4        365.36        367.84        20.42 o                         
   0 -13   4         92.95        120.49        11.40 o                         
   1 -13   4        220.49        222.37        16.18 o                         
   2 -13   4        138.41        169.19        14.85 o                         
   3 -13   4       2039.24       2134.24        63.66 o                         
   4 -13   4        235.42        206.44        18.65 o                         
   5 -13   4        421.44        430.50        31.06 o                         
   6 -13   4        233.02        228.24        26.33 o                         
   7 -13   4          3.11         16.38        10.33 o                         
   8 -13   4         46.34         55.33        10.75 o                         
   9 -13   4        226.06        221.48        21.17 o                         
  10 -13   4        284.45        283.92        25.35 o                         
  11 -13   4        553.39        646.71       151.97 o                         
  12 -13   4       1670.20       1675.03       269.87 o                         
  13 -13   4        929.31        829.43        63.31 o                         
 -10 -12   4        712.62        768.20        44.91 o                         
  -9 -12   4        606.87        750.73        30.07 o                         
  -8 -12   4       2372.14       2746.09        69.59 o                         
  -7 -12   4        728.62        738.22        50.09 o                         
  -6 -12   4        262.27        229.26        23.14 o                         
  -5 -12   4         42.42         64.46        11.80 o                         
  -4 -12   4        668.60        733.91        36.38 o                         
  -3 -12   4          3.54         -6.31        20.75 o                         
  -2 -12   4         52.14         50.53         7.28 o                         
  -1 -12   4         45.51         40.81         6.37 o                         
   0 -12   4         11.26          6.21         6.14 o                         
   1 -12   4        533.79        467.89        16.66 o                         
   2 -12   4       9477.37       9374.75       278.65 o                         
   3 -12   4        276.52        278.27        12.56 o                         
   4 -12   4        242.31        261.16        24.62 o                         
   5 -12   4          1.78         -9.18         6.12 o                         
   6 -12   4        171.66        168.19        12.96 o                         
   7 -12   4        463.97        426.12        24.65 o                         
   8 -12   4        107.09         91.47         9.16 o                         
   9 -12   4          5.19          5.43        14.71 o                         
  10 -12   4        258.70        259.58        25.32 o                         
  11 -12   4       1258.76       1142.43       133.91 o                         
  12 -12   4          9.46         12.96         8.79 o                         
  13 -12   4         28.49          4.19        16.75 o                         
  14 -12   4         32.49         20.71        17.42 o                         
 -11 -11   4         67.20        108.63        30.59 o                         
 -10 -11   4        156.69        147.46        21.40 o                         
  -9 -11   4       2802.71       3047.54        94.11 o                         
  -8 -11   4       1787.20       1845.91       122.39 o                         
  -7 -11   4       1337.38       1274.02       137.71 o                         
  -6 -11   4        711.17        609.02        51.12 o                         
  -5 -11   4       1408.56       1324.82        97.64 o                         
  -4 -11   4        175.93        157.45        13.67 o                         
  -3 -11   4        546.77        503.12        20.26 o                         
  -2 -11   4          1.68          6.86         6.13 o                         
  -1 -11   4       1245.45       1184.97        28.38 o                         
   0 -11   4        256.62        253.58         9.39 o                         
   1 -11   4       2981.85       2825.29        63.79 o                         
   2 -11   4       1448.34       1400.47        63.05 o                         
   3 -11   4       1800.41       1698.04        37.46 o                         
   4 -11   4         41.36         35.11         8.46 o                         
   5 -11   4         31.46         44.40         8.50 o                         
   6 -11   4       1429.87       1432.42        23.04 o                         
   7 -11   4       2774.18       2714.38        50.31 o                         
   8 -11   4         10.20          5.26         6.14 o                         
   9 -11   4          4.79          2.35         6.25 o                         
  10 -11   4       4809.74       4367.72       293.21 o                         
  11 -11   4        156.22        140.80        18.16 o                         
  12 -11   4        402.04        318.66        38.91 o                         
  13 -11   4        108.56        121.72        22.33 o                         
  14 -11   4          4.61          6.10        16.82 o                         
 -12 -10   4         62.97         48.59        14.40 o                         
 -11 -10   4         96.17        135.90        28.14 o                         
 -10 -10   4       4707.69       5410.32       224.46 o                         
  -9 -10   4       6799.66       6952.85       426.67 o                         
  -8 -10   4        103.96         71.42        13.86 o                         
  -7 -10   4       1623.75       1532.57        67.09 o                         
  -6 -10   4       2186.65       1775.93       113.72 o                         
  -5 -10   4        660.41        591.76        32.49 o                         
  -4 -10   4        302.82        232.01        16.23 o                         
  -3 -10   4         13.96         17.37         7.00 o                         
  -2 -10   4       4467.87       4054.63       145.88 o                         
  -1 -10   4        390.85        353.49        13.18 o                         
   0 -10   4       2332.92       1977.81        45.43 o                         
   1 -10   4         45.54         91.18         7.84 o                         
   2 -10   4       3497.06       3575.26       121.71 o                         
   3 -10   4        865.95        812.94        26.60 o                         
   4 -10   4        157.98        135.56         7.33 o                         
   5 -10   4        303.87        236.88         8.72 o                         
   6 -10   4         78.01         78.68         7.21 o                         
   7 -10   4        674.91        694.82        17.43 o                         
   8 -10   4        399.25        402.65        15.87 o                         
   9 -10   4       6810.29       7011.09       113.89 o                         
  10 -10   4       1055.09        975.20        75.82 o                         
  11 -10   4        513.93        403.28        54.10 o                         
  12 -10   4          3.29          3.31         7.35 o                         
  13 -10   4        173.39        216.82        32.31 o                         
  14 -10   4          0.29          2.63        14.68 o                         
  15 -10   4        225.97        195.30        27.72 o                         
 -13  -9   4        355.71        314.56        56.29 o                         
 -12  -9   4         30.23         26.69        16.29 o                         
 -11  -9   4       2107.69       2246.49        87.93 o                         
 -10  -9   4       4333.11       4449.99       104.56 o                         
  -9  -9   4        195.42        220.47        28.91 o                         
  -8  -9   4       2807.62       2523.97       103.70 o                         
  -7  -9   4       2096.69       1967.19       135.52 o                         
  -6  -9   4        708.89        684.45        33.85 o                         
  -5  -9   4         65.56         82.72         8.58 o                         
  -4  -9   4         10.94         10.61         5.90 o                         
  -3  -9   4       8175.60       7607.44       109.10 o                         
  -2  -9   4       2553.67       2473.96        97.79 o                         
  -1  -9   4       1599.73       1625.25        37.14 o                         
   0  -9   4        851.74        862.13        28.94 o                         
   1  -9   4       2033.61       1874.78        41.49 o                         
   2  -9   4       1150.96       1129.55        30.44 o                         
   3  -9   4        247.79        250.72         8.80 o                         
   4  -9   4         33.72         21.77         5.24 o                         
   5  -9   4       8302.10       8395.86        96.71 o                         
   6  -9   4         75.52         87.15         5.98 o                         
   7  -9   4       5432.12       5416.79       100.47 o                         
   8  -9   4      12742.61      12841.34       107.52 o                         
   9  -9   4       6226.38       5942.03        79.24 o                         
  10  -9   4          9.48         -7.91         6.90 o                         
  11  -9   4        298.73        207.98        31.02 o                         
  12  -9   4        426.23        478.14        33.32 o                         
  13  -9   4        231.69        215.74        24.00 o                         
  14  -9   4        388.95        434.38        39.66 o                         
  15  -9   4        290.71        279.22        43.74 o                         
 -13  -8   4       1374.30       1447.48        75.33 o                         
 -12  -8   4        723.01        709.27        54.62 o                         
 -11  -8   4       2672.27       3089.97       118.43 o                         
 -10  -8   4         12.27         10.98         7.55 o                         
  -9  -8   4          2.84         -5.55         7.96 o                         
  -8  -8   4       3282.52       3161.71       208.83 o                         
  -7  -8   4         59.19         62.87         8.44 o                         
  -6  -8   4        847.73        760.04        35.62 o                         
  -5  -8   4        658.32        561.69        49.15 o                         
  -4  -8   4       2538.51       2370.72       109.08 o                         
  -3  -8   4       4605.68       3993.28       233.20 o                         
  -2  -8   4       9334.38       9022.11       172.05 o                         
  -1  -8   4         62.83         57.01         9.92 o                         
   0  -8   4         46.66         50.18         6.65 o                         
   1  -8   4         50.75         46.46         5.04 o                         
   2  -8   4        661.67        612.65        26.52 o                         
   3  -8   4          0.23         26.42         5.12 o                         
   4  -8   4       1349.27       1615.05        36.21 o                         
   5  -8   4        902.66        915.24        27.50 o                         
   6  -8   4       5287.26       5345.79        79.71 o                         
   7  -8   4      14144.83      14382.55       237.47 o                         
   8  -8   4       6683.62       6695.90       123.79 o                         
   9  -8   4         59.94         46.57         6.45 o                         
  10  -8   4         11.39          7.56         6.37 o                         
  11  -8   4        166.06        171.35        34.40 o                         
  12  -8   4         11.48         11.81         7.56 o                         
  13  -8   4         90.94         96.52        17.62 o                         
  14  -8   4         91.88        105.72        22.41 o                         
  15  -8   4        114.14        155.28        54.35 o                         
 -14  -7   4        916.82        860.41        69.70 o                         
 -13  -7   4        545.59        564.17       185.39 o                         
 -12  -7   4        301.93        344.61        41.46 o                         
 -11  -7   4        241.21        163.60        18.22 o                         
 -10  -7   4         64.44         64.94         7.16 o                         
  -9  -7   4       4606.71       4387.18       174.77 o                         
  -8  -7   4         89.05         79.85         9.59 o                         
  -7  -7   4          1.41         10.29         8.68 o                         
  -6  -7   4        192.88        167.79        13.22 o                         
  -5  -7   4       2986.13       2473.94       101.54 o                         
  -4  -7   4        492.87        555.41        29.65 o                         
  -3  -7   4      16344.22      14801.06       843.42 o                         
  -2  -7   4       4432.95       4130.87        80.38 o                         
  -1  -7   4        237.67        318.90        27.14 o                         
   0  -7   4       6818.61       5624.41        82.57 o                         
   1  -7   4        316.94        378.72        14.46 o                         
   2  -7   4        293.78        330.82        11.19 o                         
   3  -7   4       3696.88       3694.95        57.54 o                         
   4  -7   4        287.64        259.73        10.17 o                         
   5  -7   4       1365.11       1514.33        39.04 o                         
   6  -7   4      19368.29      19218.58       334.86 o                         
   7  -7   4       2059.35       1949.13        34.12 o                         
   8  -7   4        269.71        260.98         9.43 o                         
   9  -7   4       3067.09       2946.05        98.42 o                         
  10  -7   4         60.78         45.79         6.08 o                         
  11  -7   4        964.34        846.77        56.66 o                         
  12  -7   4        112.75         84.22        13.03 o                         
  13  -7   4          0.75         -4.00         8.37 o                         
  14  -7   4        143.73        175.32        28.53 o                         
  15  -7   4         13.04          4.26        16.95 o                         
 -14  -6   4        673.15        646.23        50.90 o                         
 -13  -6   4       1313.07       1211.94        90.56 o                         
 -12  -6   4        202.10        184.74        27.71 o                         
 -11  -6   4         42.84         20.85        11.92 o                         
 -10  -6   4        799.05        681.23        55.63 o                         
  -9  -6   4        868.40        847.14        31.89 o                         
  -8  -6   4       1245.28       1326.24        38.17 o                         
  -7  -6   4        502.51        492.61        21.24 o                         
  -6  -6   4       7736.95       7771.20       108.71 o                         
  -5  -6   4       2508.27       2454.46        91.96 o                         
  -4  -6   4       6607.01       6679.58       137.56 o                         
  -3  -6   4       2517.52       2348.67        84.99 o                         
  -2  -6   4         95.84         84.12        10.80 o                         
  -1  -6   4       7443.66       8313.62       528.68 o                         
   0  -6   4         12.55         36.38         6.01 o                         
   1  -6   4       4119.95       5078.03       115.52 o                         
   2  -6   4        444.09        439.04        12.60 o                         
   3  -6   4       2430.96       2550.72        43.77 o                         
   4  -6   4        313.12        311.78         9.27 o                         
   5  -6   4      18530.90      18991.12       159.85 o                         
   6  -6   4       3579.11       3623.26        50.91 o                         
   7  -6   4        326.20        290.69         8.70 o                         
   8  -6   4       2883.70       2817.86        65.89 o                         
   9  -6   4       1510.30       1566.55        42.87 o                         
  10  -6   4       1754.40       1707.92        36.32 o                         
  11  -6   4        465.78        415.06        19.83 o                         
  12  -6   4         93.53         68.66         7.80 o                         
  13  -6   4         12.31          8.56         8.63 o                         
  14  -6   4        188.95        201.57        21.85 o                         
  15  -6   4        962.42       1055.07        51.68 o                         
  16  -6   4         18.69         28.23        21.80 o                         
 -15  -5   4        193.48        235.95        45.87 o                         
 -14  -5   4       2282.40       2377.11        78.64 o                         
 -13  -5   4         21.87         29.75        23.70 o                         
 -12  -5   4        198.68        167.78        18.86 o                         
 -11  -5   4        253.07        285.15        32.22 o                         
 -10  -5   4        379.02        362.25        38.98 o                         
  -9  -5   4        413.76        313.60        19.54 o                         
  -8  -5   4         58.89         49.82         7.99 o                         
  -7  -5   4       9613.27       8756.84       345.13 o                         
  -6  -5   4       5819.70       5641.15       203.78 o                         
  -5  -5   4        948.89        697.76        29.43 o                         
  -4  -5   4       5449.10       5424.16       359.24 o                         
  -3  -5   4         78.39         13.48        10.10 o                         
  -2  -5   4       8062.56       7511.86       232.69 o                         
  -1  -5   4       2860.37       2713.37       101.76 o                         
   0  -5   4        233.70        152.97         9.56 o                         
   1  -5   4       4595.02       4263.39        48.73 o                         
   2  -5   4         20.17         17.86         4.59 o                         
   3  -5   4       2590.16       2508.06        43.50 o                         
   4  -5   4       6906.13       7209.17        88.14 o                         
   5  -5   4      29928.18      28071.35       340.45 o                         
   6  -5   4        325.40        228.12         8.65 o                         
   7  -5   4         96.61        110.76         7.91 o                         
   8  -5   4          0.40         -6.53         5.45 o                         
   9  -5   4        189.29        140.32         7.70 o                         
  10  -5   4       1022.83       1090.10        29.36 o                         
  11  -5   4          3.49         -0.76         6.93 o                         
  12  -5   4        189.00        159.93        16.31 o                         
  13  -5   4        802.67        799.57        47.09 o                         
  14  -5   4        676.80        741.32        42.54 o                         
  15  -5   4        311.86        410.19        34.64 o                         
  16  -5   4        438.18        493.48        39.19 o                         
 -15  -4   4        948.95        992.21        58.16 o                         
 -14  -4   4          0.45        -15.35        52.86 o                         
 -13  -4   4         76.15         58.14        10.50 o                         
 -12  -4   4        884.60        748.21        48.38 o                         
 -11  -4   4         81.26         78.56         9.26 o                         
 -10  -4   4       1281.18       1273.91       111.75 o                         
  -9  -4   4       2000.24       1894.63       198.52 o                         
  -8  -4   4       8147.71       7618.10       596.94 o                         
  -7  -4   4       5102.40       4840.89       317.85 o                         
  -6  -4   4       6034.36       6126.03       428.13 o                         
  -5  -4   4         23.78         23.04         6.50 o                         
  -4  -4   4       1369.78       1269.28        58.97 o                         
  -3  -4   4        164.85        190.03        28.31 o                         
  -2  -4   4       5043.91       5705.54       298.70 o                         
  -1  -4   4       1391.02       2054.32        47.07 o                         
   0  -4   4        165.22        278.03        12.34 o                         
   1  -4   4       4978.63       5044.62        96.94 o                         
   2  -4   4      10092.15      12217.65       227.21 o                         
   3  -4   4      28655.89      26457.89       287.29 o                         
   4  -4   4      21005.11      22392.76       481.08 o                         
   5  -4   4         22.53         11.30         4.25 o                         
   6  -4   4         11.19         12.30         4.76 o                         
   7  -4   4          8.50         37.05         6.19 o                         
   8  -4   4         87.07         94.24         6.04 o                         
   9  -4   4       1500.31       1389.75        52.92 o                         
  10  -4   4        188.68        192.11        15.26 o                         
  11  -4   4        944.79       1037.86        52.50 o                         
  12  -4   4         72.92        116.08        26.29 o                         
  13  -4   4        822.98       1024.58       138.25 o                         
  14  -4   4         17.84         24.78        11.65 o                         
  15  -4   4        401.28        641.44       129.58 o                         
  16  -4   4        121.15        185.69        28.01 o                         
 -15  -3   4         11.51          2.24        22.22 o                         
 -14  -3   4       1062.49       1037.77       137.33 o                         
 -13  -3   4       1458.80       1447.76        61.71 o                         
 -12  -3   4         61.32         52.63        10.19 o                         
 -11  -3   4        633.38        499.71        23.65 o                         
 -10  -3   4        195.55        241.09        28.48 o                         
  -9  -3   4         15.73         13.02        13.02 o                         
  -8  -3   4       3517.98       3291.44       349.71 o                         
  -7  -3   4      12584.70      13701.49       284.18 o                         
  -6  -3   4      12178.79      13135.51       640.78 o                         
  -5  -3   4       5823.11       7969.22       246.73 o                         
  -4  -3   4       6741.90       7161.65       222.12 o                         
  -3  -3   4      18926.60      21752.78       651.62 o                         
  -2  -3   4       2779.21       4093.45        92.25 o                         
  -1  -3   4       3038.82       3109.75        86.18 o                         
   0  -3   4       1835.37       2122.65        36.12 o                         
   1  -3   4         62.41        204.67         8.56 o                         
   2  -3   4        153.46        313.34        12.52 o                         
   3  -3   4      22706.91      21346.63       232.96 o                         
   4  -3   4         14.57          6.50         6.38 o                         
   6  -3   4       2194.06       2435.94        81.10 o                         
   7  -3   4       1073.14        896.10        60.10 o                         
   8  -3   4        378.35        495.30        16.35 o                         
   9  -3   4        241.51        215.08        11.45 o                         
  10  -3   4          3.98         16.81         8.88 o                         
  11  -3   4        168.00        229.71        22.53 o                         
  12  -3   4       3947.13       4300.08       256.62 o                         
  13  -3   4        519.63        694.97        64.25 o                         
  14  -3   4       1267.62       1395.09        66.43 o                         
  15  -3   4         99.67         91.15        32.15 o                         
  16  -3   4        594.39        618.51        76.93 o                         
 -16  -2   4          1.32         12.97        29.60 o                         
 -15  -2   4       1243.58       1510.40        93.44 o                         
 -14  -2   4        652.39        621.30        70.30 o                         
 -13  -2   4       1049.33        954.19        39.45 o                         
 -12  -2   4         44.16         61.97         7.41 o                         
 -11  -2   4        408.68        342.06        29.73 o                         
 -10  -2   4       2537.86       2648.49       301.71 o                         
  -9  -2   4        185.50        139.80        12.83 o                         
  -8  -2   4      11272.86      11245.00      1017.65 o                         
  -7  -2   4      12667.42      13094.52       176.16 o                         
  -6  -2   4       3894.68       3956.04       236.71 o                         
  -5  -2   4       8935.16      10268.87       300.53 o                         
  -4  -2   4       7751.04       8423.17       391.39 o                         
  -3  -2   4        800.49        760.47        81.05 o                         
  -2  -2   4       2371.41       3231.95       158.08 o                         
  -1  -2   4       2481.38       2629.72        95.33 o                         
   0  -2   4      11791.98      12140.02        70.06 o                         
   1  -2   4       1988.33       1466.84        33.18 o                         
   2  -2   4         81.02         64.33         5.86 o                         
   3  -2   4      10256.44       9727.68        79.31 o                         
   4  -2   4       8053.50       9671.21       288.54 o                         
   5  -2   4       1559.86       1338.30        35.25 o                         
   6  -2   4       3130.97       3084.62        62.18 o                         
   7  -2   4       3681.00       3589.70       151.68 o                         
   8  -2   4       1221.17       1180.86        37.86 o                         
   9  -2   4        275.93        258.78        13.64 o                         
  10  -2   4        746.05        834.57        54.78 o                         
  11  -2   4       8607.43       9100.61       443.31 o                         
  12  -2   4       1579.32       1736.92        60.10 o                         
  13  -2   4          1.85         -8.86         8.02 o                         
  14  -2   4         35.82         54.90        10.27 o                         
  15  -2   4       1168.02       1157.83        47.25 o                         
  16  -2   4        251.26        251.59        29.11 o                         
 -16  -1   4        406.30        367.74        47.22 o                         
 -15  -1   4         38.08         46.46        22.27 o                         
 -14  -1   4        207.14        194.05        30.85 o                         
 -13  -1   4        283.45        254.38        26.15 o                         
 -12  -1   4        708.45        630.77        41.91 o                         
 -11  -1   4       1591.76       1599.35       104.89 o                         
 -10  -1   4       2755.21       2946.04       153.65 o                         
  -9  -1   4       1923.05       1951.50        96.35 o                         
  -8  -1   4      18073.32      18790.65       515.58 o                         
  -7  -1   4         35.18         45.91        20.26 o                         
  -6  -1   4      11758.65      13169.33       457.01 o                         
  -5  -1   4      13844.42      15536.98       405.51 o                         
  -4  -1   4       5312.47       5680.52       503.96 o                         
  -3  -1   4        536.42        363.46        21.56 o                         
  -2  -1   4        151.69         96.99        11.88 o                         
  -1  -1   4       6017.34       7170.31       210.78 o                         
   0  -1   4      13364.47      13885.99       270.36 o                         
   1  -1   4       9057.90       8558.05       266.75 o                         
   2  -1   4        265.56        164.95         8.65 o                         
   3  -1   4      10195.78      10214.21       263.21 o                         
   4  -1   4        262.47        268.13         9.75 o                         
   5  -1   4        341.25        338.85        15.60 o                         
   6  -1   4       4154.92       5057.46        81.54 o                         
   7  -1   4         57.75        127.33         9.26 o                         
   8  -1   4        490.38        501.12        19.47 o                         
   9  -1   4       5589.66       5953.91       148.47 o                         
  10  -1   4      14520.50      15440.88       100.69 o                         
  11  -1   4       8058.81       8016.69       355.95 o                         
  12  -1   4        560.41        522.63        29.17 o                         
  13  -1   4       1039.58       1209.68        58.67 o                         
  14  -1   4        807.50        833.45        39.10 o                         
  15  -1   4        405.96        431.14        27.52 o                         
 -16   0   4         75.84         65.95        27.45 o                         
 -15   0   4        402.12        506.89        70.74 o                         
 -14   0   4        414.15        469.53        52.36 o                         
 -13   0   4        509.19        420.74        31.72 o                         
 -12   0   4       3387.08       3334.97       209.09 o                         
 -11   0   4       3416.36       3361.38       148.29 o                         
 -10   0   4        466.40        501.96        31.31 o                         
  -9   0   4       2336.85       2502.43       192.81 o                         
  -8   0   4       1356.69       1302.78        76.94 o                         
  -7   0   4       1417.88       1423.91        38.48 o                         
  -6   0   4      29876.35      31518.03      1349.05 o                         
  -5   0   4        838.45        984.49        67.32 o                         
  -4   0   4       3312.33       2981.90       129.65 o                         
  -3   0   4         36.25         42.29         8.43 o                         
  -2   0   4        951.94       1443.41        81.34 o                         
  -1   0   4       4708.65       4313.83       123.34 o                         
   0   0   4      10058.74      11083.97       330.54 o                         
   1   0   4       1170.01       1332.50        65.68 o                         
   2   0   4        113.43         36.52         5.75 o                         
   3   0   4         75.03         42.38         5.55 o                         
   4   0   4        549.44        653.42        16.56 o                         
   5   0   4       6667.90       5341.50        77.41 o                         
   6   0   4        172.78         96.45         6.39 o                         
   7   0   4         45.92         36.99         6.20 o                         
   8   0   4       2232.46       2279.03        45.70 o                         
   9   0   4      13717.53      14200.16       181.97 o                         
  10   0   4       5588.90       5876.83       122.06 o                         
  11   0   4       1538.45       1447.86        39.14 o                         
  12   0   4         21.79         33.63         9.13 o                         
  13   0   4        816.58        992.39        38.96 o                         
  14   0   4         29.00         12.79        14.11 o                         
  15   0   4         64.97         84.03        17.96 o                         
 -16   1   4        199.54        143.86        61.38 o                         
 -15   1   4        131.90        181.27        58.67 o                         
 -14   1   4        346.82        433.77        61.13 o                         
 -13   1   4        499.14        475.53        49.64 o                         
 -12   1   4       4329.76       4614.38       398.41 o                         
 -11   1   4        112.82        109.15         9.17 o                         
 -10   1   4       2119.40       2099.03       107.20 o                         
  -9   1   4        774.20        649.15        26.17 o                         
  -8   1   4       2755.16       2987.22       148.09 o                         
  -7   1   4      24587.06      27197.65       624.56 o                         
  -6   1   4       4697.58       4403.25       116.08 o                         
  -5   1   4        876.21       1011.33        49.10 o                         
  -4   1   4        802.60        664.65        25.51 o                         
  -3   1   4       6417.33       6130.01       137.68 o                         
  -2   1   4        452.18       1189.35        37.15 o                         
  -1   1   4      49235.13      58353.91       749.27 o                         
   0   1   4       4356.89       5619.22       131.20 o                         
   1   1   4        436.92        327.07        17.26 o                         
   2   1   4        841.65       1067.25        55.04 o                         
   3   1   4          5.08          4.76         4.33 o                         
   4   1   4       1808.06       2235.48        55.85 o                         
   5   1   4       2618.18       2282.47        51.39 o                         
   6   1   4       2147.81       2254.16        60.07 o                         
   7   1   4       2361.25       2180.52        47.05 o                         
   8   1   4      14777.87      14738.56       156.85 o                         
   9   1   4       2493.32       2421.69        49.84 o                         
  10   1   4       1934.46       1953.65        50.04 o                         
  11   1   4        232.69        198.66        15.70 o                         
  12   1   4        238.86        195.65        11.86 o                         
  13   1   4        128.54        103.64        14.19 o                         
  14   1   4        151.66        180.75        23.82 o                         
  15   1   4         75.49         99.65        38.04 o                         
 -16   2   4       1302.46       1231.72        66.65 o                         
 -15   2   4         94.72         88.90        17.85 o                         
 -14   2   4         64.03         78.23        13.05 o                         
 -13   2   4          2.99         10.21         7.11 o                         
 -12   2   4       1693.73       2022.46        78.99 o                         
 -11   2   4       2172.28       2168.34       143.29 o                         
 -10   2   4        168.89        164.51        10.37 o                         
  -9   2   4        931.84       1055.13        69.80 o                         
  -8   2   4      12815.83      10309.44       159.84 o                         
  -7   2   4       4704.31       5177.91       136.33 o                         
  -6   2   4       1971.89       2116.94        44.32 o                         
  -5   2   4       1871.97       2382.37        76.37 o                         
  -4   2   4      12826.28      11930.25       406.67 o                         
  -3   2   4         34.09         17.18         6.23 o                         
  -2   2   4       4500.17       5744.69       113.49 o                         
  -1   2   4       5210.39       5434.16       102.59 o                         
   0   2   4       9893.41      10744.58       266.26 o                         
   1   2   4       4713.80       5163.68        96.27 o                         
   2   2   4        269.21        169.40         9.55 o                         
   3   2   4      10987.44      10335.62       174.41 o                         
   4   2   4        178.10        162.84         7.41 o                         
   5   2   4       1149.01       1203.94        33.02 o                         
   6   2   4        160.82        200.00         8.35 o                         
   7   2   4      15839.62      15501.84       293.06 o                         
   8   2   4      12623.45      12424.54       260.83 o                         
   9   2   4        881.48        858.44        27.69 o                         
  10   2   4       2965.99       2975.09        62.97 o                         
  11   2   4        704.55        865.26        35.30 o                         
  12   2   4         93.49        111.36        16.38 o                         
  13   2   4         15.23         26.69         9.86 o                         
  14   2   4         18.77         10.32        10.99 o                         
  15   2   4          9.57          9.27        15.33 o                         
 -16   3   4        613.33        668.88        52.66 o                         
 -15   3   4        112.40        155.21        44.22 o                         
 -14   3   4          5.52         -0.94         9.18 o                         
 -13   3   4        209.29        229.22        31.84 o                         
 -12   3   4       3593.22       3577.50       312.24 o                         
 -11   3   4          2.60         -4.31         7.03 o                         
 -10   3   4        353.49        300.95        21.09 o                         
  -9   3   4       3215.53       3323.93       254.44 o                         
  -8   3   4       7231.24       7260.01       167.44 o                         
  -7   3   4       3136.07       3384.79       157.41 o                         
  -6   3   4      11078.20      11064.88       178.67 o                         
  -5   3   4       8403.20       9705.57       368.34 o                         
  -4   3   4       6685.72       6484.66       174.36 o                         
  -3   3   4         10.09         54.90         6.43 o                         
  -2   3   4        133.69        169.37        11.79 o                         
  -1   3   4       1966.49       2031.66        51.84 o                         
   0   3   4       1782.53       1890.45        41.01 o                         
   1   3   4        155.21        186.78        15.85 o                         
   2   3   4        606.94        502.65        17.41 o                         
   3   3   4       1956.57       1893.54        43.23 o                         
   4   3   4        135.73        102.53         5.74 o                         
   5   3   4       6674.99       6704.34        91.12 o                         
   6   3   4      23082.94      22573.29       410.33 o                         
   7   3   4      19438.21      19457.66       395.82 o                         
   8   3   4        197.20        164.45         9.24 o                         
   9   3   4        152.59        142.80        15.41 o                         
  10   3   4       1003.75        915.60        39.78 o                         
  11   3   4        128.26        146.83        19.40 o                         
  12   3   4        246.58        227.93        20.65 o                         
  13   3   4          3.37          0.74        11.77 o                         
  14   3   4        212.55        166.53        25.73 o                         
 -16   4   4          9.11          0.35        12.94 o                         
 -15   4   4         48.40         67.75        18.46 o                         
 -14   4   4        280.85        233.53        38.23 o                         
 -13   4   4       3019.33       2972.04        91.01 o                         
 -12   4   4          4.64          1.62         9.31 o                         
 -11   4   4          1.03         12.59         7.73 o                         
 -10   4   4       5850.18       5087.17       196.38 o                         
  -9   4   4       3433.41       3573.99       155.18 o                         
  -8   4   4       1101.01       1067.21        30.45 o                         
  -7   4   4       3008.00       3455.71       111.02 o                         
  -6   4   4        781.38        666.15        21.14 o                         
  -5   4   4       8176.65       8770.03       354.69 o                         
  -4   4   4        257.44        288.77        11.23 o                         
  -3   4   4         48.34         83.81         8.80 o                         
  -2   4   4        563.71        620.97        22.32 o                         
  -1   4   4       2569.31       3046.74       108.65 o                         
   0   4   4       6848.60       6075.88       125.76 o                         
   1   4   4       5348.50       5411.82       131.01 o                         
   2   4   4       1718.81       1738.10        47.61 o                         
   3   4   4       1352.93       1289.00        35.90 o                         
   4   4   4       5429.50       5109.84        97.80 o                         
   5   4   4      11789.04      12313.17        91.75 o                         
   6   4   4      31175.69      31542.99       916.87 o                         
   7   4   4        813.17        803.09        26.29 o                         
   8   4   4         52.03         32.96         5.43 o                         
   9   4   4        967.69        962.40        38.53 o                         
  10   4   4        174.72        167.74        12.99 o                         
  11   4   4       1155.64       1219.74        59.53 o                         
  12   4   4        136.76        141.85        16.24 o                         
  13   4   4        287.31        309.67        24.41 o                         
  14   4   4         32.10         29.95        19.15 o                         
 -16   5   4         95.16        119.27        16.85 o                         
 -15   5   4         93.30        138.44        21.41 o                         
 -14   5   4        679.13        627.32       100.40 o                         
 -13   5   4        263.80        304.47        36.91 o                         
 -12   5   4         28.64         28.52         8.64 o                         
 -11   5   4       3473.81       3285.51       173.30 o                         
 -10   5   4       8640.57       8294.50       230.48 o                         
  -9   5   4        399.97        304.18        13.31 o                         
  -8   5   4        631.09        719.44        43.26 o                         
  -7   5   4         30.62         32.86         6.58 o                         
  -6   5   4       1431.06       1514.29        42.02 o                         
  -5   5   4       5473.10       5539.43       232.58 o                         
  -4   5   4        406.97        342.28        13.03 o                         
  -3   5   4        345.62        398.28        16.67 o                         
  -2   5   4         25.09         34.54         8.15 o                         
  -1   5   4       3754.06       3706.32        88.25 o                         
   0   5   4         32.79         36.63         8.33 o                         
   1   5   4        595.91        653.15        22.67 o                         
   2   5   4         64.26         86.39        10.64 o                         
   3   5   4         59.87         53.69         6.14 o                         
   4   5   4       2884.41       2578.94        75.66 o                         
   5   5   4      13074.09      12775.11       651.00 o                         
   6   5   4         83.80         85.60         8.87 o                         
   7   5   4        105.68        110.55         8.02 o                         
   8   5   4       1199.15       1190.93        58.85 o                         
   9   5   4        101.09        100.85         8.62 o                         
  10   5   4        311.87        293.00        21.36 o                         
  11   5   4         73.64         77.91        12.52 o                         
  12   5   4         84.45         79.41        13.24 o                         
  13   5   4         16.79         42.31        28.14 o                         
 -16   6   4        628.54        580.80        60.22 o                         
 -15   6   4        695.46        638.86        37.48 o                         
 -14   6   4        101.71         74.03        15.51 o                         
 -13   6   4        347.96        371.31        34.55 o                         
 -12   6   4       4243.58       4163.34       142.69 o                         
 -11   6   4       3215.37       2914.92       202.79 o                         
 -10   6   4          2.03          9.54         5.39 o                         
  -9   6   4        155.90        133.81        13.77 o                         
  -8   6   4        108.79        110.74         9.23 o                         
  -7   6   4        954.06        765.84        51.15 o                         
  -6   6   4        798.49        919.23        30.40 o                         
  -5   6   4       2548.66       2567.33        58.65 o                         
  -4   6   4       1400.59       1363.08        52.11 o                         
  -3   6   4       2313.53       2392.59        95.21 o                         
  -2   6   4       2723.42       2701.10        70.63 o                         
  -1   6   4        440.09        452.64        16.75 o                         
   0   6   4       1983.74       1949.42        57.04 o                         
   1   6   4          2.04          8.17         6.45 o                         
   2   6   4        739.57        812.89        27.59 o                         
   3   6   4        104.36         97.17         8.02 o                         
   4   6   4       4180.15       4010.62       103.17 o                         
   5   6   4         57.13         52.37         8.79 o                         
   6   6   4       1794.61       1841.80        55.27 o                         
   7   6   4        732.94        705.44        31.73 o                         
   8   6   4         14.09         32.55         8.46 o                         
   9   6   4        111.28        101.55         9.55 o                         
  10   6   4         44.06         61.50        11.74 o                         
  11   6   4        236.64        287.96        22.10 o                         
  12   6   4        221.13        279.16        20.68 o                         
  13   6   4        834.63        804.18        57.43 o                         
 -15   7   4         15.62         -2.77        10.64 o                         
 -14   7   4        386.64        336.56        33.07 o                         
 -13   7   4         10.46         21.33         9.34 o                         
 -12   7   4       1537.32       1396.83        59.38 o                         
 -11   7   4        455.58        487.65        32.17 o                         
 -10   7   4         18.60         28.53         9.50 o                         
  -9   7   4       1931.62       1765.87        83.46 o                         
  -8   7   4       6755.28       7127.11       117.30 o                         
  -7   7   4        513.22        521.03        21.25 o                         
  -6   7   4       2649.68       2863.84        50.68 o                         
  -5   7   4         14.82         65.43         6.54 o                         
  -4   7   4        977.37       1158.24        44.31 o                         
  -3   7   4      11384.28      11133.37       549.90 o                         
  -2   7   4       1636.38       1417.82        41.87 o                         
  -1   7   4        946.04        854.52        33.01 o                         
   0   7   4       3445.21       3192.42        85.82 o                         
   1   7   4        125.30        114.90         7.78 o                         
   2   7   4        974.03        892.28        27.13 o                         
   3   7   4       6038.07       6012.12        80.28 o                         
   4   7   4         22.45         32.79         7.58 o                         
   5   7   4         22.50         22.57         7.11 o                         
   6   7   4        127.59        133.84        10.45 o                         
   7   7   4         92.73         65.31         8.09 o                         
   8   7   4        790.52        911.78        75.58 o                         
   9   7   4         34.50         28.39         9.53 o                         
  10   7   4        134.15        152.86        25.76 o                         
  11   7   4        412.61        348.47        34.92 o                         
  12   7   4       1501.64       1458.58       147.91 o                         
 -15   8   4        463.57        526.58       146.99 o                         
 -14   8   4         14.07        -19.27        15.09 o                         
 -13   8   4        141.57        173.49        26.72 o                         
 -12   8   4       1137.25        917.13       169.12 o                         
 -11   8   4       1018.21        796.87        42.88 o                         
 -10   8   4       2707.47       2738.88       104.09 o                         
  -9   8   4       1348.12       1307.08        36.63 o                         
  -8   8   4        132.37        112.77         8.00 o                         
  -7   8   4        818.67        750.44        54.46 o                         
  -6   8   4         75.30         45.00         6.68 o                         
  -5   8   4        591.11        504.10        23.57 o                         
  -4   8   4       7663.66       7370.83       272.61 o                         
  -3   8   4       2721.40       2646.97        49.55 o                         
  -2   8   4       1251.62       1175.18        39.78 o                         
  -1   8   4       2027.40       2089.05        54.58 o                         
   0   8   4       2283.51       2303.81        69.15 o                         
   1   8   4        603.61        524.71        20.48 o                         
   2   8   4       4867.54       4634.84        76.32 o                         
   3   8   4         16.95         14.04         8.46 o                         
   4   8   4         41.24         43.93         7.06 o                         
   5   8   4         68.21         52.42         7.35 o                         
   6   8   4         83.03         89.63         9.15 o                         
   7   8   4       2248.33       2292.54        88.33 o                         
   8   8   4        501.59        500.76        59.25 o                         
   9   8   4        300.50        311.60        37.14 o                         
  10   8   4        187.65        235.55        20.86 o                         
  11   8   4        178.74        190.13        21.40 o                         
 -15   9   4        158.13        122.41        14.93 o                         
 -14   9   4        379.63        376.98        47.00 o                         
 -13   9   4         39.44         16.11        11.58 o                         
 -12   9   4         19.29         49.31        13.55 o                         
 -11   9   4        181.58        189.00        24.26 o                         
 -10   9   4       2591.32       2504.81       186.34 o                         
  -9   9   4        356.59        366.50        17.24 o                         
  -8   9   4        767.79        805.11        29.00 o                         
  -7   9   4        655.72        653.41        25.23 o                         
  -6   9   4       2611.83       2595.71       124.46 o                         
  -5   9   4      14305.17      13412.36       198.10 o                         
  -4   9   4       4870.83       4786.45       140.78 o                         
  -3   9   4        205.66        246.46        14.60 o                         
  -2   9   4       2414.17       2266.58        53.19 o                         
  -1   9   4       1199.31        997.17        30.74 o                         
   0   9   4       2029.18       1780.37        47.45 o                         
   1   9   4       6465.49       6452.85        72.57 o                         
   2   9   4        172.30        198.65        11.85 o                         
   3   9   4         41.80         55.77        12.53 o                         
   4   9   4         24.52         27.60         8.23 o                         
   5   9   4         29.81          8.20         8.42 o                         
   6   9   4       5330.72       5448.49       319.12 o                         
   7   9   4       1413.34       1523.10        63.71 o                         
   8   9   4        168.94        154.21        15.41 o                         
   9   9   4         23.26         35.41        17.66 o                         
  10   9   4        556.18        624.08        29.66 o                         
  11   9   4        252.58        211.48        30.02 o                         
 -14  10   4        190.11        166.39        24.35 o                         
 -13  10   4         21.96         17.39         9.55 o                         
 -12  10   4          2.52         29.93        11.08 o                         
 -11  10   4        178.91        176.48        20.65 o                         
 -10  10   4         41.75         49.89        10.93 o                         
  -9  10   4        464.55        488.58        45.75 o                         
  -8  10   4          3.88         -1.05         8.30 o                         
  -7  10   4          4.41        -12.47         8.31 o                         
  -6  10   4       1956.79       1842.21        82.66 o                         
  -5  10   4        131.78        138.86         9.74 o                         
  -4  10   4         33.07         48.38         6.88 o                         
  -3  10   4         86.90        115.27         9.72 o                         
  -2  10   4         25.99         29.87         6.18 o                         
  -1  10   4        114.94        126.33         8.49 o                         
   0  10   4        819.90        689.82        35.33 o                         
   1  10   4          1.92         -0.13         7.11 o                         
   2  10   4       1330.84       1288.25        41.74 o                         
   3  10   4          2.23          0.65         8.91 o                         
   4  10   4         48.51         18.94        12.90 o                         
   5  10   4       1359.12       1295.29        51.81 o                         
   6  10   4       1408.58       1324.31        84.93 o                         
   7  10   4        110.58        110.40        17.64 o                         
   8  10   4         40.99         44.41        12.11 o                         
   9  10   4        553.04        618.66        29.92 o                         
  10  10   4        664.87        672.30        62.40 o                         
 -13  11   4         16.97          8.45        13.97 o                         
 -12  11   4         42.88         38.21        21.12 o                         
 -11  11   4          0.29          0.46         9.67 o                         
 -10  11   4        345.49        333.20        23.91 o                         
  -9  11   4          3.30         -1.75        10.84 o                         
  -8  11   4        232.81        220.53        20.77 o                         
  -7  11   4       2813.15       2659.22       101.77 o                         
  -6  11   4       1678.48       1529.61       125.20 o                         
  -5  11   4         99.40         76.09        12.05 o                         
  -4  11   4         51.54         63.80        10.33 o                         
  -3  11   4        685.96        653.88        54.75 o                         
  -2  11   4        179.82        152.00        27.83 o                         
  -1  11   4        629.16        539.79        86.99 o                         
   0  11   4        250.91        233.91        30.27 o                         
   1  11   4        121.70        163.60        15.96 o                         
   2  11   4        195.51        187.20        22.86 o                         
   3  11   4        416.95        490.80        36.47 o                         
   4  11   4        957.40       1048.51        57.14 o                         
   5  11   4        541.96        593.68        39.22 o                         
   6  11   4        732.61        748.48        42.48 o                         
   7  11   4        741.93        826.88        55.45 o                         
   8  11   4       1281.85       1427.12        46.16 o                         
   9  11   4       1185.55       1084.28        82.04 o                         
 -13  12   4          2.39         10.02        14.74 o                         
 -12  12   4        211.36        207.36        42.58 o                         
 -11  12   4        358.36        391.37        33.49 o                         
 -10  12   4          1.31        -16.87        11.25 o                         
  -9  12   4         50.20         70.83        20.15 o                         
  -8  12   4       1013.87        921.19        63.51 o                         
  -7  12   4       1106.31       1262.10        93.82 o                         
  -6  12   4          0.48        -25.73        17.16 o                         
  -5  12   4         21.16         35.97        19.48 o                         
  -4  12   4         65.31         69.73        17.67 o                         
  -3  12   4          1.55        -20.09        15.52 o                         
  -2  12   4        261.83        304.63        18.28 o                         
  -1  12   4         51.46         56.55        19.02 o                         
   0  12   4        329.11        323.45        39.14 o                         
   1  12   4        108.44        125.27        17.36 o                         
   2  12   4        559.81        511.26        37.54 o                         
   3  12   4        500.53        503.18        39.74 o                         
   4  12   4        404.90        395.40        31.07 o                         
   5  12   4        206.67        172.20        28.68 o                         
   6  12   4        564.41        608.70        40.58 o                         
   7  12   4        730.49        769.25        42.48 o                         
 -12  13   4        167.42        194.57        27.20 o                         
 -11  13   4        398.72        470.83        52.59 o                         
 -10  13   4        141.78        132.97        29.31 o                         
  -9  13   4       2310.90       2783.19        97.87 o                         
  -8  13   4       1455.55       1298.93        96.31 o                         
  -7  13   4        195.82        144.02        30.59 o                         
  -6  13   4         87.19         89.89        19.83 o                         
  -5  13   4         65.79         27.72        17.95 o                         
  -4  13   4        150.05        192.71        29.87 o                         
  -3  13   4        426.15        432.62        47.70 o                         
  -2  13   4          0.28          4.14        16.95 o                         
  -1  13   4        306.88        320.72        40.04 o                         
   0  13   4         26.60         31.92        10.08 o                         
   1  13   4        635.88        675.33        88.45 o                         
   2  13   4       1017.85       1061.89        79.64 o                         
   3  13   4        774.14        812.05        53.76 o                         
   4  13   4          8.29          5.86        20.60 o                         
   5  13   4        309.94        319.51        29.32 o                         
   6  13   4        117.68         99.19        17.63 o                         
 -10  14   4        936.03        842.91        69.74 o                         
  -9  14   4        939.68        881.64        64.93 o                         
  -8  14   4         21.61         33.94        18.36 o                         
  -7  14   4         47.20         77.50        24.88 o                         
  -6  14   4         67.23         52.65        18.73 o                         
  -5  14   4        251.36        297.94        39.01 o                         
  -4  14   4         12.75         -1.53        13.45 o                         
  -3  14   4          0.55          9.59        12.85 o                         
  -2  14   4        595.60        626.34        54.54 o                         
  -1  14   4          5.58          5.91        14.60 o                         
   0  14   4         80.90         59.59        12.75 o                         
   1  14   4        585.85        515.77        32.11 o                         
   2  14   4        532.23        550.07        51.53 o                         
   3  14   4          4.85         19.39         9.46 o                         
   4  14   4         12.66         21.46         9.77 o                         
  -8  15   4        252.32        208.51        33.91 o                         
  -7  15   4        141.23        189.69        29.48 o                         
  -6  15   4         45.07          8.37        13.23 o                         
  -5  15   4         17.52         74.61        19.11 o                         
  -4  15   4         98.19        127.69        29.45 o                         
  -3  15   4        279.95        313.02        42.05 o                         
  -2  15   4         25.76         18.96        16.95 o                         
  -1  15   4        909.50        953.22        55.81 o                         
   0  15   4          8.82         14.93        10.64 o                         
   1  15   4        306.97        285.55        39.83 o                         
   2  15   4        196.60        207.20        33.95 o                         
   2 -18   5         51.02         63.78        22.05 o                         
   3 -18   5        760.91        788.02        61.12 o                         
  -3 -17   5         98.64         26.58        26.30 o                         
  -2 -17   5          4.43          7.26        15.12 o                         
  -1 -17   5        111.17         82.03        26.09 o                         
   0 -17   5        417.83        418.40        34.02 o                         
   1 -17   5        242.96        243.45        23.92 o                         
   2 -17   5       1113.00       1119.37        75.55 o                         
   3 -17   5        415.67        484.57        46.44 o                         
   4 -17   5          0.43        -23.02        18.46 o                         
   5 -17   5        698.49        709.03        48.90 o                         
   6 -17   5        144.70        116.78        27.39 o                         
   7 -17   5          0.81          7.10        17.46 o                         
   8 -17   5          0.29          4.33        18.87 o                         
  -5 -16   5         22.13         24.23        11.68 o                         
  -4 -16   5        230.01        251.40        63.32 o                         
  -3 -16   5          0.25        -10.53        20.15 o                         
  -2 -16   5          1.89          6.25        12.09 o                         
  -1 -16   5        320.37        338.94        30.35 o                         
   0 -16   5          3.36         15.95        11.60 o                         
   1 -16   5       1493.09       1529.04       127.53 o                         
   2 -16   5       1941.56       2054.85       125.22 o                         
   3 -16   5          2.47          4.47         9.41 o                         
   4 -16   5        886.10        917.41        71.74 o                         
   5 -16   5       1009.11       1236.13        86.77 o                         
   6 -16   5         23.53         59.74        20.16 o                         
   7 -16   5         97.74        105.83        24.53 o                         
   8 -16   5          0.41        -22.25        15.84 o                         
  10 -16   5        195.77        234.36        39.12 o                         
  -6 -15   5        137.94        159.17        19.70 o                         
  -5 -15   5        682.75        675.35        40.56 o                         
  -4 -15   5          2.87         -2.44        14.29 o                         
  -3 -15   5         69.01         98.38        16.36 o                         
  -2 -15   5        350.28        309.26        23.38 o                         
  -1 -15   5          8.95         -3.28        13.85 o                         
   0 -15   5       2386.01       2498.25       139.00 o                         
   1 -15   5       3360.45       3648.75        68.04 o                         
   2 -15   5       1109.90       1136.35        49.55 o                         
   3 -15   5       1554.82       1663.40       138.63 o                         
   4 -15   5       1272.66       1297.96       191.23 o                         
   5 -15   5        403.17        437.67        47.43 o                         
   6 -15   5        133.38        182.62        31.39 o                         
   7 -15   5        267.42        287.96        36.89 o                         
   8 -15   5        902.58        817.94        77.24 o                         
   9 -15   5         33.91         18.93        12.34 o                         
  10 -15   5        577.26        651.29        31.71 o                         
  11 -15   5        616.29        525.78       194.04 o                         
  -8 -14   5        802.46        879.60        58.19 o                         
  -7 -14   5        284.60        258.73        22.32 o                         
  -6 -14   5        614.80        601.50        31.81 o                         
  -5 -14   5         67.12         67.74        23.34 o                         
  -4 -14   5        111.31        134.37        24.17 o                         
  -3 -14   5        342.47        405.39        33.21 o                         
  -2 -14   5         43.78         22.90         8.52 o                         
  -1 -14   5       2110.27       2092.59        82.02 o                         
   0 -14   5       1667.07       1748.41        68.94 o                         
   1 -14   5        266.16        293.54        23.09 o                         
   2 -14   5        770.62        907.36        42.62 o                         
   3 -14   5       2916.17       2824.63       206.75 o                         
   4 -14   5        718.48        673.95        46.66 o                         
   5 -14   5         64.02         57.88        25.22 o                         
   6 -14   5        965.33        992.14        70.71 o                         
   7 -14   5        636.43        741.62        43.73 o                         
   8 -14   5          9.83         21.46         9.98 o                         
   9 -14   5        530.33        600.82        41.61 o                         
  10 -14   5        535.86        549.29        48.37 o                         
  11 -14   5        282.60        254.07        83.05 o                         
  12 -14   5         62.67         56.21        18.25 o                         
  -9 -13   5        700.45        736.85        57.46 o                         
  -8 -13   5        843.27        857.64        35.36 o                         
  -7 -13   5        759.09        968.58        53.07 o                         
  -6 -13   5         29.08         26.19        20.97 o                         
  -5 -13   5          3.98         -9.89        13.38 o                         
  -4 -13   5        216.53        199.17        17.77 o                         
  -3 -13   5       1544.89       1678.43        45.36 o                         
  -2 -13   5        591.39        642.37        31.65 o                         
  -1 -13   5        938.09        922.16        48.20 o                         
   0 -13   5        604.95        584.92        31.20 o                         
   1 -13   5          4.45          4.33         7.33 o                         
   2 -13   5       1200.75       1259.44        42.36 o                         
   3 -13   5       1327.62       1324.27        53.01 o                         
   4 -13   5          3.68         -1.11         7.64 o                         
   5 -13   5        120.11        125.83        34.73 o                         
   6 -13   5       1178.47       1206.28        64.05 o                         
   7 -13   5         12.60         18.27        15.54 o                         
   8 -13   5       1140.54       1204.37        60.97 o                         
   9 -13   5         44.65         45.91        12.36 o                         
  10 -13   5          5.69          7.47         8.62 o                         
  11 -13   5         74.73         38.51        10.84 o                         
  12 -13   5         44.43         40.73        11.98 o                         
  13 -13   5         31.35         25.45        17.73 o                         
 -10 -12   5       1544.51       1740.78        73.56 o                         
  -9 -12   5        386.53        468.67        33.99 o                         
  -8 -12   5       1226.98       1237.24       134.55 o                         
  -7 -12   5        596.17        644.38        42.63 o                         
  -6 -12   5        414.15        429.57        33.51 o                         
  -5 -12   5        281.49        306.60        27.51 o                         
  -4 -12   5        533.00        532.78        28.58 o                         
  -3 -12   5        548.43        542.25        23.64 o                         
  -2 -12   5       1401.76       1387.09        40.21 o                         
  -1 -12   5        200.95        183.81         9.79 o                         
   0 -12   5         72.90         71.51         6.24 o                         
   1 -12   5       1486.31       1469.57        40.99 o                         
   2 -12   5        362.43        371.36        21.35 o                         
   3 -12   5          2.98         -2.46         6.02 o                         
   4 -12   5        439.60        393.84        23.43 o                         
   5 -12   5        977.55       1020.17        34.25 o                         
   6 -12   5        255.10        247.75        15.71 o                         
   7 -12   5       1151.68       1240.58        43.69 o                         
   8 -12   5        308.44        329.87        19.42 o                         
   9 -12   5          2.26          3.33         8.59 o                         
  10 -12   5       1656.72       1707.03       123.19 o                         
  11 -12   5         28.16         13.92         7.35 o                         
  12 -12   5          0.02        -10.44         9.98 o                         
  13 -12   5         59.84         65.30        14.15 o                         
 -11 -11   5        678.62        709.26        69.13 o                         
 -10 -11   5         66.44         90.40        19.31 o                         
  -9 -11   5       4850.75       5300.26       217.44 o                         
  -8 -11   5        774.05        890.79        64.37 o                         
  -7 -11   5        837.09        757.29        72.27 o                         
  -6 -11   5        772.15        674.39        65.02 o                         
  -5 -11   5        159.92        235.44        25.25 o                         
  -4 -11   5         22.76         31.50        11.41 o                         
  -3 -11   5       4076.41       3797.87        71.21 o                         
  -2 -11   5        691.86        626.12        21.08 o                         
  -1 -11   5         81.81         96.75         6.92 o                         
   0 -11   5       1061.41        917.46        28.96 o                         
   1 -11   5       1577.82       1624.98        39.58 o                         
   2 -11   5        800.01        754.64        23.85 o                         
   3 -11   5        135.89        189.61         8.60 o                         
   4 -11   5       4310.98       4245.60       142.67 o                         
   5 -11   5         20.44         39.73         6.38 o                         
   6 -11   5        453.19        449.17        17.42 o                         
   7 -11   5        300.82        299.22        15.23 o                         
   8 -11   5         20.25         32.42         5.86 o                         
   9 -11   5         97.58         85.13         9.46 o                         
  10 -11   5        842.49        867.21        47.75 o                         
  11 -11   5          5.18          5.80        11.95 o                         
  12 -11   5          1.80         -5.93         9.53 o                         
  13 -11   5         61.51         28.30        12.72 o                         
  14 -11   5         48.44         40.96        15.78 o                         
 -12 -10   5        799.21        708.53        69.26 o                         
 -11 -10   5          6.27         20.97        15.26 o                         
 -10 -10   5       2878.40       3300.73       145.76 o                         
  -9 -10   5       3319.50       3334.37       114.26 o                         
  -8 -10   5       1770.34       1677.55       119.40 o                         
  -7 -10   5        426.09        389.19        38.90 o                         
  -6 -10   5        780.77        685.14        41.91 o                         
  -5 -10   5        942.43        858.85        45.08 o                         
  -4 -10   5       4988.38       4383.55        87.39 o                         
  -3 -10   5         10.13         19.64         6.67 o                         
  -2 -10   5          3.84         11.51         9.84 o                         
  -1 -10   5       5369.40       4945.79       136.31 o                         
   0 -10   5        174.96        195.70        10.54 o                         
   1 -10   5       1159.96       1144.28        35.30 o                         
   2 -10   5       2086.34       1899.99        45.46 o                         
   3 -10   5       7291.81       7120.09       194.52 o                         
   4 -10   5       2683.80       2827.86        61.10 o                         
   5 -10   5        326.44        367.66        10.97 o                         
   6 -10   5         79.10         81.78        11.02 o                         
   7 -10   5        362.06        399.65        13.37 o                         
   8 -10   5        646.18        634.45        26.16 o                         
   9 -10   5        299.47        287.83        21.19 o                         
  10 -10   5        163.39        138.44        13.58 o                         
  11 -10   5        182.05        152.62        16.38 o                         
  12 -10   5        218.17        193.67        23.29 o                         
  13 -10   5       1066.05       1052.34        96.25 o                         
  14 -10   5       1566.49       1515.07        64.75 o                         
 -13  -9   5       1526.26       1666.08       105.51 o                         
 -12  -9   5         30.61         20.57        12.32 o                         
 -11  -9   5       2990.72       3165.69       111.87 o                         
 -10  -9   5       2175.66       2524.39        99.03 o                         
  -9  -9   5        203.80        249.26        30.89 o                         
  -8  -9   5       1261.54       1269.37        74.31 o                         
  -7  -9   5         12.96         22.54        12.46 o                         
  -6  -9   5        361.48        374.32        36.69 o                         
  -5  -9   5       1348.50       1220.31        81.54 o                         
  -4  -9   5       1490.97       1546.45        68.65 o                         
  -3  -9   5       1100.96       1118.00        68.21 o                         
  -2  -9   5       4132.79       4154.59        90.87 o                         
  -1  -9   5       1864.40       1662.13        57.33 o                         
   0  -9   5        254.43        229.44         9.39 o                         
   1  -9   5       1761.27       1569.66        45.03 o                         
   2  -9   5       5031.92       4713.44        95.51 o                         
   3  -9   5       4307.53       4273.26        87.04 o                         
   4  -9   5       2496.43       2113.70        43.19 o                         
   5  -9   5       1219.11       1241.92        31.76 o                         
   6  -9   5        162.87        180.45         8.97 o                         
   7  -9   5        707.23        694.15        20.13 o                         
   8  -9   5       2760.50       2841.81        75.18 o                         
   9  -9   5        131.12        113.78         9.82 o                         
  10  -9   5        141.23        134.47        12.16 o                         
  11  -9   5        350.12        357.54        41.27 o                         
  12  -9   5        425.71        305.82        26.05 o                         
  13  -9   5       3672.24       3622.74       183.54 o                         
  14  -9   5       1927.93       1588.87       106.19 o                         
  15  -9   5        104.14        164.90        25.03 o                         
 -13  -8   5          0.97         -8.50        16.03 o                         
 -12  -8   5       1248.02       1423.94       104.57 o                         
 -11  -8   5       1827.17       1967.11       101.54 o                         
 -10  -8   5         37.36         57.11        16.58 o                         
  -9  -8   5        240.82        306.87        28.42 o                         
  -8  -8   5        373.24        361.39        60.81 o                         
  -7  -8   5         31.14          1.32        10.98 o                         
  -6  -8   5       2572.01       2411.70        91.18 o                         
  -5  -8   5        212.43        167.92        17.00 o                         
  -4  -8   5       2715.94       2496.64        87.97 o                         
  -3  -8   5       6282.33       5302.60       228.52 o                         
  -2  -8   5       5498.93       5388.63       112.48 o                         
  -1  -8   5        991.17       1040.97        34.32 o                         
   0  -8   5        600.04        500.05        19.53 o                         
   1  -8   5        156.36        178.35         9.35 o                         
   2  -8   5       1790.16       1569.93        40.63 o                         
   3  -8   5       1218.66       1047.68        24.30 o                         
   4  -8   5       7972.21       8010.91        90.82 o                         
   5  -8   5        102.71        112.36         7.63 o                         
   6  -8   5       4077.02       3848.48        55.08 o                         
   7  -8   5       3374.54       3321.22        43.92 o                         
   8  -8   5          3.23          4.71         5.21 o                         
   9  -8   5        180.40        161.41        14.24 o                         
  10  -8   5          3.32          5.60         5.51 o                         
  11  -8   5         51.90         50.83         7.83 o                         
  12  -8   5        887.72        799.67        84.60 o                         
  13  -8   5        418.25        450.74        28.41 o                         
  14  -8   5          7.56         26.71        19.74 o                         
  15  -8   5        243.12        230.76        29.84 o                         
 -14  -7   5          6.48         -3.31        18.58 o                         
 -13  -7   5       2275.49       2417.40       112.27 o                         
 -12  -7   5       1269.11       1172.09        92.09 o                         
 -11  -7   5       1467.77       1197.42       249.90 o                         
 -10  -7   5        752.85        719.06        43.41 o                         
  -9  -7   5         66.81         39.06         7.78 o                         
  -8  -7   5         75.82         84.56        13.25 o                         
  -7  -7   5        961.62        840.57        51.05 o                         
  -6  -7   5        390.81        360.71        51.91 o                         
  -5  -7   5        679.88        702.73        43.73 o                         
  -4  -7   5       3610.86       3502.06       102.60 o                         
  -3  -7   5       8229.59       8392.60       262.54 o                         
  -2  -7   5       1024.11       1193.10        51.26 o                         
  -1  -7   5        239.44        251.16        11.18 o                         
   0  -7   5       7845.22       6633.99        62.77 o                         
   1  -7   5        103.95         56.36         6.78 o                         
   2  -7   5       4254.08       4348.73        75.42 o                         
   3  -7   5      20712.73      22646.38       413.31 o                         
   4  -7   5       1964.75       2155.60        38.44 o                         
   5  -7   5      14463.22      14347.15       197.28 o                         
   6  -7   5       7945.52       8240.12       180.37 o                         
   7  -7   5         37.86         29.57         7.35 o                         
   8  -7   5        256.32        242.49         7.87 o                         
   9  -7   5          2.14          0.53         5.07 o                         
  10  -7   5        608.39        605.45        23.97 o                         
  11  -7   5       2159.99       1986.60        96.27 o                         
  12  -7   5        512.04        511.88        25.87 o                         
  13  -7   5        704.81        690.91        38.47 o                         
  14  -7   5       1126.38       1257.94        85.24 o                         
  15  -7   5         33.52         33.91        15.10 o                         
 -14  -6   5       3924.54       3640.88       270.92 o                         
 -13  -6   5       2011.86       1680.88       128.02 o                         
 -12  -6   5       1236.07        860.84       200.53 o                         
 -11  -6   5       2028.48       2053.23       257.89 o                         
 -10  -6   5        770.60        721.46        37.96 o                         
  -9  -6   5         40.15         21.62        15.12 o                         
  -8  -6   5       3978.46       4054.26       177.80 o                         
  -7  -6   5       2669.82       2590.35        69.62 o                         
  -6  -6   5       7312.65       7352.71       163.25 o                         
  -5  -6   5       4527.38       4487.29       119.46 o                         
  -4  -6   5       8535.51       8233.17       369.68 o                         
  -3  -6   5       2501.08       2477.45        91.58 o                         
  -2  -6   5       4870.36       4272.56       580.91 o                         
  -1  -6   5         20.43         25.80         5.60 o                         
   0  -6   5       5034.40       4429.39        57.64 o                         
   1  -6   5         28.07         57.68         5.60 o                         
   2  -6   5       5970.95       5241.39        57.42 o                         
   3  -6   5        484.76        519.97        13.40 o                         
   4  -6   5       6621.73       6528.42       101.29 o                         
   5  -6   5      11410.07      11698.44       230.87 o                         
   6  -6   5       2142.07       2055.41        37.56 o                         
   7  -6   5        277.75        270.81         9.48 o                         
   8  -6   5         23.43         24.02         4.56 o                         
   9  -6   5        107.16         83.54         6.32 o                         
  10  -6   5          4.52         -2.42         6.72 o                         
  11  -6   5       1264.04       1118.39        40.23 o                         
  12  -6   5        556.64        529.73        31.75 o                         
  13  -6   5        200.99        167.76        21.56 o                         
  14  -6   5          2.10          2.36        10.17 o                         
  15  -6   5         15.83          6.03        12.14 o                         
 -15  -5   5       1956.38       2240.32        98.97 o                         
 -14  -5   5       2184.52       2337.58       109.06 o                         
 -13  -5   5       2035.78       1708.54       125.66 o                         
 -12  -5   5       2170.89       1947.47       213.14 o                         
 -11  -5   5        407.26        349.18        57.37 o                         
 -10  -5   5        641.85        618.48        31.28 o                         
  -9  -5   5       1301.78       1231.47       118.09 o                         
  -8  -5   5       1642.28       1663.63       121.05 o                         
  -7  -5   5      10567.16      10065.87       479.89 o                         
  -6  -5   5       3285.51       3183.85       179.67 o                         
  -5  -5   5       1326.98       1316.01        47.46 o                         
  -4  -5   5       1587.25       1827.66        69.18 o                         
  -3  -5   5       3405.54       3871.82       121.11 o                         
  -2  -5   5      14434.50      14753.49       808.25 o                         
  -1  -5   5      22124.56      24557.58       456.46 o                         
   0  -5   5       1120.64        868.95        24.36 o                         
   1  -5   5       6047.95       6903.05        73.05 o                         
   2  -5   5       2514.85       2384.11        35.86 o                         
   3  -5   5       3341.14       3160.70        55.55 o                         
   4  -5   5      44540.66      42771.64       688.60 o                         
   5  -5   5       4149.49       4778.50        88.40 o                         
   6  -5   5       2280.34       2044.97        37.79 o                         
   7  -5   5         67.60         79.73         9.42 o                         
   8  -5   5        634.62        578.66        18.23 o                         
   9  -5   5       1894.99       1847.34        41.63 o                         
  10  -5   5       4981.90       5046.61       131.80 o                         
  11  -5   5         30.54         14.10        11.41 o                         
  12  -5   5        159.88        231.49        27.59 o                         
  13  -5   5        115.07        139.53        20.54 o                         
  14  -5   5         21.12         27.16        12.09 o                         
  15  -5   5        796.38        963.12        46.93 o                         
  16  -5   5        267.78        232.82        36.86 o                         
 -15  -4   5       1861.24       1903.02        85.39 o                         
 -14  -4   5          7.04          0.86        15.72 o                         
 -13  -4   5        866.66        929.02        60.34 o                         
 -12  -4   5         75.94         85.24         8.27 o                         
 -11  -4   5         94.43         50.58         8.58 o                         
 -10  -4   5        431.72        386.95        23.65 o                         
  -9  -4   5       1728.61       1654.06       137.10 o                         
  -8  -4   5      14689.18      14113.60       823.67 o                         
  -7  -4   5       1293.54       1328.08        99.01 o                         
  -6  -4   5       5638.49       5264.73       257.88 o                         
  -5  -4   5       1523.73       1721.47       140.07 o                         
  -4  -4   5       3003.64       2657.98        70.32 o                         
  -3  -4   5        194.63        151.61        10.08 o                         
  -2  -4   5       5075.44       5645.77       126.58 o                         
  -1  -4   5       1306.35       1291.23        30.46 o                         
   0  -4   5        640.99        392.06        15.98 o                         
   1  -4   5          3.32         12.00         4.80 o                         
   2  -4   5       7138.35       6631.15        75.14 o                         
   3  -4   5      18286.90      18443.27       208.40 o                         
   4  -4   5      18887.45      18048.04       148.46 o                         
   5  -4   5         55.18        116.43         5.84 o                         
   6  -4   5        607.00        582.79        15.72 o                         
   7  -4   5        683.64        689.28        29.40 o                         
   8  -4   5        305.37        276.47        10.07 o                         
   9  -4   5        906.36        822.88        38.86 o                         
  10  -4   5         31.18         44.29         8.99 o                         
  11  -4   5          7.85         35.49        11.87 o                         
  12  -4   5       1178.88       1187.92        78.64 o                         
  13  -4   5        156.16        204.92        27.31 o                         
  14  -4   5        989.26       1114.39        54.10 o                         
  15  -4   5       1213.32       1634.21       246.30 o                         
  16  -4   5         19.67         68.43        17.92 o                         
 -15  -3   5          1.14        -13.27        15.37 o                         
 -14  -3   5        129.85        114.65        49.92 o                         
 -13  -3   5        253.70        239.14        18.05 o                         
 -12  -3   5         55.45         42.07        14.89 o                         
 -11  -3   5          1.82          0.02         6.72 o                         
 -10  -3   5        197.60        182.90        15.13 o                         
  -9  -3   5       5427.77       5305.83       346.67 o                         
  -8  -3   5       1700.81       1859.91       120.12 o                         
  -7  -3   5       6365.20       6204.00       151.54 o                         
  -6  -3   5        102.52        127.83         8.67 o                         
  -5  -3   5       1387.04       1343.24        65.59 o                         
  -4  -3   5        911.12       1123.77        45.28 o                         
  -3  -3   5         40.20         47.01        10.51 o                         
  -2  -3   5        599.58        497.59        23.31 o                         
  -1  -3   5      21441.26      24628.88       451.14 o                         
   0  -3   5        248.29        378.85        12.76 o                         
   1  -3   5       1644.79       1545.68        31.61 o                         
   2  -3   5      25804.31      23316.55       414.82 o                         
   3  -3   5       9237.86      10468.96       137.32 o                         
   4  -3   5        422.63        452.17        12.29 o                         
   5  -3   5        334.78        301.66        10.56 o                         
   6  -3   5       1009.06        871.36        23.04 o                         
   7  -3   5        665.75        678.68        38.51 o                         
   8  -3   5         51.79         47.92         5.98 o                         
   9  -3   5        192.42        147.30        13.72 o                         
  10  -3   5       2000.63       2133.90       112.30 o                         
  11  -3   5       1486.65       1694.75        77.18 o                         
  12  -3   5        285.78        329.20        28.54 o                         
  13  -3   5        701.57        787.31        43.85 o                         
  14  -3   5       1312.91       1439.48       136.65 o                         
  15  -3   5        142.48        187.14        24.01 o                         
 -16  -2   5          3.32         27.17        26.19 o                         
 -15  -2   5         11.76         28.82        15.89 o                         
 -14  -2   5        936.16        840.26       131.40 o                         
 -13  -2   5          0.70          2.36        20.45 o                         
 -12  -2   5         56.94         66.55        11.53 o                         
 -11  -2   5       4499.65       4899.15       324.92 o                         
 -10  -2   5       3504.96       3559.67        90.18 o                         
  -9  -2   5        167.27        155.15        11.66 o                         
  -8  -2   5      12088.42      13974.96       656.02 o                         
  -7  -2   5        991.18       1044.52        45.89 o                         
  -6  -2   5         99.36        112.03         8.80 o                         
  -5  -2   5       3055.20       3625.89       139.92 o                         
  -4  -2   5        435.41        599.98        31.38 o                         
  -3  -2   5       1607.48       1612.67        54.64 o                         
  -2  -2   5        633.98       1012.06        35.91 o                         
  -1  -2   5         10.05        187.76        10.42 o                         
   0  -2   5       6065.93       6834.21       185.01 o                         
   1  -2   5      26533.49      29725.80       523.71 o                         
   2  -2   5       5321.63       4395.10       129.34 o                         
   3  -2   5       5336.03       5209.05       140.19 o                         
   4  -2   5       2415.64       2315.90        43.45 o                         
   5  -2   5       2944.08       2827.32        65.25 o                         
   6  -2   5       2793.99       2809.32        60.93 o                         
   7  -2   5        510.17        416.50        17.09 o                         
   8  -2   5        792.04        651.25        23.57 o                         
   9  -2   5        702.66        752.71        32.24 o                         
  10  -2   5        267.91        269.65        14.78 o                         
  11  -2   5       1905.24       2133.62        61.68 o                         
  12  -2   5        512.46        603.11        34.13 o                         
  13  -2   5        140.04        180.07        18.59 o                         
  14  -2   5        600.82        537.37        36.23 o                         
  15  -2   5       1473.57       1469.59        39.51 o                         
 -16  -1   5        111.98        109.11        18.00 o                         
 -15  -1   5        958.54       1029.95        74.05 o                         
 -14  -1   5          2.42         -4.47         7.15 o                         
 -13  -1   5          0.61         -2.70         7.27 o                         
 -12  -1   5        514.01        469.75        28.79 o                         
 -11  -1   5       4194.41       3772.03        79.42 o                         
 -10  -1   5        395.78        515.06        23.26 o                         
  -9  -1   5       5018.18       5862.36       244.57 o                         
  -8  -1   5        104.87        105.79        10.49 o                         
  -7  -1   5         16.63         22.71         9.81 o                         
  -6  -1   5       3622.08       4124.31       171.95 o                         
  -5  -1   5       5163.26       5105.51       144.64 o                         
  -4  -1   5        867.91       1332.80       103.91 o                         
  -3  -1   5      16014.15      16621.40       306.00 o                         
  -2  -1   5        111.51         46.85         8.58 o                         
  -1  -1   5        570.92        685.33        37.77 o                         
   0  -1   5      37545.22      38146.00       293.65 o                         
   1  -1   5       1541.68       1846.36        51.66 o                         
   2  -1   5       1766.52       1869.22        71.73 o                         
   3  -1   5       3304.50       3224.86        91.82 o                         
   4  -1   5        317.24        334.97        16.75 o                         
   5  -1   5       5796.49       5521.32       124.48 o                         
   6  -1   5        882.26       1015.26        37.59 o                         
   7  -1   5        472.94        391.16        15.12 o                         
   8  -1   5       2265.82       2318.01        58.73 o                         
   9  -1   5         40.35         61.97         8.05 o                         
  10  -1   5       7797.41       8032.15       203.54 o                         
  11  -1   5       1582.03       1612.11       137.98 o                         
  12  -1   5        786.11        856.43        64.35 o                         
  13  -1   5       1159.69       1216.51        47.00 o                         
  14  -1   5       2548.84       3017.22        89.15 o                         
  15  -1   5       1284.37       1215.20        66.75 o                         
 -16   0   5        130.71        108.46        18.24 o                         
 -15   0   5          9.23        -18.33        22.87 o                         
 -14   0   5        181.07        183.67        30.24 o                         
 -13   0   5       2747.42       2373.00       103.15 o                         
 -12   0   5       9553.09       9757.63      1030.38 o                         
 -11   0   5        103.20        147.02        22.78 o                         
 -10   0   5       1875.54       1898.45        49.17 o                         
  -9   0   5       1007.32       1154.51        39.70 o                         
  -8   0   5       2970.61       3203.92       101.65 o                         
  -7   0   5       3227.59       3361.84        74.52 o                         
  -6   0   5         16.43         42.27         8.87 o                         
  -5   0   5       2230.61       1786.85       127.44 o                         
  -4   0   5       1101.94       1245.36        41.74 o                         
  -3   0   5       1823.77       1886.11        68.54 o                         
  -2   0   5       1861.29       1541.03        89.53 o                         
  -1   0   5      20426.75      24883.69      1437.82 o                         
   0   0   5      15863.86      15518.98       224.90 o                         
   1   0   5         25.32         86.70         6.35 o                         
   2   0   5        143.16        194.18        16.85 o                         
   3   0   5       3093.93       2667.48        87.16 o                         
   4   0   5       4366.72       4713.00       155.46 o                         
   5   0   5        774.10        585.60        15.00 o                         
   6   0   5        302.68        384.29        16.22 o                         
   7   0   5        280.22        251.34         9.56 o                         
   8   0   5        224.25        195.49        11.22 o                         
   9   0   5       1648.38       1648.43        45.74 o                         
  10   0   5        285.08        316.36        20.91 o                         
  11   0   5       2263.06       2512.66        67.39 o                         
  12   0   5        876.95        973.89        53.21 o                         
  13   0   5        213.28        186.31        22.52 o                         
  14   0   5       1933.37       2428.02       101.63 o                         
  15   0   5        961.49        906.73        75.34 o                         
 -16   1   5          0.49         52.13        29.98 o                         
 -15   1   5        200.33        252.03        25.62 o                         
 -14   1   5        436.26        409.79        29.42 o                         
 -13   1   5       3264.21       2860.94       114.80 o                         
 -12   1   5        120.56        133.75        20.67 o                         
 -11   1   5       5087.30       4917.84       262.48 o                         
 -10   1   5       2473.35       2555.03       108.72 o                         
  -9   1   5         71.30         81.49        15.65 o                         
  -8   1   5       2293.85       2481.82       156.54 o                         
  -7   1   5       2860.77       2596.56       135.12 o                         
  -6   1   5       4751.62       5518.24       235.51 o                         
  -5   1   5      15932.34      15591.04       357.08 o                         
  -4   1   5       1624.14       1516.62        77.04 o                         
  -3   1   5          0.46         58.99         7.86 o                         
  -2   1   5      33372.42      32315.09       856.34 o                         
  -1   1   5       6634.04       7510.30       329.86 o                         
   0   1   5         53.61         50.12         8.00 o                         
   1   1   5       3312.14       3280.07       124.97 o                         
   2   1   5       1541.43       1861.53        72.13 o                         
   3   1   5       2415.43       2486.25        55.32 o                         
   4   1   5        352.09        541.13        20.30 o                         
   5   1   5       5548.22       5357.56       105.47 o                         
   6   1   5       5649.81       5372.10        78.02 o                         
   7   1   5       1638.87       1662.25        43.76 o                         
   8   1   5       4551.45       4643.11        65.58 o                         
   9   1   5        538.20        536.62        23.88 o                         
  10   1   5       4559.54       4203.19       133.14 o                         
  11   1   5        573.53        506.86        25.10 o                         
  12   1   5         38.95         56.67        13.55 o                         
  13   1   5        784.13        782.07        38.75 o                         
  14   1   5       1030.31       1141.84        47.12 o                         
  15   1   5         57.61         38.20        18.18 o                         
 -16   2   5          1.22         19.88        16.89 o                         
 -15   2   5        643.47        632.88        54.08 o                         
 -14   2   5        867.70        863.88        62.44 o                         
 -13   2   5         50.31         56.08        26.40 o                         
 -12   2   5       6331.13       6361.55       516.69 o                         
 -11   2   5       2379.10       2486.12       234.79 o                         
 -10   2   5        487.82        456.47        48.84 o                         
  -9   2   5       2683.62       2488.65       184.54 o                         
  -8   2   5       4868.92       5714.19       220.34 o                         
  -7   2   5        984.05        959.99        41.33 o                         
  -6   2   5       2885.44       2469.72        89.08 o                         
  -5   2   5       1107.26        997.78        30.12 o                         
  -4   2   5       1443.26       1131.01        84.85 o                         
  -3   2   5       5739.94       6881.55       144.02 o                         
  -2   2   5       9726.83      10549.69       172.53 o                         
  -1   2   5       6873.33       7717.22       244.00 o                         
   0   2   5       2223.28       2334.28        53.84 o                         
   1   2   5       7243.93       7312.84       244.18 o                         
   2   2   5       8343.08       9563.88       273.54 o                         
   3   2   5         30.20         32.75         5.06 o                         
   4   2   5       1088.86       1386.24        32.85 o                         
   5   2   5        157.82        144.50         7.74 o                         
   6   2   5        534.14        455.47        15.92 o                         
   7   2   5       7590.12       6804.16       201.69 o                         
   8   2   5         14.10         13.56         5.78 o                         
   9   2   5        160.98        210.83        10.31 o                         
  10   2   5        913.15        865.43        35.23 o                         
  11   2   5        189.21        194.79        14.19 o                         
  12   2   5        645.47        725.90        34.28 o                         
  13   2   5       2601.43       2952.30        58.60 o                         
  14   2   5          1.87        -10.84         9.47 o                         
 -16   3   5        162.22        176.15        23.69 o                         
 -15   3   5        357.98        401.16        34.74 o                         
 -14   3   5         14.18          4.41         8.79 o                         
 -13   3   5       2862.52       3083.74       117.18 o                         
 -12   3   5       3039.75       2737.81       172.95 o                         
 -11   3   5       1285.38       1097.83        48.57 o                         
 -10   3   5       1516.85       1672.75       107.15 o                         
  -9   3   5       1255.18       1063.31        62.34 o                         
  -8   3   5       1912.91       2129.43       109.61 o                         
  -7   3   5       3795.21       4431.03        85.96 o                         
  -6   3   5       2014.53       1925.73       160.49 o                         
  -5   3   5       4464.21       4612.43       122.02 o                         
  -4   3   5       3337.60       3662.26        73.90 o                         
  -3   3   5       9854.77      10607.00       340.08 o                         
  -2   3   5       2016.36       1974.53        68.12 o                         
  -1   3   5      13215.92      13723.46       561.05 o                         
   0   3   5       4503.30       5290.89       108.21 o                         
   1   3   5      11319.79      11592.30       464.56 o                         
   2   3   5          3.07         31.75         5.55 o                         
   3   3   5       4522.52       4067.45        77.59 o                         
   4   3   5         56.95         52.83         5.70 o                         
   5   3   5       2094.56       2136.72        58.37 o                         
   6   3   5      16911.45      16775.80       293.09 o                         
   7   3   5       1632.12       1530.69        41.09 o                         
   8   3   5        412.75        351.50        13.33 o                         
   9   3   5        746.81        765.15        25.59 o                         
  10   3   5       2502.30       2560.78        65.36 o                         
  11   3   5        677.71        712.91        31.79 o                         
  12   3   5       2654.67       2630.68       112.94 o                         
  13   3   5          5.99         13.27        10.02 o                         
  14   3   5         15.56         12.32        14.66 o                         
 -16   4   5        720.59        728.28        89.90 o                         
 -15   4   5        334.04        385.15        42.49 o                         
 -14   4   5       1371.20       1620.10       202.30 o                         
 -13   4   5       1009.63       1156.07       121.91 o                         
 -12   4   5        470.90        436.02        25.14 o                         
 -11   4   5        459.58        421.70        39.59 o                         
 -10   4   5        880.15        753.30        58.98 o                         
  -9   4   5       3462.21       3728.61       113.18 o                         
  -8   4   5         19.94         38.21         5.93 o                         
  -7   4   5          2.73          7.28         7.46 o                         
  -6   4   5       4734.07       5092.35       151.41 o                         
  -5   4   5       2380.18       2317.32        88.94 o                         
  -4   4   5       4040.84       4717.94        74.48 o                         
  -3   4   5          3.81         10.85         7.28 o                         
  -2   4   5       4197.37       4041.22       114.30 o                         
  -1   4   5         25.92         17.68         5.94 o                         
   0   4   5      10254.48      10910.67       338.31 o                         
   1   4   5         31.30         57.80         6.54 o                         
   2   4   5        640.59        855.67        26.22 o                         
   3   4   5       1345.32       1456.86        43.65 o                         
   4   4   5       1489.48       1590.64        42.38 o                         
   5   4   5      20296.57      20681.47       303.31 o                         
   6   4   5       1845.70       1790.12        47.82 o                         
   7   4   5        536.40        520.76        21.67 o                         
   8   4   5       3149.80       3084.73        73.98 o                         
   9   4   5         81.22         96.05        11.34 o                         
  10   4   5        544.01        526.59        41.09 o                         
  11   4   5       1545.08       1599.94       108.33 o                         
  12   4   5        253.07        253.72        23.54 o                         
  13   4   5        208.28        242.58        20.26 o                         
 -16   5   5        176.38        167.78        22.66 o                         
 -15   5   5         23.61         18.35        29.06 o                         
 -14   5   5       1058.55       1059.68       154.66 o                         
 -13   5   5          3.65         -8.92         7.00 o                         
 -12   5   5        237.78        220.25        40.54 o                         
 -11   5   5        910.30        986.55        73.23 o                         
 -10   5   5        700.89        526.72        48.38 o                         
  -9   5   5       1370.93       1615.22        59.75 o                         
  -8   5   5        341.49        331.75        45.62 o                         
  -7   5   5        268.59        320.44        13.47 o                         
  -6   5   5        986.49        980.50        48.09 o                         
  -5   5   5       9322.03       9749.15       297.57 o                         
  -4   5   5       2076.59       2195.23        58.65 o                         
  -3   5   5       3849.97       3815.35        73.00 o                         
  -2   5   5         24.18          6.50         6.86 o                         
  -1   5   5         18.20         11.99         5.96 o                         
   0   5   5         25.55         19.69        14.29 o                         
   1   5   5        233.06        140.78        11.04 o                         
   2   5   5        126.67        128.68         6.86 o                         
   3   5   5        976.90        807.05        27.73 o                         
   4   5   5       5484.55       5599.15       104.01 o                         
   5   5   5       2152.78       2090.52        56.79 o                         
   6   5   5        152.87        143.54        13.25 o                         
   7   5   5       1564.44       1443.66        43.38 o                         
   8   5   5        207.77        214.41        12.78 o                         
   9   5   5        452.22        449.63        25.13 o                         
  10   5   5        463.53        420.71        23.64 o                         
  11   5   5         54.83         35.63         9.78 o                         
  12   5   5        128.38        108.13        19.08 o                         
  13   5   5        435.23        467.66        33.57 o                         
 -15   6   5        703.88        729.86        78.61 o                         
 -14   6   5         20.04         31.63        21.17 o                         
 -13   6   5        524.15        621.80        54.03 o                         
 -12   6   5       1849.62       1590.08       182.63 o                         
 -11   6   5        984.06        899.94       118.68 o                         
 -10   6   5          2.83          9.09         5.70 o                         
  -9   6   5         13.91         19.08         5.63 o                         
  -8   6   5        550.46        530.69        21.93 o                         
  -7   6   5        181.34        174.89        10.55 o                         
  -6   6   5       9702.01      10217.86       271.86 o                         
  -5   6   5        298.01        274.92        11.69 o                         
  -4   6   5        216.11        229.46        11.70 o                         
  -3   6   5        340.58        316.86        13.45 o                         
  -2   6   5         44.35         17.11         7.31 o                         
  -1   6   5       1015.94       1013.88        59.88 o                         
   0   6   5        290.64        262.66        13.26 o                         
   1   6   5        186.15        159.12        15.36 o                         
   2   6   5        695.90        740.77        27.08 o                         
   3   6   5      11814.95      11597.94       129.13 o                         
   4   6   5        763.92        789.98        30.72 o                         
   5   6   5       2109.11       2031.10        86.93 o                         
   6   6   5       1129.96       1260.61        49.41 o                         
   7   6   5          2.66         12.61         5.98 o                         
   8   6   5        225.17        156.61        15.19 o                         
   9   6   5        335.69        301.14        38.46 o                         
  10   6   5        332.71        397.63        32.20 o                         
  11   6   5         63.55         90.87        12.10 o                         
  12   6   5        155.48        194.22        28.78 o                         
 -15   7   5         19.95         40.81        14.58 o                         
 -14   7   5        114.16         95.82        17.47 o                         
 -13   7   5       2477.24       2522.41       164.41 o                         
 -12   7   5         30.44         29.71        11.14 o                         
 -11   7   5         44.11         35.58        12.12 o                         
 -10   7   5         72.48         47.26        13.13 o                         
  -9   7   5       2222.08       2425.77        88.41 o                         
  -8   7   5        400.05        409.74        16.60 o                         
  -7   7   5       2073.54       2136.54        63.43 o                         
  -6   7   5        126.77        155.03        13.26 o                         
  -5   7   5       6119.35       6384.57       396.04 o                         
  -4   7   5        239.36        307.06        28.27 o                         
  -3   7   5        158.13        208.93        17.22 o                         
  -2   7   5         24.32         34.60        17.25 o                         
  -1   7   5         89.09         47.50         5.99 o                         
   0   7   5          7.50          7.36        10.57 o                         
   1   7   5        760.51        653.68        25.15 o                         
   2   7   5       6788.94       6616.54       102.33 o                         
   3   7   5        840.32        804.77        27.78 o                         
   4   7   5        138.07        136.69        14.79 o                         
   5   7   5         39.92         44.16         7.97 o                         
   6   7   5       1313.84       1471.26        52.77 o                         
   7   7   5         13.90         14.98         7.27 o                         
   8   7   5        861.46        837.59        91.66 o                         
   9   7   5          5.37          5.05         9.02 o                         
  10   7   5          1.59         11.11        10.59 o                         
  11   7   5          7.30          6.67         7.91 o                         
  12   7   5        546.14        559.26        39.85 o                         
 -15   8   5        216.14        208.16        54.48 o                         
 -14   8   5       1223.80       1132.16        62.85 o                         
 -13   8   5         27.13         33.97        14.57 o                         
 -12   8   5        834.10        539.56       201.33 o                         
 -11   8   5        374.44        387.04        35.26 o                         
 -10   8   5       3885.60       3814.12        85.62 o                         
  -9   8   5        508.21        525.56        24.88 o                         
  -8   8   5       1127.53       1195.59        67.76 o                         
  -7   8   5         75.84        102.45         8.33 o                         
  -6   8   5       1595.59       1509.73        45.24 o                         
  -5   8   5        120.65        149.64        11.06 o                         
  -4   8   5        115.25        111.13         8.69 o                         
  -3   8   5        629.23        581.23        21.72 o                         
  -2   8   5         74.31        111.54        14.49 o                         
  -1   8   5       2435.88       2212.27        76.47 o                         
   0   8   5        754.39        669.43        38.72 o                         
   1   8   5      20035.07      18834.66       119.21 o                         
   2   8   5       2984.28       2899.37        59.66 o                         
   3   8   5         91.67        105.93        18.17 o                         
   4   8   5         66.73         71.07        11.07 o                         
   5   8   5        317.16        325.47        17.09 o                         
   6   8   5         52.79         64.21         9.93 o                         
   7   8   5         44.98         46.24        12.26 o                         
   8   8   5        142.14        175.93        17.00 o                         
   9   8   5        130.78        100.47        19.75 o                         
  10   8   5         49.98         79.37        12.22 o                         
  11   8   5        111.82        187.00        28.12 o                         
 -14   9   5        121.94        143.75        28.57 o                         
 -13   9   5        147.77        144.11        17.82 o                         
 -12   9   5         28.35          9.64        14.49 o                         
 -11   9   5        703.36        652.95       107.22 o                         
 -10   9   5         12.90         12.53         8.52 o                         
  -9   9   5       1123.85       1131.02        48.34 o                         
  -8   9   5        256.96        261.02        14.53 o                         
  -7   9   5       1936.00       1798.20       117.16 o                         
  -6   9   5        142.90        132.66        11.79 o                         
  -5   9   5        431.74        420.08        19.73 o                         
  -4   9   5         64.45         35.56         6.95 o                         
  -3   9   5        718.87        679.68        19.30 o                         
  -2   9   5         48.92         58.18        10.23 o                         
  -1   9   5       1743.70       1734.54        44.70 o                         
   0   9   5       7741.22       7128.81       133.63 o                         
   1   9   5       1485.84       1520.73        68.18 o                         
   2   9   5         81.42         76.29        14.53 o                         
   3   9   5         83.19         84.28         9.92 o                         
   4   9   5        111.93         98.01         9.96 o                         
   5   9   5         20.89         27.44         8.00 o                         
   6   9   5         14.47         18.23        10.87 o                         
   7   9   5         72.18         60.59        10.76 o                         
   8   9   5        199.10        229.27        21.77 o                         
   9   9   5         96.86        104.93        14.93 o                         
  10   9   5         90.54         63.77        20.90 o                         
 -14  10   5        115.32        141.52        15.07 o                         
 -13  10   5          8.93        -21.80        19.97 o                         
 -12  10   5         55.61         66.66        15.57 o                         
 -11  10   5        144.18        142.33        27.92 o                         
 -10  10   5       1816.14       1790.00       158.11 o                         
  -9  10   5        402.11        447.37        50.57 o                         
  -8  10   5        133.85        109.42        21.61 o                         
  -7  10   5         40.84         88.16        26.26 o                         
  -6  10   5        393.60        356.28        28.35 o                         
  -5  10   5        470.50        462.07        24.90 o                         
  -4  10   5        443.99        417.76        37.37 o                         
  -3  10   5         94.00         85.15        10.31 o                         
  -2  10   5        117.05         99.04        18.16 o                         
  -1  10   5       2700.60       2194.16       408.23 o                         
   0  10   5        777.37        818.31        62.53 o                         
   1  10   5        753.72        760.10        51.83 o                         
   2  10   5        143.58        133.62        11.28 o                         
   3  10   5        155.84        137.21        13.52 o                         
   4  10   5         23.62         15.26         7.39 o                         
   5  10   5        113.83        184.31        23.18 o                         
   6  10   5        190.52        231.08        23.70 o                         
   7  10   5          1.45          4.64         9.75 o                         
   8  10   5         29.23         35.21         9.83 o                         
   9  10   5        372.10        357.49        32.12 o                         
 -13  11   5        120.20         92.73        17.73 o                         
 -12  11   5          1.43         22.33        15.14 o                         
 -11  11   5        986.78       1099.35        72.35 o                         
 -10  11   5        107.04        111.28        18.75 o                         
  -9  11   5        123.81        143.63        27.54 o                         
  -8  11   5        367.42        487.83        53.54 o                         
  -7  11   5        990.57        823.64        78.14 o                         
  -6  11   5          0.38         -9.68        12.75 o                         
  -5  11   5         81.71         44.32         9.91 o                         
  -4  11   5         33.43          5.22        10.07 o                         
  -3  11   5          9.69         -5.25        14.68 o                         
  -2  11   5       2755.38       2582.56       352.61 o                         
  -1  11   5       1419.77       1376.40        71.77 o                         
   0  11   5        492.89        575.39        39.10 o                         
   1  11   5        921.79        916.55        58.36 o                         
   2  11   5          2.28          5.37        10.29 o                         
   3  11   5        237.10        277.09        20.84 o                         
   4  11   5         15.17         18.01        10.01 o                         
   5  11   5          2.23          1.67         8.51 o                         
   6  11   5        115.25         90.88        13.56 o                         
   7  11   5        317.06        332.24        30.36 o                         
   8  11   5       1273.52       1282.47        55.52 o                         
 -12  12   5         52.24         43.70        14.36 o                         
 -11  12   5         10.21          8.58        17.37 o                         
 -10  12   5        102.07         76.85        23.21 o                         
  -9  12   5         58.25         73.61        22.77 o                         
  -8  12   5        634.44        869.94        70.36 o                         
  -7  12   5          1.14          8.26        17.89 o                         
  -6  12   5         16.21         32.54        20.59 o                         
  -5  12   5        689.88        678.00        58.97 o                         
  -4  12   5        333.54        293.90        31.12 o                         
  -3  12   5       2453.07       2690.66        84.17 o                         
  -2  12   5        780.66        917.89        75.19 o                         
  -1  12   5         57.35        122.87        27.72 o                         
   0  12   5       1070.52       1107.02        56.39 o                         
   1  12   5         23.54         16.85         9.94 o                         
   2  12   5        318.47        295.25        25.77 o                         
   3  12   5        308.01        373.50        28.32 o                         
   4  12   5         16.23         50.71        35.39 o                         
   5  12   5         41.31         47.64        14.82 o                         
   6  12   5          5.88        -14.92         9.94 o                         
   7  12   5        589.36        488.21        53.40 o                         
 -11  13   5        122.94        221.04        32.01 o                         
 -10  13   5        540.46        461.09        46.82 o                         
  -9  13   5       1012.18        997.20        70.35 o                         
  -8  13   5       1551.33       1709.29       117.67 o                         
  -7  13   5        510.51        518.70        45.52 o                         
  -6  13   5        752.89        618.67        56.25 o                         
  -5  13   5        933.51        777.80        66.74 o                         
  -4  13   5       2174.50       2088.61        90.04 o                         
  -3  13   5       3012.01       3354.34       141.48 o                         
  -2  13   5        397.99        343.23        39.07 o                         
  -1  13   5        155.79        114.94        25.58 o                         
   0  13   5        100.76        102.72        23.61 o                         
   1  13   5        145.40        167.27        21.35 o                         
   2  13   5        772.63        726.11        34.97 o                         
   3  13   5        156.59        169.52        19.61 o                         
   4  13   5        115.55        144.08        44.09 o                         
   5  13   5          0.72         -9.44         8.19 o                         
  -9  14   5          2.45         40.29        17.77 o                         
  -8  14   5         31.92         18.46        15.19 o                         
  -7  14   5          3.43         13.22        20.98 o                         
  -6  14   5        163.17         98.91        21.44 o                         
  -5  14   5        686.05        477.66        47.02 o                         
  -4  14   5        837.40        846.62        79.88 o                         
  -3  14   5         17.04         19.90        13.57 o                         
  -2  14   5        265.27        197.26        72.58 o                         
  -1  14   5          7.97          0.29        11.30 o                         
   0  14   5         10.71         -1.94         9.02 o                         
   1  14   5        931.08       1007.75        63.25 o                         
   2  14   5          0.56         -5.07        14.46 o                         
   3  14   5        110.15         93.62        16.42 o                         
  -6  15   5         41.66         67.90        20.56 o                         
  -5  15   5        595.67        495.60        60.04 o                         
  -4  15   5          0.41         41.64        21.51 o                         
  -3  15   5        284.03        334.37        52.82 o                         
  -2  15   5         11.45          9.12        20.03 o                         
  -1  15   5         59.25         51.04        13.72 o                         
   0  15   5         43.55         35.02        10.40 o                         
   1 -18   6        475.80        494.66        58.31 o                         
   3 -18   6        556.33        703.67        62.21 o                         
  -3 -17   6          2.81        -31.40        20.93 o                         
  -2 -17   6        136.86        157.51        15.88 o                         
  -1 -17   6        346.94        448.28        33.28 o                         
   0 -17   6        686.40        713.51        97.34 o                         
   1 -17   6        178.13        177.97        26.92 o                         
   2 -17   6       1457.35       1483.96        67.06 o                         
   3 -17   6         55.34         46.85        25.04 o                         
   4 -17   6          1.24          7.75        12.81 o                         
   5 -17   6          7.23         36.70        16.07 o                         
   6 -17   6          8.67         23.99        14.10 o                         
  -5 -16   6          0.91         -5.88        12.21 o                         
  -4 -16   6        169.59        138.06        18.73 o                         
  -3 -16   6          7.77         12.87        13.63 o                         
  -2 -16   6        640.83        628.12        51.41 o                         
  -1 -16   6        626.50        741.06        38.66 o                         
   0 -16   6        134.42        130.23        20.63 o                         
   1 -16   6       3216.30       3315.89       234.31 o                         
   2 -16   6        423.36        469.32        35.93 o                         
   3 -16   6         69.46        107.62        19.74 o                         
   4 -16   6          7.85        -15.54        12.91 o                         
   5 -16   6        227.15        207.23        26.62 o                         
   6 -16   6        363.59        447.03        40.40 o                         
   7 -16   6        229.70        293.52        37.93 o                         
   8 -16   6         53.63         31.74        21.19 o                         
   9 -16   6         81.46         66.00        22.77 o                         
  -6 -15   6         67.85         75.84        16.34 o                         
  -5 -15   6        116.05        169.33        40.59 o                         
  -4 -15   6         26.01         15.40        24.08 o                         
  -3 -15   6        194.86        190.26        21.76 o                         
  -2 -15   6       1495.07       1488.79       224.43 o                         
  -1 -15   6        422.46        493.35        33.32 o                         
   0 -15   6       3380.94       3087.27       206.14 o                         
   1 -15   6        939.28        944.85        42.35 o                         
   2 -15   6       1201.25       1191.43        61.86 o                         
   3 -15   6        908.01       1055.05        47.28 o                         
   4 -15   6         13.07          3.41        16.64 o                         
   5 -15   6       1060.30       1086.47        50.46 o                         
   6 -15   6        573.61        694.45        57.79 o                         
   7 -15   6          8.89         -3.74        12.01 o                         
   8 -15   6         36.54         15.91        27.03 o                         
   9 -15   6        608.18        709.10        33.92 o                         
  10 -15   6         80.26         80.32        20.18 o                         
  11 -15   6        188.11        253.32        39.37 o                         
  -8 -14   6          3.29         18.21        11.17 o                         
  -7 -14   6        139.15        126.09        15.49 o                         
  -6 -14   6          4.94          7.05         9.97 o                         
  -5 -14   6        357.91        460.75        28.22 o                         
  -4 -14   6        315.84        320.41        24.61 o                         
  -3 -14   6       2840.83       3027.03        57.93 o                         
  -2 -14   6          7.98          3.58         7.60 o                         
  -1 -14   6       2799.41       2912.15       101.82 o                         
   0 -14   6        728.69        721.12        40.02 o                         
   1 -14   6        221.72        215.19        26.37 o                         
   2 -14   6        588.54        561.59        45.45 o                         
   3 -14   6         12.95         19.15        11.13 o                         
   4 -14   6        597.42        595.23        35.46 o                         
   5 -14   6        189.52        159.34        14.81 o                         
   6 -14   6          0.05          6.62         9.65 o                         
   7 -14   6         64.64         60.17        11.68 o                         
   8 -14   6       2029.90       2125.25       144.41 o                         
   9 -14   6        202.47        205.05        22.45 o                         
  10 -14   6        382.84        384.81        31.53 o                         
  11 -14   6        254.95        243.85        25.97 o                         
  12 -14   6        124.35        137.69        17.61 o                         
  -9 -13   6          1.67        -17.52        11.68 o                         
  -8 -13   6        230.84        299.48        27.09 o                         
  -7 -13   6         25.53        -13.99        11.33 o                         
  -6 -13   6         20.59         10.98        27.44 o                         
  -5 -13   6        686.79        791.33        50.59 o                         
  -4 -13   6       3025.22       3459.77        79.73 o                         
  -3 -13   6          4.60          7.46        10.34 o                         
  -2 -13   6       1494.59       1480.10        47.67 o                         
  -1 -13   6        481.37        461.04        26.26 o                         
   0 -13   6        507.21        518.89        29.91 o                         
   1 -13   6       1178.86       1217.56        51.07 o                         
   2 -13   6        244.06        228.64        15.06 o                         
   3 -13   6        260.37        182.75        28.23 o                         
   4 -13   6       1374.96       1500.51        51.28 o                         
   5 -13   6        396.95        400.58        28.02 o                         
   6 -13   6         21.63         24.04         6.24 o                         
   7 -13   6       1840.10       1880.30       120.85 o                         
   8 -13   6       2134.05       2359.38       205.00 o                         
   9 -13   6         45.89         55.65        10.16 o                         
  10 -13   6          3.83          7.04         9.72 o                         
  11 -13   6        320.95        242.75        99.84 o                         
  12 -13   6         31.11         52.03        16.56 o                         
  13 -13   6         57.46         69.11        13.41 o                         
 -10 -12   6        153.46        217.40        30.10 o                         
  -9 -12   6        111.18         87.48        20.83 o                         
  -8 -12   6         13.00         49.51        18.57 o                         
  -7 -12   6         35.43         66.28        23.56 o                         
  -6 -12   6        359.34        435.93        47.80 o                         
  -5 -12   6       2558.63       2911.58       113.13 o                         
  -4 -12   6         88.38         94.20        21.87 o                         
  -3 -12   6       5151.18       5126.69       208.17 o                         
  -2 -12   6        366.36        351.56        16.78 o                         
  -1 -12   6        508.48        486.56        19.83 o                         
   0 -12   6        937.06        921.17        66.81 o                         
   1 -12   6       2250.63       1962.38        75.71 o                         
   2 -12   6        126.62        100.13         6.90 o                         
   3 -12   6       1249.28       1157.31        53.17 o                         
   4 -12   6        222.70        219.29        10.49 o                         
   5 -12   6        309.64        313.39        15.15 o                         
   6 -12   6       3064.90       3221.38        85.70 o                         
   7 -12   6       2118.08       2009.33       112.29 o                         
   8 -12   6         90.47         86.91        11.86 o                         
   9 -12   6         64.65         61.04        10.84 o                         
  10 -12   6        146.18        146.85        37.62 o                         
  11 -12   6         23.04         15.20         9.54 o                         
  12 -12   6         47.85         54.21        20.46 o                         
  13 -12   6        392.32        322.94        41.41 o                         
 -11 -11   6        191.59        150.19        22.26 o                         
 -10 -11   6        421.30        438.81        45.79 o                         
  -9 -11   6        127.23         92.54        17.40 o                         
  -8 -11   6        659.93        767.77        73.10 o                         
  -7 -11   6        422.58        389.71        42.36 o
[truncated: 529,579 more chars]
